# Supplementary material for: Integrated omics analyses reveal the details of metabolic adaptation of Clostridium thermocellum to lignocellulose-derived growth inhibitors released during the deconstruction of switchgrass
Source: Biotechnol Biofuels. 2017 Jan 10;10:14. doi: 10.1186/s13068-016-0697-5 (PMC5223564; doi:10.1186/s13068-016-0697-5)
Supplement: Supplementary file 2 — Additional file 2: Table S1. Details of metabolites detected in the time course analysis of C. thermocellum grown on switchgrass. [file 13068_2016_697_MOESM2_ESM.xlsx]

## Sheet: Supplementary Table 2
Table S1 Details of metabolites detected in the time course analysis of C. thermocellum grown on switchgrass
Integrated 'Omics Switchgrass and Clostridium thermocellum (pellet)				Analyzed 07-02-09		Metabolites in red significantly increased over time. Metabolites in green significantly decreased in time. Fold change ratios that changed significantly over time are in bold.
	Fold change and p-value at a given time point relative to time M2						Average (sem) at a given time point								Individual data		ug/g FW (sorbitol equivalents)
Metabolite	43h/19h	p-value	91h/19h	p-value	187h/19h	p-value	M9.1P	n=3	M5.1P	n=3	M3.1P	n=3	M2.1P	n=3	PU1_M9.1P	PU2_M9.1P	PU4_M9.1P	PU1_M5.1P	PU2_M5.1P	PU4_M5.1P	PU1_M3.1P	PU2_M3.1P	PU4_M3.1P	PU1_M2.1P	PU2_M2.1P	PU4_M2.1P
Retention time (min): Key m/z							Avg	sem	Avg	sem	Avg	sem	Avg	sem
iso-heptadecanoic acid	5.04561	5.18264e-05	8.87685	0.00318752	20.6774	2.24889e-05	3.56626	0.149068	1.531	0.21409	0.870224	0.0349685	0.172471	0.0149072	3.29961	3.58411	3.81506	1.93483	1.20582	1.45236	0.816403	0.935811	0.858457	0.168477	0.200056	0.148881
iso-stearic acid	4.04389	0.000768321	7.03634	0.0036293	16.7533	2.36289e-05	2.09269	0.0874352	0.878923	0.123013	0.50513	0.040118	0.124912	0.00950791	2.0072	2.00331	2.26754	1.10558	0.682722	0.84847	0.432031	0.570328	0.513031	0.14149	0.12469	0.108556
palmityl palmitic acid	9.13635	0.0947044	10.7328	0.00181999	15.3112	0.00691065	1.97649	0.355268	1.38547	0.15793	1.17939	0.477288	0.129087	0.0650889	1.26646	2.30832	2.35468	1.0874	1.62501	1.44401	0.341149	1.203	1.99402	0.208192	0	0.179071
isopalmitic acid	4.39681	0.000521888	6.72409	0.00347184	14.66	1.58751e-06	9.4889	0.194702	4.35227	0.597011	2.8459	0.210132	0.647265	0.0486972	9.31924	9.87727	9.27019	5.51631	3.53998	4.00051	2.59833	3.26379	2.67558	0.716019	0.672629	0.553148
hentriancontanoic acid	8.8112	0.0676594	8.71019	0.00156445	14.2639	0.0159595	5.39598	1.237	3.29503	0.334307	3.33324	1.17374	0.378296	0.182732	3.23328	5.43688	7.51777	2.72478	3.27782	3.88247	1.1471	3.68563	5.16698	0.625339	0.0215364	0.488012
nonacosanoic acid	6.91619	0.061991	7.24159	0.000739123	11.1646	0.0079107	3.02229	0.547457	1.96033	0.142297	1.87224	0.612977	0.270704	0.112477	2.04639	3.08033	3.94017	1.67614	2.0893	2.11555	0.687923	2.19005	2.73875	0.414037	0.0488885	0.349187
proline	8.10271	0.00496797	10.349	1.31529e-05	11.1196	0.000195839	32.9536	2.28845	30.67	1.06826	24.013	3.75365	2.96357	0.0319011	32.0804	29.4994	37.2812	29.427	32.7964	29.7865	28.9492	26.4433	16.6464	2.97152	2.90478	3.01442
leucine	9.54189	9.97517e-05	10.8933	0.00694164	9.34177	0.0373682	3.26356	0.948831	3.80558	0.675078	3.33348	0.186523	0.349352	0.0449258	2.24291	2.38841	5.15936	2.97616	3.29766	5.14291	3.66426	3.31743	3.01873	0.347128	0.272673	0.428253
11.24 glutamate-like	14.0367	0.00372811	11.6285	0.0155974	9.02297	0.0172747	8.34304	1.89038	10.7522	2.42996	12.9789	1.98412	0.924645	0.10583	6.49419	6.41143	12.1235	7.63818	9.07801	15.5405	9.9495	12.2739	16.7134	1.12077	0.895524	0.757646
xylitol	3.09215	0.00199667	4.72031	0.000955628	8.75897	0.000329546	2.65112	0.203631	1.42872	0.127519	0.935915	0.085702	0.302675	0.0210097	3.05819	2.43661	2.45857	1.25239	1.67646	1.35731	1.01692	1.02623	0.764595	0.298133	0.341123	0.268769
heptacosanoic acid	5.14556	0.0603274	6.16968	0.00131658	8.03075	0.00584652	2.24432	0.351251	1.72421	0.14668	1.43801	0.433847	0.279465	0.1049	1.69121	2.14579	2.89595	1.43354	1.90385	1.83525	0.578381	1.76557	1.97007	0.431345	0.0781808	0.32887
xylobiose	3.24	0.00135531	5.25368	6.58372e-05	7.84807	3.96503e-05	148.57	6.49863	99.4559	4.51384	61.3354	5.20582	18.9307	1.15946	161.426	143.791	140.491	91.5483	107.181	99.638	62.7335	69.5714	51.7013	20.824	19.1437	16.8245
xylose	2.24609	0.00104639	4.11185	4.09231e-05	7.77657	6.04512e-05	61.229	3.01461	32.3748	1.23962	17.6846	1.13341	7.87353	0.211869	66.3906	61.3468	55.9497	31.5729	34.8074	30.744	17.7225	19.6285	15.7028	8.18631	7.9647	7.46957
tryptophan	5.76183	0.00436405	5.80333	0.0337619	7.21322	0.0210205	1.30297	0.304157	1.04829	0.273446	1.0408	0.148007	0.180637	0.00194502	1.90806	0.94627	1.05458	0.580167	1.52723	1.03749	1.22623	1.1479	0.748258	0.182827	0.176757	0.182325
octacosanoic acid	4.35	0.096256	5.40696	0.00509698	6.168	0.00737349	2.77745	0.425255	2.43476	0.305223	1.95881	0.671744	0.450301	0.184027	1.98942	2.89437	3.44857	2.02015	3.03008	2.25404	0.70332	2.17238	3.00072	0.782108	0.146465	0.422329
arabinose	2.47465	0.000603766	4.21891	7.42544e-05	5.69882	3.66305e-06	16.6686	0.373786	12.34	0.554328	7.23817	0.429888	2.92493	0.0908759	17.3801	16.5117	16.1141	11.4559	13.3614	12.2027	7.13039	8.03077	6.55334	3.02181	3.00966	2.74331
4-hydroxyphenethyl alcohol	3.80344	5.63008e-05	5.01047	0.000557064	5.62528	0.000349018	2.26817	0.161789	2.02027	0.158076	1.53358	0.053968	0.403209	0.0322776	2.18877	2.0362	2.57953	1.88113	1.84399	2.33569	1.43856	1.53675	1.62544	0.448785	0.420016	0.340828
5-oxo-proline	4.96693	0.00224557	5.03632	0.000215843	5.28793	2.74662e-05	41.0406	0.886662	39.0878	2.09891	38.5493	4.24205	7.76118	1.26508	40.2476	40.0634	42.8107	35.7913	38.4852	42.9868	31.5808	46.2246	37.8424	10.2901	6.56649	6.42698
10.53 217 284 314	2.41512	0.000272761	3.94696	1.57251e-06	5.02678	1.06782e-05	6.97343	0.201075	5.47545	0.084774	3.35039	0.158735	1.38726	0.0372055	6.64704	7.34008	6.93317	5.34091	5.63207	5.45337	3.1377	3.66085	3.25263	1.36562	1.45973	1.33642
arabitol	2.52815	0.00555087	3.16097	0.000681435	4.60107	0.000203781	3.37112	0.201549	2.31599	0.164156	1.85234	0.20407	0.732683	0.027384	3.74261	3.04986	3.3209	2.01888	2.58552	2.34358	1.97915	2.12489	1.45296	0.775711	0.740515	0.681824
glutamic acid	5.82077	0.0130739	4.48911	0.00541089	4.43538	0.000262183	8.03236	0.251754	8.12966	1.0644	10.5413	2.00138	1.81097	0.445235	8.45251	8.06257	7.58199	7.10109	7.02982	10.2581	8.76775	14.5357	8.32037	2.70027	1.32675	1.4059
quinic acid	2.07187	0.00230084	2.84948	0.00890356	4.4305	0.000340658	7.98543	0.541629	5.13584	0.698762	3.7343	0.275779	1.80238	0.0459375	9.05205	7.28834	7.61591	3.97773	6.39231	5.03748	3.90695	4.10162	3.19431	1.78253	1.73461	1.88999
glycine	2.0274	0.00307973	3.16421	0.00143991	3.98274	0.000587152	8.71025	0.641285	6.92014	0.584678	4.43392	0.315671	2.187	0.154978	9.75542	8.83145	7.54389	7.57383	7.43297	5.75361	4.65252	4.83756	3.81169	2.40495	2.26889	1.88716
ribitol	2.13538	0.00262175	2.678	0.000978424	3.91618	0.0169802	0.897134	0.168871	0.613487	0.0414473	0.48918	0.0355914	0.229084	0.0158959	0.777678	0.683275	1.23045	0.649408	0.530827	0.660224	0.444355	0.559481	0.463704	0.211552	0.214882	0.260817
threonine	2.65785	0.0196368	3.29566	0.0615825	3.82228	0.0191127	0.657987	0.127624	0.567331	0.1532	0.457536	0.07532	0.172145	0.00795357	0.862172	0.68854	0.423248	0.545686	0.842841	0.313465	0.34605	0.601014	0.425544	0.160381	0.168754	0.1873
isoleucine	5.39225	0.000223899	4.99711	0.00278493	3.77367	0.0145899	1.61033	0.28008	2.13241	0.251972	2.30103	0.133772	0.426728	0.063327	1.39659	1.26879	2.16561	1.72464	2.07985	2.59274	2.25622	2.55186	2.095	0.553195	0.369464	0.357526
caffeic acid	2.14825	0.00066515	2.76508	3.65842e-05	3.5423	8.63559e-07	1.38829	0.00949363	1.08369	0.0300746	0.841939	0.0438481	0.391919	0.0169405	1.40643	1.37435	1.3841	1.07701	1.1388	1.03526	0.864949	0.90372	0.757147	0.417514	0.398347	0.359896
dehydrodiconiferyl alcohol	3.02556	0.000655119	3.03142	0.000938632	3.40849	0.000214745	0.214082	0.0085259	0.190399	0.0120603	0.19003	0.0104028	0.0628083	0.00818492	0.204028	0.207181	0.231036	0.195995	0.167281	0.20792	0.1696	0.196838	0.203652	0.0467513	0.0680783	0.0735952
5-hydroxyconiferyl alcohol	2.11856	0.00815863	2.54239	0.00150396	3.40768	0.000141238	0.367745	0.0142467	0.274366	0.0182488	0.228628	0.0219506	0.107917	0.0113999	0.369876	0.342073	0.391287	0.246951	0.26721	0.308939	0.187123	0.261768	0.236994	0.0955414	0.097521	0.130688
hexacosanoic acid	2.82983	0.0869005	3.39892	0.00430577	3.3994	0.00903323	2.93021	0.304555	2.9298	0.16764	2.43926	0.624884	0.86198	0.31239	2.44704	2.85059	3.493	3.15333	3.03445	2.60162	1.28666	2.59712	3.43399	1.48539	0.514501	0.586046
anteiso-heptadecanoic acid	2.00773	0.00190509	2.27847	0.00107402	3.386	1.72391e-05	2.11696	0.0244717	1.42452	0.0758352	1.25525	0.0657507	0.625208	0.0565206	2.13492	2.06855	2.1474	1.55607	1.29337	1.42411	1.15504	1.3791	1.23161	0.668902	0.693649	0.513074
carbamyl-serine	1.82885	0.00672161	2.27235	0.0375475	3.37402	0.0016424	16.3386	1.51523	11.0038	2.0071	8.85614	0.767161	4.84246	0.133046	19.2471	14.1473	15.6213	12.2665	13.6724	7.07248	8.08029	10.3904	8.0977	4.6155	5.07624	4.83565
lactic acid	2.36568	0.000363932	2.60731	0.000724177	3.02136	4.80416e-05	17.4303	0.465954	15.0416	0.899481	13.6476	0.570042	5.769	0.41393	17.3119	16.6889	18.29	13.7427	14.6131	16.7689	12.9249	14.7726	13.2452	6.14681	6.21803	4.94217
pentacosanoic acid	2.49597	0.0637822	2.81266	0.00803936	2.95357	0.0105152	2.19906	0.225978	2.09415	0.155429	1.85836	0.374394	0.744545	0.227329	1.85675	2.11465	2.62579	2.40486	1.93041	1.94718	1.12454	2.09627	2.35428	1.19899	0.529415	0.505231
glycerol 1/3-P	2.29535	0.00385276	2.29476	0.00298633	2.865	0.000387966	1.40669	0.0688813	1.12671	0.0869066	1.127	0.0948995	0.490992	0.0467253	1.2912	1.3994	1.52947	1.26582	0.966907	1.1474	0.94733	1.26981	1.16385	0.558514	0.51318	0.401281
glucose 6-P	3.51162	0.0006959	3.29728	0.000470924	2.76951	0.000213856	7.3715	0.335594	8.77626	0.564619	9.34675	0.690414	2.66167	0.149983	8.0217	6.90218	7.19062	7.68669	9.57798	9.0641	10.1631	9.90309	7.9741	2.96162	2.51399	2.50939
sinapyl alcohol	2.0206	0.000742858	2.34798	0.000228574	2.68705	4.7197e-05	1.22642	0.0342016	1.07166	0.0433185	0.922237	0.0447027	0.456418	0.0225568	1.26727	1.15848	1.2535	1.02901	1.02768	1.15829	0.848215	1.00267	0.915825	0.415889	0.459522	0.493842
17.15 297 guaiacyl lignan	1.76959	0.0199063	2.0961	7.00369e-05	2.5282	0.000402989	0.802954	0.0403351	0.66572	0.00781251	0.562018	0.0623308	0.317599	0.018915	0.856078	0.723817	0.828968	0.681325	0.658597	0.657238	0.444409	0.65662	0.585026	0.31035	0.289068	0.353378
coniferyl alcohol	2.00623	0.0024879	2.23283	0.000193265	2.48217	3.01841e-05	2.38661	0.0544561	2.14688	0.0806485	1.929	0.137174	0.961504	0.0402995	2.31733	2.34849	2.49403	2.1409	2.01028	2.28946	1.67877	2.15152	1.9567	0.885853	1.02341	0.975249
xylotriose	3.18745	8.83597e-05	3.53545	0.000674846	2.36818	0.000119307	44.4966	1.33556	66.4289	4.87249	59.8901	2.31494	18.7894	1.09891	44.2647	42.3081	46.9171	56.8011	69.9377	72.5479	59.3812	64.1299	56.1593	20.4838	19.1544	16.7299
syringaresinol	1.54026	0.0364102	1.71834	0.0216255	2.34028	0.0199085	0.053919	0.0076439	0.0395898	0.0033432	0.0354869	0.00262314	0.0230396	0.00304917	0.0470193	0.0455543	0.0691834	0.0433556	0.0424919	0.0329221	0.0303921	0.0391181	0.0369505	0.0171263	0.0272874	0.0247049
tetracosanoic acid	2.08703	0.0384378	2.13063	0.0269023	2.30136	0.00858837	13.3321	1.02337	12.3431	1.50623	12.0905	1.69821	5.79316	1.18736	12.0777	12.5587	15.3599	15.1596	10.0092	11.8604	8.70606	13.5357	14.0297	8.13818	4.94485	4.29644
16.03 411 513 528	2.01374	0.0882928	2.38144	0.0294692	2.26621	0.0335343	7.74006	0.698128	8.13362	0.813401	6.87777	1.00994	3.41542	1.16707	6.99232	7.09276	9.13511	9.75981	7.35919	7.28187	4.91918	7.42946	8.28468	5.72459	2.55574	1.96594
17.26 297 guaiacyl lignan	1.54496	0.0478458	1.93777	0.00219097	2.26406	0.00121853	0.890771	0.0359332	0.762399	0.0192009	0.60785	0.0580827	0.39344	0.0490786	0.85827	0.962531	0.851511	0.738818	0.74794	0.800437	0.492533	0.677644	0.653373	0.301672	0.409158	0.469491
4-hydroxybenzoic acid	1.59157	0.0121766	1.8453	0.000850114	2.20323	1.20008e-05	0.624096	0.0127734	0.522709	0.0266205	0.450836	0.0385156	0.283265	0.00138075	0.598938	0.632829	0.640521	0.547719	0.469499	0.550907	0.386309	0.519535	0.446665	0.283255	0.285661	0.280878
4-hydroxybenzaldehyde	2.03516	0.00146137	2.13596	2.76535e-05	2.19655	0.000407795	2.67156	0.128186	2.59787	0.051053	2.47527	0.156744	1.21626	0.0390018	2.67834	2.44623	2.89012	2.51648	2.69196	2.58518	2.16236	2.61533	2.64813	1.17311	1.18155	1.29411
tricosanoic acid	1.82567	0.0172495	1.79905	0.0276218	2.17881	0.00420391	4.77172	0.366988	3.94004	0.456469	3.99833	0.392583	2.19006	0.242247	4.36191	4.44928	5.50395	4.79011	3.22669	3.80331	3.2137	4.36562	4.41567	2.65905	2.06085	1.85028
10.50 267	1.79135	0.0177238	1.59443	0.0631025	2.17413	0.00501289	3.86792	0.302257	2.83659	0.351406	3.18694	0.288167	1.77907	0.219307	4.26822	3.27547	4.06006	2.39905	2.57905	3.53168	2.91948	3.76279	2.87855	2.21396	1.611	1.51224
xylulose	1.09474	0.812482	1.79232	0.0313419	2.11744	0.0400317	0.212502	0.0371535	0.179874	0.024064	0.109866	0.0372726	0.100358	0.00437172	0.203778	0.152958	0.280771	0.213382	0.133201	0.193039	0.0600032	0.182787	0.0868077	0.0995426	0.108305	0.0932267
vanillic acid	1.56292	0.00740322	1.67234	2.8305e-05	1.94927	4.28997e-05	2.74666	0.0643322	2.35645	0.0357102	2.20226	0.155921	1.40907	0.0262374	2.72219	2.64949	2.86828	2.38131	2.28604	2.40201	1.95665	2.49147	2.15866	1.37422	1.39252	1.46047
docosanoic acid	1.67399	0.00484961	1.4732	0.0996794	1.89503	0.00128645	5.17038	0.286269	4.01948	0.596625	4.5673	0.310305	2.72839	0.0991523	4.9004	4.86812	5.74261	5.10706	3.05053	3.90086	3.95598	4.96561	4.7803	2.92161	2.67043	2.59314
phytol	1.49081	0.00748026	1.24666	0.220791	1.84891	0.000944323	37.8951	1.96668	25.5515	3.47407	30.5556	1.98733	20.4959	0.308626	36.1822	35.6851	41.818	31.5549	19.5205	25.5789	26.6068	32.9223	32.1376	20.5354	19.9428	21.0097
a-tocopherol	1.63688	0.0419847	1.73037	0.0179923	1.84181	0.00430589	1.57434	0.0956138	1.47909	0.141226	1.39918	0.167289	0.854783	0.0779622	1.66299	1.38328	1.67676	1.75102	1.27699	1.40926	1.06908	1.61146	1.51699	0.93538	0.93008	0.698889
ferulic acid	1.42863	0.00752437	1.71084	0.00016374	1.77254	2.90999e-05	8.67624	0.0907837	8.37423	0.202191	6.99285	0.391204	4.8948	0.153238	8.77765	8.4951	8.75595	8.04891	8.7449	8.32888	6.57187	7.77448	6.6322	4.59662	5.10522	4.98257
p-coumaric acid	1.43162	0.00563859	1.66745	9.66013e-05	1.7713	2.15729e-05	29.4791	0.403866	27.7506	0.592014	23.8259	1.26845	16.6426	0.389001	30.2713	29.2194	28.9465	26.6724	28.7134	27.8661	22.2761	26.3402	22.8615	15.9674	17.3149	16.6454
15.37 383 485 500	1.50749	0.0127214	1.50354	0.0657797	1.7679	0.00509732	4.23263	0.304427	3.59972	0.462182	3.60918	0.252525	2.39416	0.127879	4.1431	3.75585	4.79895	4.45257	2.86455	3.48204	3.25282	4.0973	3.47741	2.6395	2.33407	2.20892
phytanic acid	1.60188	0.00788153	1.25473	0.0977464	1.7626	0.0185783	0.529375	0.0591126	0.37684	0.0344445	0.481103	0.0356099	0.300337	0.00878694	0.476355	0.464372	0.647397	0.41083	0.307953	0.411737	0.483547	0.541522	0.418239	0.317417	0.295376	0.288216
a-amyrin	1.71841	0.00762159	1.45539	0.0344252	1.75044	0.000996802	3.24983	0.140276	2.70204	0.255841	3.19035	0.255731	1.85657	0.0803864	3.24687	3.00835	3.49425	3.10245	2.22594	2.77773	2.6789	3.44343	3.44872	2.00275	1.84146	1.72551
secoisolariciresinol	1.68115	0.000365432	1.61682	5.09529e-06	1.70877	1.89093e-05	4.36238	0.0648886	4.12765	0.0256077	4.29187	0.150305	2.55294	0.0404527	4.37891	4.24264	4.46559	4.11622	4.09013	4.1766	4.03243	4.55309	4.29009	2.48953	2.62816	2.54112
18.57 532 lignan	2.1268	0.00152932	1.78918	0.00242598	1.70462	0.00555855	0.805909	0.0342572	0.845889	0.0204201	1.00551	0.046928	0.472779	0.0508159	0.809215	0.74499	0.863522	0.843526	0.811762	0.88238	0.914061	1.03294	1.06953	0.535026	0.37208	0.511232
ethylhexanol	1.4763	0.0197815	1.43912	0.0150049	1.70188	0.000589536	70.3299	2.69509	59.4713	4.28351	61.0078	5.10385	41.3248	1.16619	74.7732	65.4656	70.751	59.9881	51.8071	66.6186	58.1963	70.9118	53.9154	41.7133	43.1222	39.1389
heptadecanoic acid	1.44519	0.00247786	1.27074	0.219529	1.69851	0.002657	2.46489	0.14901	1.84411	0.268217	2.09726	0.0897418	1.45121	0.0322705	2.3041	2.32799	2.76259	2.3322	1.40733	1.79278	1.91779	2.18866	2.18534	1.38851	1.4693	1.49582
nonadecyl acid	1.48107	0.00350712	1.2859	0.258303	1.69352	0.00242185	0.886245	0.0517834	0.672935	0.112951	0.77507	0.038885	0.523317	0.0123966	0.792514	0.89496	0.971261	0.881554	0.493578	0.643672	0.706559	0.841197	0.777453	0.499528	0.541262	0.52916
eicosanoic acid	1.46649	0.00822971	1.25469	0.266807	1.67409	0.00317636	8.75975	0.554324	6.56521	1.03241	7.67343	0.49878	5.23253	0.0510432	8.30857	8.10833	9.86235	8.4253	4.85887	6.41146	6.68488	8.28356	8.05186	5.13196	5.26767	5.29797
15.99 135 308 293	1.98915	0.0532694	1.44921	0.000162886	1.67293	0.000327569	3.29574	0.113458	2.855	0.0609289	3.91869	0.717471	1.97003	0.0209829	3.16524	3.20022	3.52175	2.97482	2.77584	2.81435	3.03358	3.38313	5.33937	1.99817	1.929	1.98293
B-sitosterol	1.64647	0.0110313	1.44788	0.0435334	1.66039	0.00355971	23.3953	1.11236	20.401	1.90673	23.1992	1.75683	14.0902	1.02797	22.3118	22.2544	25.6198	23.5237	16.944	20.7353	19.7784	25.6046	24.2146	15.691	14.4071	12.1726
vanillin	1.50944	0.00863631	1.50121	2.49102e-05	1.65992	0.00264515	4.78718	0.282552	4.32946	0.0487738	4.35319	0.302832	2.88398	0.0436753	4.73033	4.32869	5.30252	4.42574	4.26773	4.29492	3.81032	4.8572	4.39205	2.79722	2.91858	2.93614
stigmasterol	1.7531	0.0186704	1.48343	0.0430881	1.65527	0.0105706	7.81558	0.602259	7.00425	0.711329	8.27752	0.871704	4.72164	0.321845	7.22432	7.20239	9.02003	8.13063	5.68845	7.19367	6.54664	8.96228	9.32363	5.32376	4.61767	4.2235
pinoresinol	1.89082	0.000273094	1.63187	0.000295482	1.65287	0.00081431	3.65778	0.126339	3.61131	0.068654	4.18435	0.13223	2.21298	0.0966246	3.50279	3.56246	3.9081	3.70868	3.47878	3.64647	3.95083	4.40861	4.19361	2.16854	2.07234	2.39808
16.35 caffeoyl-conj.	1.63817	0.000834633	1.48855	0.000811763	1.61888	0.00426314	1.91157	0.121934	1.75768	0.0572892	1.93435	0.0789041	1.1808	0.0272863	1.92613	1.69348	2.11512	1.85518	1.65681	1.76106	1.78299	2.0487	1.97134	1.17658	1.13579	1.23003
16.32 308 coumaric acid-xylobiose conj.	1.29886	0.0117397	1.39025	0.000510877	1.60048	0.00111876	1.1133	0.045629	0.967065	0.0169672	0.903493	0.0427096	0.695604	0.0203377	1.20333	1.05537	1.08121	0.933416	0.980084	0.987694	0.86752	0.988575	0.854384	0.655229	0.711513	0.720069
stearic acid	1.3821	0.00331301	1.282	0.257379	1.59442	0.00394169	16.3059	0.961998	13.1109	2.15999	14.1346	0.528713	10.2269	0.331035	16.5645	14.5255	17.8277	17.2324	9.92925	12.1709	13.5189	15.187	13.698	9.59799	10.7205	10.3621
16.00 308 coumaric acid-xylobiose conj.	1.25211	0.00617491	1.38881	0.000487784	1.58934	0.00287949	0.700398	0.0378413	0.612026	0.0105595	0.551784	0.0167796	0.440684	0.0127039	0.762066	0.631568	0.70756	0.608746	0.595599	0.631734	0.522621	0.551985	0.580746	0.429223	0.426776	0.466052
anthraflavic acid	1.55263	0.00182712	1.33388	0.0255961	1.58022	0.00904623	0.411705	0.0311386	0.347525	0.0240947	0.404518	0.0183283	0.260537	0.00693296	0.406119	0.360782	0.468215	0.393657	0.312396	0.336521	0.385427	0.441164	0.386963	0.274389	0.25416	0.253063
palmitic acid	1.40834	0.00674987	1.15964	0.421894	1.52812	0.000740149	108.873	3.71975	82.6195	12.6251	100.339	5.42548	71.2459	1.57818	104.438	105.917	116.263	106.1	62.8369	78.9215	89.7692	107.75	103.497	68.1213	72.422	73.1945
campesterol	1.60681	0.0184239	1.34175	0.0299122	1.51746	0.00210807	2.71487	0.111426	2.4005	0.172037	2.87473	0.274083	1.78909	0.0686642	2.6664	2.55074	2.92749	2.68264	2.08888	2.42998	2.3355	3.05895	3.22973	1.92557	1.73401	1.70768
valine	1.55347	0.0354105	1.32245	0.0202281	1.51398	0.00311038	1.20041	0.0368561	1.04855	0.0442357	1.23172	0.130419	0.792884	0.0522632	1.27252	1.17756	1.15114	1.00872	1.00004	1.13688	1.2328	1.45708	1.0053	0.806925	0.875566	0.696162
16.93 ferulic acid conj	1.21558	0.0256261	1.36067	0.0127035	1.51036	0.00113321	0.512754	0.0103567	0.461937	0.022091	0.412679	0.0109677	0.339491	0.0180287	0.498281	0.507158	0.532824	0.466978	0.497429	0.421404	0.391049	0.42034	0.42665	0.304234	0.363661	0.35058
17.88 282 471 486 fatty acid	1.56574	0.00391477	1.23761	0.143427	1.50985	0.0011992	8.41485	0.327422	6.89758	0.720272	8.72636	0.514625	5.57331	0.112114	8.03327	8.14476	9.06653	8.04164	5.56744	7.08365	7.72619	9.43683	9.01606	5.77194	5.56409	5.38389
anteiso-stearic acid	1.41362	0.0256195	1.26629	0.338711	1.49197	0.00311551	0.887293	0.0251013	0.753083	0.14072	0.840699	0.0595807	0.594714	0.0384691	0.869397	0.85562	0.936861	0.978369	0.494355	0.786524	0.742256	0.831773	0.948069	0.537718	0.578455	0.667969
fructose 6-P	2.26561	0.0176762	1.9531	0.00418955	1.4816	0.070948	1.866	0.237115	2.45983	0.190592	2.85342	0.403016	1.25945	0.0734846	2.22375	1.41753	1.95671	2.26925	2.84101	2.26922	3.38077	3.11767	2.06183	1.40385	1.21093	1.16356
a-linolenic acid	1.44179	0.00365445	1.17548	0.285489	1.46342	0.00190892	74.248	3.11627	59.6391	7.17448	73.1502	3.56832	50.7358	0.877394	70.8963	71.3733	80.4745	71.6564	46.8402	60.4209	66.3377	78.398	74.7148	49.0569	52.0172	51.1334
mimosine	1.3395	0.0553902	1.58914	0.0107206	1.45653	0.00480264	10.5575	0.552568	11.5187	0.926894	9.70921	0.899133	7.24837	0.190969	11.3281	10.8582	9.48615	11.007	13.3176	10.2315	8.28943	9.46333	11.3749	7.53354	7.32582	6.88574
palmitoleic acid	1.39821	0.0278216	1.20526	0.18344	1.44107	0.0461248	0.966043	0.0877363	0.807962	0.0656807	0.937309	0.0567504	0.670365	0.0549733	0.794332	1.0206	1.0832	0.915876	0.689137	0.818873	0.891323	1.05017	0.870437	0.561085	0.735474	0.714535
oleic acid	1.36825	0.00495054	1.07164	0.661032	1.41523	0.00444232	21.5611	1.06972	16.3264	2.29718	20.8454	0.972982	15.235	0.228867	20.3605	20.6278	23.6949	20.3714	12.4172	16.1905	18.9201	22.0532	21.5628	14.8196	15.2763	15.6092
linoleic acid	1.37684	0.00693625	1.10155	0.533575	1.41383	0.00603004	39.6529	2.13975	30.8945	4.16257	38.6154	2.02153	28.0465	0.438114	37.7733	37.2631	43.9223	37.9103	23.5053	31.2678	34.6913	41.4207	39.734	27.1887	28.3203	28.6304
heneicosanoic acid	1.28702	0.0454613	1.14801	0.415506	1.39771	0.0607657	2.83291	0.287062	2.32681	0.307798	2.60855	0.162859	2.02682	0.120652	2.98187	2.27825	3.23861	2.8121	1.75616	2.41219	2.30308	2.85919	2.66337	1.78619	2.16271	2.13156
E-3,3'-dimethoxy-4,4'-dihydroxystilbene	1.44098	0.00635227	1.34026	0.00204787	1.38383	0.00098252	23.9859	0.759453	23.2308	0.81841	24.9765	1.45438	17.333	0.121533	23.6736	22.8548	25.4294	24.3035	21.6237	23.765	22.389	27.4211	25.1194	17.1236	17.3308	17.5446
15.92 308 coumaric acid-xylobiose conj.	1.24449	0.0294942	1.35841	0.0123598	1.37774	0.00367069	0.784055	0.0106023	0.773055	0.0329761	0.708228	0.0250656	0.569089	0.0336533	0.767974	0.780125	0.804065	0.70831	0.79455	0.816305	0.707542	0.751981	0.665159	0.50602	0.58027	0.620979
cholesterol	1.43567	0.0312629	1.18217	0.193712	1.35983	0.0443594	3.62482	0.295769	3.15124	0.273006	3.82699	0.32413	2.66564	0.149434	3.14869	3.5589	4.16688	3.48196	2.60963	3.36214	3.19168	4.03298	4.2563	2.94227	2.62529	2.42935
triacontanoic acid	1.51653	0.00543203	1.1668	0.195102	1.34203	0.00113355	17.1034	0.52132	14.8701	1.36702	19.3274	1.20254	12.7444	0.0434166	16.362	16.8393	18.109	17.1401	12.4154	15.0549	16.9244	20.6163	20.4414	12.7788	12.7964	12.6582
13.44 367	1.34568	0.0137651	1.06075	0.569258	1.34179	0.00978819	0.241968	0.00704217	0.191288	0.0136208	0.24267	0.00967108	0.180333	0.0112881	0.247779	0.227951	0.250173	0.214589	0.167416	0.19186	0.235667	0.230558	0.261786	0.194471	0.158021	0.188507
oxalic acid	1.2874	0.0291755	1.27403	0.0101384	1.28234	0.0290565	14.1646	0.814745	14.0728	0.472559	14.2204	0.83539	11.0459	0.460816	15.2521	14.6717	12.5699	13.9229	14.9558	13.3395	12.9842	15.8119	13.8652	11.8245	11.0836	10.2295
citric acid	1.16488	0.0596308	1.09925	0.446777	1.26112	0.126821	698.061	75.1446	608.461	65.1647	644.791	34.9827	553.525	1.45867	548.046	765.205	780.932	679.581	667.483	478.318	679.714	574.826	679.833	550.608	554.941	555.025
phosphate	1.2407	0.0113398	1.26418	0.0116723	1.20428	0.209358	412.156	46.4906	432.655	19.8686	424.619	17.8117	342.242	5.20341	504.733	358.369	373.366	397.901	433.347	466.718	418.593	458.039	397.226	343.153	350.765	332.809
p-coumaryl alcohol	1.13954	0.12594	0.994088	0.952173	1.19009	0.115531	0.458431	0.0355643	0.38293	0.0346919	0.438961	0.026584	0.385207	0.00834783	0.498954	0.488794	0.387544	0.381131	0.323762	0.443898	0.388258	0.478171	0.450453	0.383443	0.400467	0.371712
3-oxo-glutaric acid	1.31438	0.029388	0.992548	0.873054	1.17376	0.101208	1.42986	0.0887441	1.20911	0.0275612	1.60116	0.105956	1.21818	0.0456358	1.43223	1.58237	1.27498	1.18833	1.26371	1.17528	1.50425	1.81282	1.48641	1.2897	1.23153	1.13332
eriodictyol	2.00804	0.000669195	1.40319	0.00347541	1.14131	0.311615	0.389744	0.0354254	0.479173	0.00340164	0.685721	0.028509	0.341489	0.0220045	0.44777	0.325523	0.395939	0.473159	0.484935	0.479424	0.645015	0.740651	0.671498	0.329456	0.310844	0.384165
kaempferol	1.50452	0.0270224	1.28762	0.00708365	1.05372	0.590369	1.10996	0.0776836	1.35635	0.014626	1.58482	0.144714	1.05337	0.0578265	1.15427	0.958845	1.21678	1.32714	1.37229	1.36962	1.32206	1.82129	1.61111	1.06053	0.949829	1.14976
urea	1.04177	0.231834	1.0199	0.222502	1.006	0.891153	1756.25	70.979	1780.52	21.4651	1818.69	50.6171	1745.78	10.9025	1879.44	1755.75	1633.56	1740.51	1814.01	1787.03	1767.18	1919.92	1768.98	1739.97	1766.88	1730.48
phenylalanine	1.13121	0.181111	0.944923	0.596426	0.988455	0.905171	2.39641	0.219904	2.29088	0.23176	2.7425	0.195869	2.4244	0.0178402	2.73487	1.98396	2.47041	2.02745	2.0923	2.75288	2.37424	2.81095	3.04232	2.43952	2.44483	2.38886
17.07 589 flavonoid	1.41052	0.037049	1.26897	0.00188701	0.974385	0.79502	2.109	0.184309	2.7466	0.0221339	3.053	0.278402	2.16444	0.076787	2.23625	1.74577	2.34498	2.71381	2.73725	2.78875	2.5462	3.50612	3.10667	2.18712	2.02156	2.28464
ureidosuccinic acid	0.837464	0.451428	0.835121	0.452054	0.921931	0.708505	1.25489	0.0241132	1.13673	0.0572958	1.13992	0.0319337	1.36115	0.263493	1.24235	1.30149	1.22083	1.05206	1.24593	1.11218	1.12229	1.20189	1.09557	1.54244	1.69904	0.841979
quercetin	1.26775	0.144568	1.21197	0.0371691	0.896412	0.319324	2.62412	0.240836	3.54789	0.165939	3.71116	0.417512	2.92736	0.115012	2.88874	2.14326	2.84037	3.37056	3.3936	3.8795	2.96207	4.40524	3.76616	2.86824	2.76441	3.14944
tricin	1.56332	0.00196026	1.19442	0.0271795	0.857576	0.100733	18.5135	1.25819	25.7854	1.00529	33.7493	1.5277	21.5882	0.714009	19.5563	16.0088	19.9755	26.9769	26.5922	23.7871	31.1749	36.4616	33.6112	22.5014	20.1808	22.0824
terephthalic acid	1.04869	0.852492	0.874891	0.638124	0.840143	0.550026	1.57847	0.0571784	1.64375	0.0709156	1.97028	0.0618666	1.87881	0.457152	1.66672	1.47136	1.59733	1.74811	1.5084	1.67475	1.97948	2.07255	1.85883	2.77464	1.58927	1.27252
19.02 497 528 513	1.85761	0.000295017	1.24013	0.0174202	0.437123	2.09032e-05	0.471382	0.016903	1.33732	0.0631168	2.0032	0.0757262	1.07837	0.0201564	0.501498	0.443023	0.469624	1.45381	1.23696	1.32118	1.85334	2.09713	2.05912	1.10162	1.09527	1.03823
cysteine	0.551754	0.00455957	0.454726	0.00180086	0.423253	0.00127255	6.89409	0.218281	7.40674	0.383487	8.98715	0.560461	16.2883	1.14145	6.87443	7.28161	6.52623	6.75432	8.08216	7.38373	8.34632	10.104	8.51111	15.593	14.7529	18.5191
galactose	0.859949	0.0361191	0.519881	0.0198676	0.285924	0.000119139	1.45992	0.228406	2.6545	0.646803	4.39089	0.212489	5.10599	0.0892241	1.14063	1.90249	1.33665	1.52587	2.67137	3.76627	3.97208	4.66277	4.53782	4.9327	5.15574	5.22952
cystine	2.19706	0.318574	0.32466	0.199145	0.216845	0.129683	1.16987	0.347707	1.75153	0.903072	11.853	5.2333	5.39497	2.192	1.86396	0.785711	0.859935	0.545738	3.51897	1.18988	20.6682	12.3324	2.55855	3.58006	2.84638	9.75845
glucose	1.11271	0.0488706	0.425423	0.0111807	0.129814	1.1024e-06	12.3879	0.359596	40.5975	12.1849	106.184	3.45512	95.4284	1.68247	12.5581	12.908	11.6977	16.2289	52.9844	52.5791	107.617	111.322	99.6133	97.0151	92.0653	97.2049
13.48 cystine-related	0.829543	0.649795	0.206131	0.0729422	0.121672	0.0522972	0.988829	0.24693	1.67523	0.599002	6.74171	1.10929	8.12702	2.60044	1.46341	0.633201	0.869878	0.636815	2.71182	1.67705	7.40923	8.24029	4.57563	6.02549	5.05776	13.2978
M2 = 19 hours
M3 = 43 hours
M5 = 91 hours
M9 = 187 hours
