# Supplementary material for: Integrated omics analyses reveal the details of metabolic adaptation of Clostridium thermocellum to lignocellulose-derived growth inhibitors released during the deconstruction of switchgrass
Source: Biotechnol Biofuels. 2017 Jan 10;10:14. doi: 10.1186/s13068-016-0697-5 (PMC5223564; doi:10.1186/s13068-016-0697-5)
Supplement: Supplementary file 3 — Additional file 3: Table S2. Normalized spectral abundance factor (NSAF) normalized protein spectral count measurements using mass spectrometry. [file 13068_2016_697_MOESM3_ESM.xlsx]

## Sheet: Normalized
Table S2: Normalized Spectral Abundance Factor (NSAF) normalized Protein spectral count measurement using mass spectrometry
				nSpC (NSAF x 50000) of each biological replicate (technical reps averaged per bio rep)															SpC Cutoff based on NORM						averages
Locus		AA	cellulosome?	019_1	019_2	019_3	043_1	043_2	043_3	091_1	091_2	091_3	187_1	187_2	187_3		n_rank	n_cume	0.99	0.98	0.97	0.95	0.9		19h	43h	91h	187h	trend	p-value
Cthe_2100	transcriptional regulator, AbrB family	79		3015.05	4294.78	2186.19	3137.05	4358.94	3094.93	1830.94	2158.45	2063.8	383.715	208.153	220.486		26952.5	0.0449208	X	X	X	X	X		3165.34	3530.31	2017.73	270.785		6.20059e-06
Cthe_0137	glyceraldehyde-3-phosphate dehydrogenase, type I	336		1890.08	2219.78	2286.97	1932.23	2101.33	2674.36	1800.83	2385.19	1922.81	1975.66	2264.72	2239.59		25693.5	0.0877434	X	X	X	X	X		2132.28	2235.97	2036.28	2159.99		0.848703
Cthe_3088		74		861.49	1435.84	1628.9	1492.64	2371.22	3150.05	1763.38	1920.56	1888.36	1117.35	1477.64	1393.3		20500.7	0.121911	X	X	X	X	X		1308.74	2337.97	1857.43	1329.43		0.0822117
Cthe_1020	extracellular solute-binding protein, family 1	459		807.603	783.613	1081.54	1065.16	1304.81	1900.18	1540.84	2072.09	1891.5	2024.05	3130.14	3118.46		20720	0.156445	X	X	X	X	X		890.92	1423.38	1834.81	2757.55		0.00187515
Cthe_2628	SpoVG	94		600.602	1276.43	1049.89	609.459	1409.17	1255.94	690.923	1723.17	1590.83	716.553	1612.74	1429.87		13965.6	0.179721	X	X	X	X	X		975.642	1091.52	1334.97	1253.05		0.855734
Cthe_0143	Phosphopyruvate hydratase	433		960.438	1008.94	1037.33	834.628	926.504	907.641	942.48	1168.44	1140.51	924.311	1063.47	1155.27		12070	0.199837	X	X	X	X	X		1002.24	889.591	1083.81	1047.68		0.111486
Cthe_3077	cellulosome anchoring protein, cohesin region	1853	X	746.512	873.554	726.314	776.735	925.163	994.022	1107.9	1225.57	1042.54	1298.92	1740.97	1627.58		13085.8	0.221647	X	X	X	X	X		782.127	898.64	1125.33	1555.82		0.000531963
Cthe_2730	translation elongation factor Tu	400		677.519	770.712	573.343	711.585	589.03	670.489	922.682	836.757	820.288	1151.93	1214.19	1033.71		9972.24	0.238267	X	X	X	X	X		673.858	657.034	859.909	1133.28		0.000568583
Cthe_2657	histone-like DNA-binding protein	91		480.141	788.051	734.159	637.469	910.001	677.158	677.267	886.069	968.411	448.215	474.861	465.439		8147.24	0.251846	X	X	X	X	X		667.45	741.543	843.916	462.838		0.0258492
Cthe_0076	hypothetical protein	129		414.09	326.876	101.381	1213.92	1001.09	974.076	1334.79	1014	391.086	1134.07	1095.83	739.623		9740.83	0.268081	X	X	X	X	X		280.782	1063.03	913.292	989.842		0.0243311
Cthe_0393	sugar ABC transporter (sugar-binding protein)	321		254.772	291.463	375.511	413.68	678.44	750.41	620.628	1177.71	1136.14	892.664	1701.04	1583.15		9875.61	0.28454	X	X	X	X	X		307.248	614.176	978.16	1392.29		0.00218002
Cthe_1965	alkyl hydroperoxide reductase/ Thiol specific antioxidant/ Mal allergen	187		669.188	894.201	555.176	694.411	792.496	600.375	781.001	789.694	635.465	544.619	793.841	568.385		8318.85	0.298405	X	X	X	X	X		706.188	695.761	735.387	635.615		0.773943
Cthe_1503	hypothetical protein	119		511.881	658.578	317.86	753.715	829.577	605.991	702.22	792.408	467.872	866.564	1168.07	641.269		8316.01	0.312265	X	X	X	X	X		496.106	729.761	654.166	891.969		0.150797
Cthe_0388	Alcohol dehydrogenase GroES-like protein	344		620.558	645.772	731.489	757.312	748.955	1139.84	729.632	804.156	733.514	400.026	595.557	595.08		8501.89	0.326435	X	X	X	X	X		665.94	882.035	755.767	530.221		0.0371239
Cthe_2892	chaperonin GroEL	541		792.299	957.904	631.614	618.972	549.911	450.936	511.792	467.919	519.145	499.909	617.355	446.547		7064.3	0.338208	X	X	X	X	X		793.939	539.94	499.619	521.27		0.0264112
Cthe_2723	ribosomal protein L7/L12	129		572.715	801.077	630.233	555.469	416.964	470.674	487.647	375.14	588.604	397.377	446.87	435.268		6178.04	0.348505	X	X	X	X	X		668.008	481.036	483.797	426.505		0.0491352
Cthe_0349	fructose-1,6-bisphosphate aldolase, class II	309		500.705	477.182	435.549	473.862	390.771	410.165	506.071	369.426	407.122	459.391	339.431	381.749		5151.42	0.357091	X	X	X	X	X		471.145	424.933	427.54	393.524		0.408876
Cthe_1795	phospho-2-dehydro-3-deoxyheptonate aldolase	341		480.438	412.239	410.878	465.512	370.946	457.515	532.901	397.926	432.591	637.274	436.871	437.723		5472.81	0.366212	X	X	X	X	X		434.519	431.324	454.472	503.956		0.658713
Cthe_0424	aminoglycoside phosphotransferase	249		365.869	332.29	275.47	444.016	377.507	333.924	428.292	406.139	362.663	401.829	229.403	240.416		4197.82	0.373209	X	X	X	X	X		324.543	385.149	399.031	290.549		0.172672
Cthe_1853	cold-shock DNA-binding domain protein	66		109.466	102.962	140.727	33.8742	36.1846	20.994	8.34654	50.6589	41.7735	14.1667	10.5769	30.7888		600.519	0.374209	X	X	X	X	X		117.718	30.3509	33.593	18.5108		0.0190177
Cthe_0637	protein of unknown function DUF909	100		445.032	494.494	266.779	493.195	340.325	317.748	426.313	304.586	315.035	246.933	185.436	152.962		3988.84	0.380858	X	X	X	X	X		402.102	383.756	348.645	195.11		0.0281324
Cthe_1308	pyruvate, phosphate dikinase	883		319.081	345.128	253.161	327.812	354.741	308.854	351.547	337.705	359.753	353.734	374.38	369.43		4055.33	0.387616	X	X	X	X	X		305.79	330.469	349.668	365.848		0.14307
Cthe_0858	protein of unknown function DUF1432	329		196.233	187.615	108.872	335.092	315.47	292.313	467.943	421.597	358.543	562.691	682.535	548.029		4476.94	0.395078	X	X	X	X	X		164.24	314.292	416.028	597.752		0.000180095
Cthe_0344	Malate dehydrogenase (oxaloacetate-decarboxylating)	390		423.726	429.825	399.968	401.526	279.128	360.227	383.962	243.976	279.569	311.576	256.822	247.365		4017.67	0.401774	X	X	X	X	X		417.84	346.96	302.502	271.921		0.0501905
Cthe_0423	iron-containing alcohol dehydrogenase	873		298.6	270.907	281.854	360.155	286.309	299.338	385.664	334.726	340.924	332.035	336.282	313.495		3840.29	0.408175	X	X	X	X	X		283.787	315.267	353.771	327.27		0.049712
Cthe_0394	iron-containing alcohol dehydrogenase	389		403.461	403.116	414.751	360.505	336.474	375.103	267.267	260.52	357.545	226.346	233.87	196.854		3835.81	0.414568	X	X	X	X	X		407.11	357.361	295.111	219.023		0.000396606
Cthe_0138	Phosphoglycerate kinase	397		342.257	339.963	298.009	273.47	239.416	222.652	258.99	212.246	259.28	243.02	243.7	222.957		3155.96	0.419827	X	X	X	X	X		326.743	245.179	243.506	236.559		0.00738065
Cthe_0616	amino acid-binding ACT	143		305.544	287.599	231.772	371.291	343.132	470.132	298.121	281.677	293.404	301.306	259.975	227.549		3671.5	0.425947	X	X	X	X	X		274.972	394.852	291.068	262.943		0.0208753
Cthe_0179	Argininosuccinate synthase	405		263.461	304.991	304.783	294.478	341.744	440.679	252.615	324.032	294.488	230.02	250.55	351.522		3653.36	0.432036	X	X	X	X	X		291.078	358.967	290.378	277.364		0.322396
Cthe_1005	translation elongation factor Ts	215		210.761	442.904	308.663	167.45	285.144	224.352	132.451	240.972	199.2	88.7118	135.074	115.564		2551.25	0.436288	X	X	X	X	X		320.776	225.649	190.874	113.117		0.0178603
Cthe_1089	Stage V sporulation protein S	88		160.377	157.611	115.679	569.982	293.357	190.467	580.084	275.761	207.036	414.144	225.633	143.674		3333.81	0.441844	X	X	X	X	X		144.556	351.269	354.294	261.151		0.207508
Cthe_2891	chaperonin Cpn10	94		352.74	661.08	283.808	258.054	235.575	126.352	241.902	185.477	219.306	192.034	200.064	148.614		3105	0.447019	X	X	X	X	X		432.543	206.66	215.561	180.237		0.046009
Cthe_2390	pyruvate/ketoisovalerate oxidoreductase, gamma subunit	192		207.518	264.051	188.878	245.949	200.017	218.253	219.382	150.855	185.632	191.147	219.597	158.423		2449.7	0.451102	X	X	X	X	X		220.149	221.406	185.289	189.722		0.403578
Cthe_1862	ABC transporter related protein	370		215.008	228.683	257.089	167.873	153.879	201.744	221.024	194.266	199.33	270.42	240.205	305.906		2655.43	0.455528	X	X	X	X	X		233.593	174.499	204.874	272.177		0.00554707
Cthe_2518	ketol-acid reductoisomerase	331		412.338	310.945	338.571	287.13	184.686	254.478	181.189	130.722	190.577	154.097	137.687	150.401		2732.82	0.460082	X	X	X	X	X		353.951	242.098	167.496	147.395		0.00103388
Cthe_2392	pyruvate flavodoxin/ferredoxin oxidoreductase-like protein	394		166.431	128.146	175.789	185.859	160.924	187.619	185.876	157.506	170.054	204.022	185.609	195.029		2102.86	0.463587	X	X	X	X	X		156.789	178.134	171.145	194.887		0.150262
Cthe_2722	ribosomal protein L10	178		247.742	219.359	208.744	244.085	150.924	156.153	299.678	196.304	234.489	292.293	211.805	203.671		2665.25	0.468029	X	X	X	X	X		225.282	183.721	243.491	235.923		0.343799
Cthe_3092	conserved hypothetical protein, CF-27 family	68		258.196	234.566	228.39	160.873	191.953	227.866	109.364	162.201	139.825	100.157	164.639	119.611		2097.64	0.471525	X	X	X	X	X		240.384	193.564	137.13	128.136		0.00839838
Cthe_3078	cellulosome anchoring protein, cohesin region	2313	X	183.139	193.09	128.904	236.962	208.526	159.68	307.07	254.013	302.305	254.347	280.306	241.929		2750.27	0.476109	X	X	X	X	X		168.377	201.723	287.796	258.86		0.0123975
Cthe_2090	hypothetical protein	192		124.156	140.511	129.658	235.026	247.367	233.327	228.68	226.471	296.788	228.402	240.1	212.309		2542.79	0.480347	X	X	X	X	X		131.442	238.573	250.646	226.937		7.21194e-05
Cthe_2187	ribosomal protein S6	95		133.631	148.188	224.497	122.878	96.9112	187.857	101.1	111.607	127.594	98.5827	112.322	135.88		1601.05	0.483015	X	X	X	X	X		168.772	135.882	113.434	115.595		0.265242
Cthe_2423	hypothetical protein	998		108.945	104.38	127.036	94.39	91.0344	100.714	184.16	203.163	184.534	329.1	483.756	493.26		2504.47	0.48719	X	X	X	X	X		113.454	95.3794	190.619	435.372		2.65314e-06
Cthe_0342	hydrogenase, Fe-only	582		186.469	210.449	151.183	228.884	184.942	210.931	182.143	151.75	145.057	153.92	147.297	159.379		2112.4	0.49071	X	X	X	X	X		182.7	208.252	159.65	153.532		0.0499449
Cthe_0139	Triose-phosphate isomerase	251		277.393	292.339	223.534	234.511	234.496	190.012	175.942	175.788	166.291	141.127	166.933	123.298		2401.66	0.494713	X	X	X	X	X		264.422	219.673	172.674	143.786		0.00133738
Cthe_2348	Ig-related protein	1036		306.572	299.983	288.295	187.998	181.861	249.098	135.926	111.216	221.699	119.511	191.926	150.478		2444.56	0.498787	X	X	X	X	X		298.283	206.319	156.28	153.972		0.0195068
Cthe_1211	pyridoxal-phosphate dependent TrpB-like enzyme	454		211.374	131.376	142.736	193.402	161.221	198.284	223.946	187.95	183.076	282.284	145.472	246.969		2308.09	0.502634	X	X	X	X	X		161.828	184.302	198.324	224.908		0.444619
Cthe_0425	hypothetical protein	81		209.254	171.232	180.725	158.357	146.037	182.362	115.426	202.065	171.156	125.083	131.735	110.239		1903.67	0.505807	X	X	X	X	X		187.07	162.252	162.882	122.353		0.0804882
Cthe_0961	aspartate-semialdehyde dehydrogenase	332		123.672	124.502	153.552	142.236	134.63	137.66	172.193	190.135	236.576	236.736	262.955	291.379		2206.23	0.509484	X	X	X	X	X		133.909	138.175	199.635	263.69		0.000260136
Cthe_2517	acetolactate synthase, small subunit	170		117.58	140.336	151.683	122.333	88.0939	285.867	149.509	229.405	235.275	217.386	147.673	317.808		2202.95	0.513155	X	X	X	X	X		136.533	165.431	204.73	227.622		0.411284
Cthe_0774	RNA chaperone Hfq	82		157.287	151.382	167.646	203.743	176.238	299.26	197.993	160.545	171.725	148.481	104.525	186.539		2125.36	0.516698	X	X	X	X	X		158.772	226.413	176.754	146.515		0.143408
Cthe_0340	ferredoxin	122		271.783	164.851	138.264	250.401	190.106	172.971	165.479	106.157	140.412	183.558	121.881	110.157		2016.02	0.520058	X	X	X	X	X		191.633	204.493	137.35	138.532		0.218407
Cthe_0431	hypothetical protein	81		109.204	250.863	175.22	127.287	288.492	184.595	65.0492	120.353	95.8754	30.4666	31.2977	28.3623		1507.07	0.52257	X	X	X	X	X		178.429	200.124	93.7594	30.0422		0.000507488
Cthe_0701	conserved carboxylase region containing protein	465		145.811	155.563	127.373	188.376	179.966	143.411	169.287	165.597	130.507	159.685	186.051	164.68		1916.31	0.525763	X	X	X	X	X		142.916	170.584	155.13	170.139		0.300179
Cthe_2089	glycoside hydrolase, family 48	741	X	155.94	135.528	164.602	146.715	148.017	171.856	194.799	214.693	213.657	219.026	248.725	280.073		2293.63	0.529586	X	X	X	X	X		152.023	155.529	207.716	249.274		0.000557893
Cthe_2917	ribosomal protein S8	132		228.171	210.684	301.756	133.717	110.805	143.422	122.029	93.2628	169.371	99.9798	94.7545	97.7926		1805.75	0.532596	X	X	X	X	X		246.871	129.315	128.221	97.509		0.00199891
Cthe_0755	aminotransferase, class I and II	395		200.374	181.551	185.504	169.725	98.5512	148.218	191.862	149.54	175.136	238.43	159.892	203.267		2102.05	0.536099	X	X	X	X	X		189.143	138.832	172.18	200.529		0.135898
Cthe_0063	Rubredoxin-type Fe(Cys)4 protein	111		196.504	207.43	139.915	225.145	254.622	170.556	114.099	118.601	93.5065	125.799	129.231	78.0551		1853.46	0.539188	X	X	X	X	X		181.283	216.775	108.735	111.028		0.00877417
Cthe_0347	phosphofructokinase	415		227.82	201.379	206.111	172.917	126.24	155.459	159.878	118.668	125.765	141.374	115.509	128.908		1880.03	0.542322	X	X	X	X	X		211.77	151.539	134.77	128.597		0.00516238
Cthe_1771	Rubrerythrin	184		138.363	121.742	125.602	179.135	169.756	235.607	125.659	105.198	120.321	107.823	143.568	126.384		1699.16	0.545154	X	X	X	X	X		128.569	194.833	117.059	125.925		0.00503526
Cthe_1869	ornithine carbamoyltransferase	307		144.302	186.149	150.806	185.243	163.817	250.215	152.156	145.809	122.48	120.377	156.999	126.731		1905.08	0.548329	X	X	X	X	X		160.419	199.758	140.148	134.702		0.0645194
Cthe_2208	LexA DNA-binding region containing protein	195		149.259	109.54	118.517	141.604	104.593	137.902	211.429	132.11	155.973	275.981	197.377	330.12		2064.4	0.551769	X	X	X	X	X		125.772	128.033	166.504	267.826		0.00850279
Cthe_1050	recA protein	349		94.4269	80.2819	120.52	135.307	92.5048	120.589	179.517	147.227	206.332	249.352	217.061	267.304		1910.42	0.554953	X	X	X	X	X		98.4094	116.134	177.692	244.572		0.00072131
Cthe_0699	carboxyl transferase	516		126.688	129.704	115.216	139.274	135.412	125.03	138.716	120.266	112.965	135.486	153.422	137.607		1569.79	0.55757	X	X	X	X	X		123.869	133.239	123.983	142.172		0.148946
Cthe_2393	thiamine pyrophosphate enzyme-like TPP-binding	311		186.093	173.051	136.679	136.667	136.413	161.496	105.097	95.1916	96.3958	90.8997	77.3462	86.7157		1482.04	0.56004	X	X	X	X	X		165.274	144.859	98.8947	84.9872		0.000187689
Cthe_0360	thioredoxin	109		224.273	207.419	144.527	186.946	140.602	105.645	148.949	105.107	111.206	121.076	114.749	84.3548		1694.85	0.562865	X	X	X	X	X		192.073	144.398	121.754	106.727		0.0656123
Cthe_1316	protein of unknown function DUF370	93		90.7563	66.3579	104.666	81.5457	72.6768	106.316	118.357	118.598	132.68	191.352	213.503	281.427		1578.23	0.565495	X	X	X	X	X		87.2599	86.846	123.212	228.761		0.000598956
Cthe_2210	3-isopropylmalate dehydratase, small subunit	189		164.717	186.777	167.105	133.338	143.065	157.593	98.7207	99.0256	91.7887	81.9922	56.458	52.8599		1433.44	0.567884	X	X	X	X	X		172.866	144.665	96.5117	63.77		5.87035e-05
Cthe_2921	ribosomal protein L30	59		204.867	249.188	134.751	107.21	93.8157	81.7369	106.595	67.5254	102.097	102.446	78.5522	65.9159		1394.7	0.570208	X	X	X	X	X		196.268	94.2542	92.0724	82.3047		0.00881787
Cthe_2902	ribosomal protein S10	103		217.668	267.983	168.098	136.751	96.1737	67.8945	120.485	55.2625	96.5405	93.4061	65.3791	81.542		1467.18	0.572654	X	X	X	X	X		217.916	100.273	90.7625	80.1091		0.013829
Cthe_1504	Linocin_M18 bacteriocin protein	270		129.559	108.396	104.587	137.612	118.923	100.936	169.229	150.766	108.614	190.804	215.448	155.888		1690.76	0.575472	X	X	X	X	X		114.181	119.157	142.87	187.38		0.0287112
Cthe_0614	pyruvate ferredoxin/flavodoxin oxidoreductase (beta subunit)	191		156.628	103.119	145.511	135.785	122.345	132.266	131.736	116.992	188.884	126.609	90.2167	137.03		1587.12	0.578117	X	X	X	X	X		135.086	130.132	145.871	117.952		0.669403
Cthe_2932	DNA-directed RNA polymerase, alpha subunit	315		103.976	134.524	162.547	97.9794	111.37	126.714	126.836	135.328	201.64	133.539	118.02	168.989		1621.46	0.580819	X	X	X	X	X		133.682	112.021	154.602	140.183		0.364737
Cthe_2391	pyruvate ferredoxin/flavodoxin oxidoreductase, delta subunit	101		95.6033	104.363	85.3382	121.808	174.242	131.923	78.6815	66.9264	74.734	57.3153	71.8705	72.6505		1135.46	0.582712	X	X	X	X	X		95.1017	142.658	73.4473	67.2788		0.000540803
Cthe_2728	ribosomal protein S7	156		172.288	198.278	145.288	111.801	149.794	142.229	86.9074	100.813	94.4536	87.8735	75.1301	86.1487		1451	0.58513	X	X	X	X	X		171.951	134.608	94.0579	83.0507		0.000362779
Cthe_2904	ribosomal protein L4/L1e	208		224.672	254.743	210.793	111.579	104.781	103.193	84.7985	100.245	82.3572	57.3077	48.7773	64.6115		1447.86	0.587543	X	X	X	X	X		230.069	106.518	89.1334	56.8989		1.22375e-06
Cthe_0935	malonyl CoA-acyl carrier protein transacylase	311		167.201	166.36	139.547	134.981	95.3753	104.496	78.4452	71.1637	73.2877	67.0781	45.2804	50.8898		1194.11	0.589533	X	X	X	X	X		157.703	111.618	74.2989	54.4161		0.000100351
Cthe_2143	hypothetical protein	113		85.4508	187.187	121.654	93.0968	117.059	124.317	59.0413	144.843	145.814	55.7502	117.654	93.107		1344.97	0.591775	X	X	X	X	X		131.431	111.491	116.566	88.837		0.6755
Cthe_0149	HPrNtr domain containing protein	85		65.9286	87.2905	104.025	69.4815	95.9716	131.218	72.4894	66.9652	91.3636	89.1424	73.0492	83.2049		1030.13	0.593492	X	X	X	X	X		85.7479	98.8905	76.9394	81.7988		0.650514
Cthe_0929	Stage V sporulation protein S	86		239.493	187.89	154.663	128.422	98.9214	49.7653	117.612	113.356	97.8981	126.723	93.5607	76.0681		1484.37	0.595966	X	X	X	X	X		194.015	92.3694	109.622	98.7838		0.047878
Cthe_2720	ribosomal protein L11	141		177.685	175.102	143.351	111.795	77.6941	79.1033	79.8742	76.7103	81.3341	82.7273	62.6491	65.2105		1213.24	0.597988	X	X	X	X	X		165.379	89.5309	79.3062	70.1956		0.000328235
Cthe_2920	ribosomal protein S5-like protein	166		157.028	152.491	119.076	106.961	88.1103	68.2798	83.2084	80.5916	94.0112	84.1189	83.2516	90.5475		1207.67	0.600001	X	X	X	X	X		142.865	87.7837	85.9371	85.9726		0.00585389
Cthe_2912	ribosomal protein S17	85		130.284	114.217	111.894	99.0901	112.426	84.4003	70.9892	89.5716	96.4878	77.1205	69.9617	89.4469		1145.89	0.60191	X	X	X	X	X		118.798	98.6389	85.6829	78.843		0.0212781
Cthe_0412	glycoside hydrolase, family 9	895	X	117.305	66.7996	72.1546	110.031	89.4219	105.464	161.133	107.882	121.85	179.005	191.445	177.322		1499.81	0.60441	X	X	X	X	X		85.4197	101.639	130.288	182.591		0.00549184
Cthe_1224	ribosomal protein L35	65		148.553	123.752	98.3028	111.833	71.7073	71.4091	59.4816	58.0076	45.7666	49.7568	14.777	19.0187		872.366	0.605864	X	X	X	X	X		123.536	84.9832	54.4186	27.8508		0.00354633
Cthe_1104	prepilin-type cleavage/methylation	176		37.5962	6.69127	33.7715	35.9397	22.5094	24.3171	54.5713	52.9638	40.4124	122.885	120.272	111.027		662.956	0.606969	X	X	X	X	X		26.0197	27.5887	49.3158	118.061		0.0124336
Cthe_1275	H+-ATPase subunit H	145		109.907	105.698	110.182	104.372	128.603	98.1287	118.124	149.689	133.159	106.873	133.316	114.638		1412.69	0.609324	X	X	X	X	X		108.596	110.368	133.657	118.276		0.162835
Cthe_2874	Phosphoenolpyruvate carboxykinase (GTP)	605		115.753	121.285	116.692	99.0261	102.488	108.132	74.6804	72.5775	60.3511	74.5959	77.932	73.0775		1096.59	0.611151	X	X	X	X	X		117.91	103.215	69.203	75.2018		2.17594e-05
Cthe_2729	translation elongation factor G	697		130.996	114.231	116.605	103.844	84.6961	85.5546	100.304	82.2959	78.3183	112.031	94.0017	86.9927		1189.87	0.613134	X	X	X	X	X		120.611	91.365	86.9728	97.6751		0.0329653
Cthe_0151	protein of unknown function DUF965	90		78.0237	103.248	85.8596	114.558	125.606	131.968	92.5487	127.296	137.102	81.3515	109.814	93.3203		1280.7	0.615269	X	X	X	X	X		89.0437	124.044	118.982	94.8286		0.067822
Cthe_2915	ribosomal protein L5	182		185.524	190.531	157.607	92.3723	80.3643	97.0634	85.7023	64.1218	90.5328	66.8982	44.21	73.8417		1228.77	0.617317	X	X	X	X	X		177.887	89.9333	80.119	61.65		0.000475209
Cthe_2721	ribosomal protein L1	231		173.359	162.725	135.757	100.47	88.2931	70.2097	110.581	59.7629	101.497	93.6264	72.3226	60.4751		1229.08	0.619365	X	X	X	X	X		157.28	86.3241	90.6135	75.4747		0.0169573
Cthe_0374	Glutamate dehydrogenase (NADP(+))	444		153.164	135.741	185.117	111.789	96.7316	137.972	91.4213	72.4474	76.3493	96.4669	109.737	107.941		1374.88	0.621657	X	X	X	X	X		158.007	115.497	80.0727	104.715		0.00232522
Cthe_1058	Glycine hydroxymethyltransferase	412		86.3806	80.6313	76.1161	88.6557	95.7578	99.0758	100.07	96.2119	110.823	125.662	98.5146	109.886		1167.78	0.623603	X	X	X	X	X		81.0426	94.4964	102.368	111.354		0.00912901
Cthe_0765	ribosomal protein L19	114		107.805	114.364	140.144	91.3603	62.3562	69.277	107.74	63.0401	112.059	95.5978	95.9034	110.907		1170.55	0.625554	X	X	X	X	X		120.771	74.3311	94.2799	100.803		0.0956872
Cthe_2903	ribosomal protein L3	212		157.359	163.569	141.614	90.6775	75.5894	69.6761	75.3791	67.1332	75.667	63.4566	50.3328	44.6225		1075.08	0.627346	X	X	X	X	X		154.181	78.6477	72.7264	52.804		3.45081e-05
Cthe_0107	Riboflavin synthase	155		123.73	136.466	117.457	138.907	101.131	108.136	118.73	101.463	120.353	104.922	106.091	91.8389		1369.23	0.629628	X	X	X	X	X		125.884	116.058	113.515	100.951		0.191198
Cthe_3080	cellulosome anchoring protein, cohesin region	447	X	66.7081	36.4292	55.7922	128.978	63.1469	81.2808	196.977	114.095	120.093	188.8	148.195	182.856		1383.35	0.631933	X	X	X	X	X		52.9765	91.1354	143.722	173.284		0.00401293
Cthe_2251	Methionine adenosyltransferase	397		80.9687	100.449	76.7457	117.627	95.4124	93.2508	146.249	95.007	105.685	136.201	101.576	126.734		1275.91	0.63406	X	X	X	X	X		86.0545	102.097	115.647	121.504		0.133563
Cthe_1864	acetylglutamate kinase	304		181.047	156.502	131.026	142.573	94.6959	87.8617	105	75.6116	93.6009	54.3368	44.5965	52.0616		1218.91	0.636091	X	X	X	X	X		156.192	108.377	91.4041	50.3316		0.000459902
Cthe_1006	ribosomal protein S2	252		149.265	161.55	117.366	108.326	93.4232	67.9479	92.7632	88.6723	102.545	124.347	96.4965	83.8586		1286.56	0.638236	X	X	X	X	X		142.727	89.899	94.6602	101.567		0.0496818
Cthe_2913	ribosomal protein L14	122		170.483	159.735	132.782	113.734	82.6288	67.6996	95.4493	69.4066	81.5055	101.893	70.2548	71.0173		1216.59	0.640263	X	X	X	X	X		154.333	88.0209	82.1205	81.055		0.010108
Cthe_1385	preprotein translocase, SecA subunit	910		66.7156	59.8275	72.191	68.8321	57.9553	50.0245	125.453	102.684	121.012	196.124	215.884	194.915		1331.62	0.642483	X	X	X	X	X		66.2447	58.9373	116.383	202.308		2.71481e-06
Cthe_2930	ribosomal protein S11	134		156.728	145.43	137.529	96.506	64.7916	58.9371	65.0144	53.6311	61.2049	47.0132	22.8357	46.8401		956.461	0.644077	X	X	X	X	X		146.562	73.4116	59.9502	38.8963		0.00111936
Cthe_2922	ribosomal protein L15	146		174.375	191.907	146.077	79.2368	71.4409	70.1995	60.5442	66.7714	62.1409	44.8989	53.3136	30.2712		1051.18	0.645829	X	X	X	X	X		170.786	73.6257	63.1522	42.8279		4.46566e-05
Cthe_2905	Ribosomal protein L25/L23	117		191.622	180.788	149.889	99.773	75.7	48.948	78.8205	55.9492	92.434	62.5781	46.3409	49.1112		1131.95	0.647715	X	X	X	X	X		174.1	74.807	75.7346	52.6767		0.00177861
Cthe_0445	cell division protein FtsZ	376		79.0249	81.7108	50.1988	88.2195	82.6073	74.8858	122.199	105.992	94.2115	190.689	153.314	151.451		1274.5	0.649839	X	X	X	X	X		70.3115	81.9042	107.467	165.151		0.00117175
Cthe_2630	ribose-phosphate pyrophosphokinase	320		77.6593	90.1583	87.5488	92.1884	91.0538	75.5547	122.464	103.857	89.6014	145.823	141.599	116.608		1234.12	0.651896	X	X	X	X	X		85.1221	86.2656	105.307	134.677		0.00519458
Cthe_2211	3-isopropylmalate dehydratase, large subunit	419		111.532	105.106	81.7617	121.962	87.4819	108.645	105.702	69.6362	64.2726	81.4928	62.4204	72.5949		1072.61	0.653684	X	X	X	X	X		99.4666	106.03	79.8702	72.1694		0.11018
Cthe_2933	ribosomal protein L17	174		184.739	200.486	132.82	81.5527	73.0067	37.0717	58.8628	51.1185	47.1348	59.6967	34.1767	45.2199		1005.89	0.65536	X	X	X	X	X		172.682	63.877	52.372	46.3644		0.00165697
Cthe_0341	NADH dehydrogenase (quinone)	597		95.2459	61.9184	76.0562	102.812	91.269	97.1585	102.594	72.4772	89.9778	108.973	96.5598	97.1635		1092.21	0.657181	X	X	X	X	X		77.7402	97.0799	88.3497	100.899		0.174498
Cthe_2383	hypothetical protein	304		137.062	164.716	152.294	42.1939	37.186	42.6396	54.2449	58.0536	68.5279	61.8999	96.3926	59.0427		974.252	0.658805	X	X	X	X	X		151.357	40.6732	60.2755	72.4451		5.5761e-05
Cthe_0285	isocitrate dehydrogenase, NADP-dependent	402		116.752	116.28	134.578	92.9479	82.9183	83.5415	74.962	76.8299	73.4914	64.6035	64.4072	63.1266		1044.44	0.660545	X	X	X	X	X		122.537	86.4692	75.0944	64.0458		2.84347e-06
Cthe_3035	D-isomer specific 2-hydroxyacid dehydrogenase, NAD-binding	391		73.4025	66.3369	67.6598	104.413	70.0484	82.1908	110.662	80.0834	70.5462	109.543	91.0531	79.8289		1005.77	0.662222	X	X	X	X	X		69.133	85.5508	87.0973	93.475		0.280032
Cthe_2914	ribosomal protein L24	116		160.089	198.489	139.65	60.8572	56.7596	43.1325	45.4223	45.3882	44.4189	19.0718	6.01788	1.50936		820.806	0.66359	X	X	X	X	X		166.076	53.5831	45.0764	8.86635		0.0014481
Cthe_2924	adenylate kinases	217		119.189	136.788	108.556	107.435	129.439	73.0721	57.7762	72.4736	63.8878	46.6901	67.3136	38.7043		1021.32	0.665292	X	X	X	X	X		121.511	103.315	64.7125	50.9027		0.00381116
Cthe_0430	hydrogenase, Fe-only	566		111.559	75.2352	98.7351	105.108	93.4879	81.0673	106.186	83.6139	74.1286	94.6305	74.9559	65.9268		1064.63	0.667066	X	X	X	X	X		95.1765	93.2212	87.9761	78.5044		0.562618
Cthe_2183	UTP-glucose-1-phosphate uridylyltransferase	289		100.711	91.1898	101.568	124.211	102.031	102.437	106.037	92.834	85.6487	78.3722	64.1646	70.3686		1119.57	0.668932	X	X	X	X	X		97.8232	109.559	94.84	70.9685		0.00349762
Cthe_0417	ribosomal protein S15	87		162.22	178.556	140.073	85.9642	77.689	94.9351	54.7002	60.5176	76.7474	40.111	26.1227	32.5047		1030.14	0.670649	X	X	X	X	X		160.283	86.1961	63.9884	32.9128		1.35716e-05
Cthe_0934	3-oxoacyl-(acyl-carrier-protein) reductase	247		101.431	96.5872	77.3186	113.915	84.6972	86.8995	98.2549	84.4165	92.2773	94.8014	69.7627	79.1121		1079.47	0.672448	X	X	X	X	X		91.7791	95.1706	91.6495	81.2254		0.553017
Cthe_1569	O-acetylhomoserine aminocarboxypropyltransferase	438		15.5697	7.43913	10.0072	25.694	25.0111	22.5739	38.8139	38.8306	38.1159	70.3754	81.8817	68.8401		443.153	0.673187	X	X	X	X	X		11.0053	24.4263	38.5868	73.6991		1.36152e-05
Cthe_2131	hypothetical protein	122		115.682	89.8102	165.676	125.768	112.723	140.351	49.4597	83.4069	97.571	28.6037	46.5927	44.924		1100.57	0.675021	X	X	X	X	X		123.722	126.281	76.8125	40.0402		0.00281515
Cthe_2719	NusG antitermination factor	177		72.8675	66.6052	77.6664	61.212	65.8429	73.2342	88.8437	93.6768	69.7131	110.644	121.075	131.382		1032.76	0.676742	X	X	X	X	X		72.3797	66.763	84.0779	121.034		0.000650279
Cthe_0479	response regulator receiver protein	120		56.8294	77.4359	69.9684	84.1707	79.6352	85.4094	98.1027	107.927	111.901	103.591	126.099	123.047		1124.12	0.678616	X	X	X	X	X		68.0779	83.0717	105.977	117.579		0.000731212
Cthe_1573	nitrogenase iron protein	284		7.60465	3.41407	3.65823	13.78	7.79349	8.06354	14.5117	9.5175	13.542	7.78989	10.7746	7.15514		107.605	0.678795	X	X	X	X	X		4.89231	9.87901	12.5238	8.5732		0.0255501
Cthe_0093	septum site-determining protein MinD	266		113.989	102.986	93.5877	100.259	72.732	57.5714	107.056	88.8212	105.335	120.683	92.4043	90.4153		1145.84	0.680705	X	X	X	X	X		103.521	76.8542	100.404	101.168		0.164735
Cthe_0389	PfkB	323		123.354	67.4191	92.9478	110.162	91.8319	95.5739	126.853	110.824	81.3527	112.041	85.8475	85.1367		1183.34	0.682677	X	X	X	X	X		94.5737	99.1893	106.343	94.3417		0.868152
Cthe_0878	CheW protein	192		75.6164	71.1548	90.1777	81.5534	105.317	106.14	77.9179	96.3663	89.2203	90.0249	99.3148	89.3393		1072.14	0.684464	X	X	X	X	X		78.983	97.6701	87.8348	92.893		0.210946
Cthe_2130	hypothetical protein	430		86.5339	70.4817	108.187	128.841	92.9691	133.209	105.963	74.8061	94.0288	78.814	63.8751	79.3749		1117.08	0.686326	X	X	X	X	X		88.4008	118.34	91.5994	74.0213		0.0780576
Cthe_2911	ribosomal protein L29	67		144.118	95.2143	138.627	80.3225	72.1762	66.5776	36.7704	46.7161	57.402	44.4586	26.0867	2.61323		811.083	0.687678	X	X	X	X	X		125.987	73.0255	46.9629	24.3862		0.0463303
Cthe_2918	ribosomal protein L6	183		121.405	129.229	100.704	73.5307	62.7287	48.0985	58.0584	47.4377	65.0473	41.4049	25.3256	34.2982		807.269	0.689023	X	X	X	X	X		117.113	61.4526	56.8478	33.6762		0.000356684
Cthe_1782	ribosomal protein S9	130		138.173	84.2834	95.4559	114.802	64.0955	88.5795	63.0913	40.5002	44.6609	50.4249	25.557	40.1188		849.743	0.690439	X	X	X	X	X		105.971	89.1589	49.4175	38.7002		0.00706584
Cthe_0266	methyl-accepting chemotaxis sensory transducer	495		20.3255	17.091	16.962	66.9394	64.5142	83.535	98.4634	109.31	124.212	120.489	133.351	162.116		1017.31	0.692135	X	X	X	X	X		18.1262	71.6628	110.662	138.652		2.21917e-07
Cthe_2908	ribosomal protein L22	125		168.012	189.192	143.864	73.2537	63.862	54.498	47.2525	48.9524	55.1584	38.1359	32.8777	45.9681		961.027	0.693737	X	X	X	X	X		167.023	63.8712	50.4544	38.9939		6.18626e-06
Cthe_2909	ribosomal protein S3	226		106.374	64.1327	74.6382	64.1804	60.0767	69.3618	82.5585	66.7533	52.6711	95.6978	71.6003	78.2465		886.291	0.695214	X	X	X	X	X		81.715	64.5396	67.3276	81.8482		0.365655
Cthe_2931	ribosomal protein S4	208		127.268	157.711	106.822	79.8175	70.3188	77.9732	58.4369	54.0537	61.4172	46.254	41.2071	41.6544		922.934	0.696752	X	X	X	X	X		130.6	76.0365	57.9692	43.0385		1.42919e-05
Cthe_2919	ribosomal protein L18	122		128.967	142.68	79.786	108.577	69.7315	60.2862	80.8162	58.9063	45.8045	57.9194	37.9884	38.4007		909.863	0.698268	X	X	X	X	X		117.144	79.5316	61.8423	44.7695		0.0200696
Cthe_1347	GatB/YqeY	147		73.956	109.922	95.0334	87.2581	85.2268	83.2578	80.9513	91.0083	100.236	55.0206	60.092	71.572		993.535	0.699924	X	X	X	X	X		92.9705	85.2476	90.732	62.2282		0.0201588
Cthe_0160	ribosomal protein L21	103		150.79	181.12	176.756	56.321	45.2522	48.5764	42.489	34.5339	56.3682	31.3999	24.6127	37.7576		885.977	0.701401	X	X	X	X	X		169.555	50.0499	44.4637	31.2568		1.47437e-05
Cthe_1840	cysteine synthase A	311		94.2385	116.852	88.6486	103.96	102.683	120.2	78.0352	69.7907	85.8922	58.8638	57.0941	56.8608		1033.12	0.703123	X	X	X	X	X		99.9132	108.948	77.906	57.6062		0.000229157
Cthe_3202	CRISPR-associated protein, Csh2 family	305		23.6876	15.4584	25.3356	42.0555	45.089	24.1145	59.9202	70.4636	71.8734	72.5857	68.5425	65.8074		584.933	0.704098	X	X	X	X	X		21.4939	37.0863	67.4191	68.9785		0.000515035
Cthe_0768	nucleic acid binding protein, containing KH domain	76		294.997	119.529	87.0083	69.4309	42.9254	39.6526	50.8724	41.184	47.7389	62.7235	54.0752	47.681		957.818	0.705694	X	X	X	X	X		167.178	50.6696	46.5984	54.8265		0.0144888
Cthe_0429	NADH dehydrogenase (quinone)	624		114.826	91.5831	85.6276	92.8179	66.5868	58.7481	72.2022	52.5756	38.2714	43.2572	34.7641	27.489		778.749	0.706992	X	X	X	X	X		97.3457	72.7176	54.3497	35.1701		0.00447394
Cthe_2906	ribosomal protein L2	275		122.046	104.912	78.3641	68.3788	60.8155	70.8161	52.5461	62.6229	52.789	55.422	42.6192	54.6578		825.99	0.708369	X	X	X	X	X		101.774	66.6701	55.986	50.8997		0.00229681
Cthe_2875	sigma 54 modulation protein/ribosomal protein S30EA	177		78.5906	70.1317	61.2917	54.1026	50.039	63.0145	89.5642	63.5207	80.7865	96.2108	101.801	89.4166		898.469	0.709866	X	X	X	X	X		70.0047	55.7187	77.9571	95.8093		0.00511946
Cthe_1352	UDP-glucose 6-dehydrogenase	443		51.5236	40.7024	54.6851	61.8578	51.9597	61.11	87.31	78.8763	82.9124	132.438	95.1752	120.76		919.311	0.711398	X	X	X	X	X		48.9704	58.3092	83.0329	116.125		0.000156248
Cthe_2885	phosphoribosylaminoimidazole-succinocarboxamide synthase	294		71.4339	71.2384	71.7831	69.6667	53.3173	66.8548	78.6439	61.4807	68.6366	103.976	62.1807	78.1951		857.407	0.712827	X	X	X	X	X		71.4851	63.2796	69.5871	81.4506		0.397314
Cthe_1261	6-phosphofructokinase	324		67.3209	61.4313	74.0819	93.6395	78.5981	85.2296	79.627	63.0366	87.8231	77.7908	71.8129	73.4111		913.803	0.71435	X	X	X	X	X		67.6114	85.8224	76.8289	74.3382		0.13878
Cthe_2910	ribosomal protein L16	145		84.7568	105.698	94.8066	59.5337	59.8764	69.4361	38.9761	56.9248	37.037	29.3521	22.9132	32.3095		691.621	0.715503	X	X	X	X	X		95.0873	62.9487	44.3126	28.1916		9.82073e-05
Cthe_2740	ATP-dependent Clp protease, proteolytic subunit ClpP	194		65.4378	47.8985	43.2794	79.6316	51.9625	45.3712	104.721	70.0604	83.8103	115.433	100.996	77.4788		886.082	0.71698	X	X	X	X	X		52.2052	58.9884	86.1973	97.9695		0.0276309
Cthe_1223	ribosomal protein L20	117		179.5	150.556	140.362	103.358	66.7344	58.2243	63.5621	46.8251	44.0392	18.9088	5.96644	1.49646		879.533	0.718446	X	X	X	X	X		156.806	76.1056	51.4755	8.79057		0.00147749
Cthe_0994	NusA antitermination factor	404		66.5272	56.477	76.5196	69.6462	60.4376	49.0995	78.6941	73.8071	81.2134	92.1066	70.5843	75.2902		850.403	0.719863	X	X	X	X	X		66.5079	59.7278	77.9049	79.327		0.0921623
Cthe_2713	dihydroxy-acid dehydratase	554		84.3534	94.8924	62.2402	84.6709	71.529	68.1302	65.213	48.4278	50.1829	46.4172	47.6834	34.7931		758.534	0.721127	X	X	X	X	X		80.4954	74.7767	54.6079	42.9646		0.0069871
Cthe_1970	hypothetical protein	101		25.3953	34.3209	50.0197	69.8954	85.9611	85.3577	79.944	111.318	66.1092	54.7859	77.0672	85.7833		825.958	0.722504	X	X	X	X	X		36.5786	80.4047	85.7906	72.5455		0.00935339
Cthe_2268	Sodium-transporting two-sector ATPase	460		63.7134	55.0294	69.6275	77.353	61.0614	66.323	83.5289	74.5689	76.0608	68.6757	83.6707	75.9283		855.541	0.72393	X	X	X	X	X		62.7901	68.2458	78.0529	76.0916		0.095328
Cthe_0860	Rubrerythrin	197		95.2942	83.0792	98.0744	101.84	64.4831	87.8364	42.9284	42.9827	43.8427	34.5721	39.5116	34.554		768.999	0.725211	X	X	X	X	X		92.1492	84.7199	43.2513	36.2126		4.30535e-05
Cthe_3158	putative aconitate hydratase	642		136.538	118.508	119.69	64.8979	50.0145	57.3827	43.5622	31.1478	39.2337	39.6568	30.5192	30.024		761.174	0.72648	X	X	X	X	X		124.912	57.4317	37.9812	33.4		1.0941e-05
Cthe_0732	Chorismate synthase	394		60.5024	45.7643	63.1836	69.8169	53.0969	56.7732	88.7826	71.3453	67.7981	84.0701	83.033	67.7749		811.941	0.727833	X	X	X	X	X		56.4835	59.8957	75.9753	78.2927		0.0556821
Cthe_2907	ribosomal protein S19	94		79.0142	56.7981	32.3986	52.7889	57.0244	82.0924	37.0612	33.2977	13.1129	28.9709	29.7611	15.9734		518.294	0.728697	X	X	X	X	X		56.0703	63.9686	27.8239	24.9018		0.0481826
Cthe_1391	2-isopropylmalate synthase	511		85.108	67.0458	94.9644	54.8575	47.4403	56.8718	52.2344	48.7426	56.1105	55.3225	48.1009	50.6995		717.498	0.729893	X	X	X	X	X		82.3727	53.0565	52.3625	51.3743		0.00266755
Cthe_1867	carbamoyl-phosphate synthase, small subunit	354		70.2005	76.2092	87.3275	72.9662	67.9863	119.396	59.5509	69.1539	79.1501	50.2704	51.6416	64.1923		868.045	0.73134	X	X	X	X	X		77.9124	86.783	69.285	55.3681		0.107071
Cthe_1322	chaperone protein DnaK	608		51.2033	58.4027	72.48	55.2467	55.6869	42.4433	69.0687	59.9288	85.1262	107.421	102.151	113.295		872.453	0.732794	X	X	X	X	X		60.6953	51.1256	71.3746	107.622		0.00149048
Cthe_3079	cellulosome anchoring protein, cohesin region	688	X	34.4502	29.7044	44.3272	53.5681	44.1488	45.0418	92.9665	94.1113	77.1428	108.333	146.11	127.816		897.721	0.73429	X	X	X	X	X		36.1606	47.5862	88.0736	127.42		2.26902e-05
Cthe_1495	pyridoxamine 5'-phosphate oxidase-related, FMN-binding	130		74.2764	47.4714	50.8664	90.6023	57.3712	66.3164	81.7283	61.8507	51.3617	81.8668	61.894	76.8502		802.456	0.735627	X	X	X	X	X		57.5381	71.43	64.9802	73.537		0.509968
Cthe_1601	phosphate uptake regulator, PhoU	216		65.3386	34.3504	33.7105	75.8903	67.7144	57.499	90.5131	84.6705	49.0602	127.331	91.9247	79.4127		857.415	0.737056	X	X	X	X	X		44.4665	67.0346	74.7479	99.556		0.0435366
Cthe_0769	ribosomal protein S16	81		114.207	168.663	81.6374	81.975	44.5925	39.4381	49.3064	33.37	31.3491	17.851	24.8178	28.3623		715.569	0.738249	X	X	X	X	X		121.502	55.3352	38.0085	23.677		0.00161671
Cthe_0088	cell shape determining protein, MreB/Mrl family	340		57.0022	49.973	56.1697	61.1664	54.8453	64.194	82.6307	74.5132	75.3635	90.6601	73.8365	92.5835		832.938	0.739637	X	X	X	X	X		54.3816	60.0686	77.5025	85.6934		0.000707639
Cthe_0235	Glutaredoxin-like protein, YruB-family	76		100.394	133.218	54.7395	47.3543	47.5262	15.8515	42.4831	55.2303	44.8734	45.9165	54.0752	40.6999		682.362	0.740774	X	X	X	X	X		96.1171	36.9107	47.529	46.8972		0.0796568
Cthe_0413	glycoside hydrolase, family 9	1224	X	52.7089	21.0758	34.2877	54.1563	51.5423	48.9411	80.4307	77.0331	73.7003	119.081	126.883	117.344		857.185	0.742203	X	X	X	X	X		36.0241	51.5466	77.0547	121.103		0.000840536
Cthe_2725	DNA-directed RNA polymerase, beta' subunit	1165		55.4169	47.4466	57.155	60.6968	53.8237	58.0177	79.9381	68.1126	76.2049	93.3402	73.8103	88.0463		812.009	0.743556	X	X	X	X	X		53.3395	57.5128	74.7519	85.0656		0.000942682
Cthe_2267	Sodium-transporting two-sector ATPase	589		69.0217	52.1618	63.841	74.6545	67.8722	61.0106	72.8122	58.9621	61.9905	71.8512	68.91	60.6501		783.738	0.744863	X	X	X	X	X		61.6748	67.8457	64.5883	67.1371		0.703616
Cthe_0870	NADPH-dependent FMN reductase	195		87.9597	73.2612	77.3571	94.8184	92.938	83.1714	52.5237	52.1828	64.3948	28.3763	31.842	40.3501		779.176	0.746161	X	X	X	X	X		79.526	90.3093	56.3671	33.5228		3.77132e-05
Cthe_1557	ABC transporter related protein	273		36.854	27.9405	29.122	59.2769	43.9701	52.1196	80.9567	69.3382	49.9849	106.36	75.6155	92.9556		724.494	0.747369	X	X	X	X	X		31.3055	51.7889	66.7599	91.6436		0.000634618
Cthe_3155	beta-lactamase-like protein	244		42.0645	40.6414	49.0302	97.2655	59.9439	67.9517	69.1516	53.9537	43.4303	32.1007	42.6562	38.7703		636.96	0.74843	X	X	X	X	X		43.912	75.0537	55.5119	37.8424		0.0135235
Cthe_0867	4Fe-4S ferredoxin, iron-sulfur binding	68		46.6577	60.156	93.9659	48.299	81.3989	57.6182	26.8535	24.0507	53.3552	9.9932	2.54715	2.5748		507.47	0.749276	X	X	X	X	X		66.9265	62.4387	34.7531	5.03838		0.000433339
Cthe_0345	malate dehydrogenase	318		54.5747	39.6899	62.1589	44.9529	50.9427	35.0741	69.9015	46.0982	47.7054	110.589	78.1194	71.4593		711.266	0.750462	X	X	X	X	X		52.1412	43.6566	54.5684	86.7226		0.0281171
Cthe_2735	HPrNtr domain containing protein	89		81.1767	81.0295	79.3093	74.6065	62.1925	41.9904	82.1264	59.1576	77.4697	96.6176	34.3818	49.6584		819.716	0.751828	X	X	X	X	X		80.5052	59.5965	72.9179	60.2192		0.438594
Cthe_1003	ribosome recycling factor	183		58.3002	54.1886	94.6127	50.6097	39.8002	41.1792	55.2711	57.938	69.8075	40.0089	42.5343	48.7945		653.045	0.752916	X	X	X	X	X		69.0338	43.863	61.0055	43.7793		0.0412067
Cthe_0016	Ferritin and Dps	159		72.1971	28.3443	54.2085	68.8012	63.4007	46.2573	53.188	55.941	44.7332	60.5083	77.0136	41.1438		665.737	0.754026	X	X	X	X	X		51.5833	59.4864	51.2874	59.5552		0.833149
Cthe_0373	oxidoreductase FAD/NAD(P)-binding	281		37.2468	30.1069	51.3018	70.6506	50.8066	66.0853	83.6436	65.0848	57.0869	89.6947	66.9253	82.7567		751.39	0.755278	X	X	X	X	X		39.5518	62.5142	68.6051	79.7922		0.0122962
Cthe_1783	ribosomal protein L13	145		51.223	68.3897	39.4541	57.3641	50.2306	49.476	53.0469	31.8932	38.5389	48.7322	24.7231	43.2867		556.358	0.756205	X	X	X	X	X		53.0222	52.3569	41.1597	38.914		0.347508
Cthe_2408	phage shock protein A, PspA	242		40.7378	55.5936	55.8843	55.6038	49.6027	41.6043	71.3039	46.4594	68.0866	68.2578	101.568	89.5163		744.219	0.757446	X	X	X	X	X		50.7386	48.9369	61.95	86.4475		0.0261427
Cthe_1794	translation elongation factor G	695		38.3804	28.0397	35.4984	64.0027	47.9614	36.87	81.339	76.6959	74.1568	98.753	78.7905	81.1725		741.66	0.758682	X	X	X	X	X		33.9728	49.6113	77.3972	86.2387		0.00055681
Cthe_2619	cell shape determining protein, MreB/Mrl family	344		46.3272	39.7143	45.1469	61.9794	59.7981	48.1983	84.2647	73.6468	63.7249	119.311	72.215	67.6007		781.927	0.759985	X	X	X	X	X		43.7295	56.6586	73.8788	86.3756		0.01222
Cthe_0904	protein-export membrane protein SecD	445		34.4466	19.0113	33.3971	41.0783	31.6895	48.2341	60.5546	55.9719	68.8369	100.843	95.9269	130.352		720.342	0.761186	X	X	X	X	X		28.9517	40.334	61.7878	109.041		0.000379764
Cthe_1107	type II secretion system protein E	787		34.9235	24.7619	38.4309	39.8829	49.9077	42.9029	73.6129	68.8153	73.7894	101.491	89.5876	95.9532		734.06	0.762409	X	X	X	X	X		32.7054	44.2312	72.0725	95.6774		3.63396e-05
Cthe_0395	RbsD or FucU transport	151		89.4394	98.7426	93.9924	83.5577	58.655	67.875	84.7183	50.4211	78.8322	33.2612	11.5749	20.4847		771.554	0.763695	X	X	X	X	X		94.0581	70.0292	71.3238	21.7736		0.0013233
Cthe_0428	NADH dehydrogenase (ubiquinone), 24 kDa subunit	165		63.4323	17.2255	72.5053	44.691	39.9037	64.3085	45.8441	16.3816	54.9853	55.2115	21.7263	33.2165		529.432	0.764577	X	X	X	X	X		51.0544	49.6344	39.0703	36.7181		0.848437
Cthe_1106	twitching motility protein	351		45.4033	25.2882	32.8133	57.457	45.157	48.2678	82.2209	61.8373	47.5634	108.926	89.4667	85.903		730.304	0.765795	X	X	X	X	X		34.5016	50.2939	63.8739	94.7652		0.0027491
Cthe_2739	trigger factor	428		60.4298	48.4487	90.4605	36.5847	39.0754	46.7689	37.3373	43.7286	50.7094	38.5944	47.6182	37.5982		577.354	0.766757	X	X	X	X	X		66.4463	40.8097	43.9251	41.2703		0.0646394
Cthe_0700	biotin/lipoyl attachment protein	132		62.4071	67.2437	68.6746	54.275	53.853	55.719	43.7807	46.3564	76.9807	26.4368	23.1816	43.5304		622.439	0.767794	X	X	X	X	X		66.1085	54.6157	55.7059	31.0496		0.013732
Cthe_0338	NADH-quinone oxidoreductase, E subunit	165		53.6093	50.0119	42.7789	47.8687	48.3803	44.5752	54.3452	52.6128	47.0661	55.2115	59.8985	50.902		607.261	0.768806	X	X	X	X	X		48.8	46.9414	51.3414	55.3373		0.167618
Cthe_2887	phosphoribosylformimino-5-aminoimidazole carboxamide ribotide isomerase	237		68.9525	60.2782	69.2925	62.0864	39.5839	33.3231	70.656	55.5473	42.8753	81.5549	57.2039	53.3474		694.702	0.769964	X	X	X	X	X		66.1744	44.9978	56.3595	64.0354		0.210675
Cthe_1263	tryptophan RNA-binding attenuator protein	77		54.3601	15.2943	51.1332	50.8249	24.2038	34.4392	83.3329	62.8314	64.0885	121.628	90.8634	95.2948		748.295	0.771211	X	X	X	X	X		40.2625	36.4893	70.0843	102.595		0.03288
Cthe_2724	DNA-directed RNA polymerase, beta subunit	1250		53.7556	40.0589	46.1341	53.4654	41.7719	34.1025	70.0137	59.5525	68.4097	97.0073	67.5315	80.1491		711.952	0.772398	X	X	X	X	X		46.6495	43.1133	65.992	81.5627		0.00496683
Cthe_2608	ATP synthase F1, beta subunit	464		60.8378	62.9555	78.9918	60.4188	55.7789	59.926	56.4798	50.2146	68.2566	60.1847	52.1097	62.6272		728.781	0.773613	X	X	X	X	X		67.595	58.7079	58.317	58.3072		0.401956
Cthe_0714	hydroxymethylbutenyl pyrophosphate reductase	694		45.734	50.8657	65.1046	27.2465	40.9768	39.2689	42.3193	49.4192	50.4149	52.514	51.6775	57.5899		573.131	0.774568	X	X	X	X	X		53.9014	35.8307	47.3845	53.9271		0.0329137
Cthe_1570	extracellular solute-binding protein, family 3	353		0.3788	0.389022	0.416843	2.76864	3.2985	0.338204	2.64425	0.399188	2.25797	1.92504	3.46442	2.75052		21.0314	0.774603	X	X	X	X	X		0.394888	2.13511	1.76714	2.71333		0.132903
Cthe_1560	Pyridoxal-5'-phosphate-dependent enzyme, beta subunit	302		5.80967	3.21058	4.91666	20.2505	15.4337	8.18189	36.0255	35.1081	43.0217	46.2375	37.0709	50.6496		305.916	0.775113	X	X	X	X	X		4.64564	14.622	38.0518	44.6527		4.14025e-05
Cthe_0866	pyruvate flavodoxin/ferredoxin oxidoreductase-like protein	346		49.5727	34.0726	59.0618	47.6797	38.7355	56.2844	52.0828	47.3043	31.886	52.171	58.9035	54.1758		581.93	0.776083	X	X	X	X	X		47.569	47.5666	43.7577	55.0834		0.572698
Cthe_2252	thioesterase family protein	134		49.3801	41.3962	57.6669	47.9869	46.5257	41.3883	63.1112	55.2245	51.4538	62.2649	52.2126	54.759		623.37	0.777121	X	X	X	X	X		49.481	45.3003	56.5965	56.4121		0.116739
Cthe_0295	phosphoserine aminotransferase	372		41.7509	18.8268	50.1393	44.3472	34.1483	47.488	60.4401	47.4417	49.5617	67.0665	57.6084	66.0781		584.897	0.778096	X	X	X	X	X		36.9057	41.9945	52.4812	63.5843		0.116207
Cthe_0821	coagulation factor 5/8 type-like protein	558	X	48.8928	28.2122	49.4081	45.9146	39.9979	49.8123	57.2042	45.0197	64.6539	88.662	81.204	116.315		715.297	0.779288	X	X	X	X	X		42.171	45.2416	55.6259	95.3937		0.00591625
Cthe_2264	H+-transporting two-sector ATPase, E subunit	198		72.3017	40.6257	60.4211	69.0194	65.9234	30.751	59.4562	62.1752	72.2182	43.4291	51.2408	26.3406		653.903	0.780378	X	X	X	X	X		57.7829	55.2313	64.6165	40.3369		0.339648
Cthe_0615	Phenylacetate--CoA ligase	433		43.3556	35.3955	48.7396	54.0836	45.0844	64.1923	59.2878	61.9608	56.6621	65.2882	61.0083	71.473		666.531	0.781489	X	X	X	X	X		42.4969	54.4534	59.3036	65.9232		0.0145783
Cthe_2174	transcription termination factor Rho	653		27.818	20.2842	30.9532	37.1472	33.3757	22.3437	59.427	61.3573	65.2529	121.536	86.2696	117.268		683.033	0.782628	X	X	X	X	X		26.3518	30.9555	62.0124	108.358		7.54452e-05
Cthe_0864	pyruvate ferredoxin/flavodoxin oxidoreductase	179		57.3393	46.1004	55.6248	66.9722	46.5498	62.3104	68.6167	41.3412	43.385	53.7476	20.0271	39.5107		601.525	0.78363	X	X	X	X	X		53.0215	58.6108	51.1143	37.7618		0.279659
Cthe_1369	histidine triad (HIT) protein	114		54.4888	52.3089	65.8282	78.4823	51.621	51.8229	47.3377	51.803	39.4672	30.611	31.446	29.4603		584.677	0.784605	X	X	X	X	X		57.542	60.642	46.2026	30.5058		0.00242776
Cthe_2888	imidazoleglycerol phosphate synthase, cyclase subunit	253		46.9745	34.2613	56.0982	49.4559	37.7716	38.3654	65.6836	46.1272	46.1893	72.3583	47.3625	68.8475		609.495	0.78562	X	X	X	X	X		45.778	41.8643	52.6667	62.8561		0.187613
Cthe_2404	transcriptional regulator, GntR family	230		45.5058	31.3549	53.9533	53.8696	43.0691	35.9102	58.3915	48.8833	65.9579	67.3762	55.5218	63.0449		622.839	0.786658	X	X	X	X	X		43.6047	44.283	57.7442	61.981		0.106095
Cthe_0153	Holliday junction resolvase YqgF	141		68.4818	23.1088	29.505	32.9614	46.6958	21.373	55.4561	63.0823	61.2554	99.0336	66.3715	85.9062		653.231	0.787747	X	X	X	X	X		40.3652	33.6768	59.9313	83.7705		0.0396262
Cthe_1348	ribosomal protein S21	58		75.6608	174.562	67.8837	40.3545	20.0753	17.6522	18.292	24.5162	21.252	2.90702	2.98631	3.01873		469.16	0.788529	X	X	X	X	X		106.035	26.0273	21.3534	2.97069		1.50733e-05
Cthe_1314	DNA-directed RNA polymerase, omega subunit	78		40.6759	57.7788	47.6193	47.4845	57.5147	36.3168	54.4725	40.128	52.0988	48.0144	35.8659	60.0626		578.032	0.789493	X	X	X	X	X		48.6914	47.1053	48.8997	47.981		0.991743
Cthe_2172	ribosomal protein L31	70		71.3732	64.3821	49.8766	34.9346	61.5902	58.5561	15.1563	32.5137	26.9421	24.3057	2.47438	21.45		463.555	0.790265	X	X	X	X	X		61.8773	51.6936	24.8707	16.0767		0.0565203
Cthe_2424	copper amine oxidase-like protein	276		45.2621	34.4216	52.2312	18.7387	14.3538	24.0267	44.0394	39.9625	43.1292	73.7332	90.958	81.3724		562.229	0.791202	X	X	X	X	X		43.9716	19.0397	42.3771	82.0212		5.63707e-05
Cthe_2897	transcription elongation factor GreA	159		78.5682	101.626	78.0457	41.7609	45.8077	37.156	29.1283	35.799	31.0366	13.914	25.8472	11.1118		529.801	0.792085	X	X	X	X	X		86.08	41.5749	31.988	16.9577		0.00021358
Cthe_0145	metal dependent phosphohydrolase	183		79.3352	66.6954	88.5212	50.6097	53.1752	56.9946	32.2763	43.9377	35.2964	23.2571	22.4574	16.9027		569.459	0.793034	X	X	X	X	X		78.1839	53.5931	37.1701	20.8724		1.87685e-05
Cthe_2598	uracil phosphoribosyltransferase	209		56.8638	48.4429	25.239	51.3381	34.849	34.3255	61.8181	34.3855	34.0315	86.3693	39.7543	47.8015		555.218	0.79396	X	X	X	X	X		43.5152	40.1708	43.4117	57.975		0.67902
Cthe_0567	peptide deformylase	170		60.3749	57.1085	66.4384	48.9282	65.4688	63.4811	20.4927	41.018	29.0283	13.0137	25.7185	15.0743		506.145	0.794803	X	X	X	X	X		61.3073	59.2927	30.1797	17.9355		0.000971117
Cthe_0217	Glucose-6-phosphate isomerase	448		39.1905	45.3569	62.0372	48.7617	67.7702	66.8882	40.5093	57.5033	46.015	38.5821	49.0072	29.406		591.028	0.795788	X	X	X	X	X		48.8615	61.14	48.0092	38.9984		0.156422
Cthe_1863	N-acetyl-gamma-glutamyl-phosphate reductase	346		53.086	32.2685	60.9949	48.892	55.9154	76.1508	39.1837	36.1971	27.4801	30.0209	39.9415	29.6411		529.772	0.796671	X	X	X	X	X		48.7831	60.3194	34.287	33.2011		0.0463465
Cthe_0778	hypothetical protein	130		69.601	57.0746	56.0113	59.9498	49.3022	30.1387	49.3587	43.7849	44.6609	42.5645	27.5757	33.9969		564.019	0.797611	X	X	X	X	X		60.8956	46.4636	45.9349	34.7124		0.0725895
Cthe_1368	S-layer-like domain containing protein	710		26.1554	20.121	36.9465	32.9834	30.6963	37.8744	47.1129	48.0115	50.5057	63.5641	88.5843	75.3476		557.903	0.798541	X	X	X	X	X		27.741	33.8513	48.5434	75.832		0.000621424
Cthe_0954	Uracil phosphoribosyltransferase	184		52.4779	49.3708	60.1716	38.9364	21.5307	29.1584	52.8916	41.3782	41.0225	62.0059	35.1718	47.0876		531.203	0.799426	X	X	X	X	X		54.0068	29.8752	45.0974	48.0884		0.0440414
Cthe_2704	Transketolase-like protein	281		30.7578	26.4046	34.6402	48.2597	48.3179	46.7734	48.2475	36.972	35.3867	55.1478	41.7092	69.5398		522.157	0.800297	X	X	X	X	X		30.6009	47.7837	40.2021	55.4656		0.0138709
Cthe_2185	ribosomal protein S18	94		79.0142	43.5171	39.5139	49.4422	40.2854	30.1352	28.9218	21.941	22.38	20.8177	18.5937	13.1512		407.713	0.800976	X	X	X	X	X		54.0151	39.9542	24.4143	17.5209		0.00427182
Cthe_1212	hypothetical protein	312		34.8447	35.785	46.9191	51.8672	59.7673	43.8654	47.9495	49.0377	60.4888	43.9368	35.0416	38.823		548.326	0.80189	X	X	X	X	X		39.1829	51.8333	52.492	39.2671		0.0501077
Cthe_1228	threonyl-tRNA synthetase	635		49.9833	31.6722	47.6301	57.1912	54.9711	55.7363	42.2351	44.2678	40.0091	46.1286	37.4681	39.9636		547.256	0.802802	X	X	X	X	X		43.0952	55.9662	42.1707	41.1868		0.0761424
Cthe_1265	phosphoglucomutase/phosphomannomutase alpha/beta/alpha domain I	578		54.5619	41.9951	68.9132	43.963	31.9595	30.2503	52.1362	38.6599	42.8243	55.9814	43.8873	49.8712		555.003	0.803727	X	X	X	X	X		55.1567	35.3909	44.5401	49.9133		0.089885
Cthe_1789	ATPase AAA-2	818		33.0969	21.021	29.343	42.4737	37.0967	29.778	59.7502	48.9808	43.305	72.0362	45.127	59.8789		521.888	0.804597	X	X	X	X	X		27.8203	36.4495	50.6787	59.0141		0.00837038
Cthe_2972	glycoside hydrolase, family 11	683	X	19.7736	13.9098	12.946	33.8266	20.9028	10.5037	70.4459	45.8457	43.5744	119.564	90.9335	103.573		585.798	0.805573	X	X	X	X	X		15.5431	21.7444	53.2887	104.69		0.000486498
Cthe_0681	IMP dehydrogenase/GMP reductase	497		48.3714	34.6054	84.6304	40.5783	48.7766	54.8342	35.4891	36.7984	44.5456	29.6381	40.4792	29.1757		527.922	0.806453	X	X	X	X	X		55.869	48.063	38.9444	33.0977		0.206104
Cthe_0653	putative transcriptional regulator, CopG family	87		34.1393	37.4522	32.4427	26.903	31.4695	69.985	47.3717	31.0686	49.2125	72.4112	65.3369	66.0461		563.839	0.807393	X	X	X	X	X		34.6781	42.7858	42.5509	67.9314		0.0881039
Cthe_0390	ROK domain containing protein	404		32.4261	20.4257	28.5086	58.4849	47.4552	57.6066	59.4404	43.6839	42.9408	69.9747	57.5925	62.8141		581.353	0.808362	X	X	X	X	X		27.1201	54.5156	48.6884	63.4604		0.00115037
Cthe_1555	NLPA lipoprotein	294		39.0454	20.2831	21.7336	39.7056	23.5843	25.0167	55.2225	31.7062	39.0072	63.1364	60.3955	45.7115		464.548	0.809136	X	X	X	X	X		27.0207	29.4355	41.9786	56.4145		0.0362675
Cthe_0283	aldo/keto reductase	315		43.5173	41.389	50.0111	24.0754	51.4279	34.2596	30.4906	40.4371	22.5796	33.7863	51.3704	38.4533		461.798	0.809906	X	X	X	X	X		44.9724	36.5876	31.1691	41.2033		0.355452
Cthe_0721	nitrogen-fixing NifU-like protein	149		82.4815	56.7787	50.3652	50.8976	48.8821	27.5096	39.6414	26.7383	31.658	35.4222	17.0142	20.7597		488.148	0.810719	X	X	X	X	X		63.2085	42.4298	32.6792	24.3987		0.0235085
Cthe_2209	3-isopropylmalate dehydrogenase	362		55.7767	43.4873	64.4578	45.5723	33.1598	42.8035	37.0996	30.4687	34.6878	39.9853	28.7517	28.331		484.581	0.811527	X	X	X	X	X		54.5739	40.5119	34.0854	32.356		0.0222012
Cthe_0081	arginine biosynthesis bifunctional protein ArgJ	401		75.6139	52.2297	48.7371	58.9225	51.2981	33.2275	40.8053	26.973	24.7972	27.8145	13.5209	14.3292		468.269	0.812307	X	X	X	X	X		58.8602	47.816	30.8585	18.5549		0.00646158
Cthe_3142	hypothetical protein	162		52.1008	29.1038	42.1949	48.1079	44.9595	40.9343	46.6931	46.9974	56.0035	46.7722	30.2285	50.2071		534.303	0.813198	X	X	X	X	X		41.1332	44.6672	49.898	42.4026		0.622772
Cthe_2898	anti-sigma-factor antagonist	104		53.8839	47.3354	52.8643	75.9456	29.6875	55.0665	55.5678	23.9372	39.0741	28.6416	11.759	24.6406		498.404	0.814029	X	X	X	X	X		51.3612	53.5666	39.5264	21.6804		0.0689472
Cthe_1225	translation initiation factor IF-3	164		46.524	31.2863	45.7587	28.3388	36.9489	30.5083	31.3504	41.2168	48.681	50.875	34.6605	41.5069		467.656	0.814808	X	X	X	X	X		41.1896	31.932	40.4161	42.3475		0.354653
Cthe_0932	beta-ketoacyl synthase	411		44.6904	28.684	37.2447	26.1062	28.7811	31.0987	21.8174	26.8362	21.0146	22.7868	13.8304	16.5624		319.453	0.81534	X	X	X	X	X		36.873	28.662	23.2227	17.7265		0.00718653
Cthe_0873	anthranilate phosphoribosyltransferase	345		25.052	17.8878	20.4595	51.4653	52.5302	60.6421	38.558	45.5848	61.0153	38.9936	27.1258	75.0941		514.408	0.816198	X	X	X	X	X		21.1331	54.8792	48.3861	47.0711		0.0179806
Cthe_0361	hypothetical protein	188		55.672	22.8653	75.4939	50.937	49.901	19.8785	30.7396	35.9551	34.3577	26.7151	26.0479	24.9196		453.483	0.816954	X	X	X	X	X		51.3437	40.2388	33.6842	25.8942		0.443569
Cthe_2261	hypothetical protein	108		70.6475	45.5822	69.4854	49.8297	35.0632	34.6032	45.2448	36.8889	49.7256	34.6771	21.0433	18.8154		511.606	0.817806	X	X	X	X	X		61.905	39.8321	43.9531	24.8452		0.00987852
Cthe_1559	Cystathionine gamma-synthase	387		1.39255	0.354844	2.1085	6.58989	3.00871	0.308491	10.9789	8.6395	13.8769	14.2981	8.58504	14.1621		84.3036	0.817947	X	X	X	X	X		1.2853	3.30236	11.1651	12.3484		0.0259082
Cthe_1756	Putative virion core protein (lumpy skin disease virus)-like protein	388		22.2756	7.86153	27.9604	22.2484	18.7717	22.2194	40.5292	33.9297	50.3243	72.2019	68.7603	79.7624		466.845	0.818725	X	X	X	X	X		19.3658	21.0799	41.5944	73.5749		0.00386295
Cthe_0418	Polyribonucleotide nucleotidyltransferase	700		37.8168	28.1367	45.4367	33.904	23.1425	19.5514	47.0572	38.9372	44.0717	69.5815	56.8581	61.265		505.759	0.819568	X	X	X	X	X		37.1301	25.5326	43.3554	62.5682		0.00315306
Cthe_3101	aminotransferase, class I and II	410		47.7643	32.3063	60.1741	31.541	22.455	32.4981	37.4214	28.9846	46.5617	57.1121	34.9869	69.0122		500.818	0.820402	X	X	X	X	X		46.7482	28.8314	37.6559	53.7037		0.130027
Cthe_2257	ribosomal protein L9	148		29.6508	44.5096	70.2888	38.4878	36.2182	31.3621	44.2172	38.4597	46.5865	30.4832	24.2219	22.6924		457.178	0.821164	X	X	X	X	X		48.1497	35.3561	43.0878	25.7992		0.0704562
Cthe_1842	O-acetylhomoserine/O-acetylserine sulfhydrylase	430		26.225	21.1261	32.4881	20.0753	31.1686	26.7799	31.5292	34.5878	31.7346	52.6734	38.2421	49.762		396.392	0.821825	X	X	X	X	X		26.6131	26.0079	32.6172	46.8925		0.0120769
Cthe_1945	Thioredoxin-disulfide reductase	297		37.9688	23.581	39.5301	31.8899	21.5801	18.6735	47.7951	35.6992	37.1467	56.4776	54.4837	51.5022		456.328	0.822586	X	X	X	X	X		33.6933	24.0478	40.2136	54.1545		0.00879103
Cthe_2519	2-isopropylmalate synthase/homocitrate synthase family protein	539		47.6092	33.0669	52.8043	44.6148	34.2719	32.7747	42.1869	32.7427	29.3574	42.4954	34.8905	25.9179		452.733	0.82334	X	X	X	X	X		44.4935	37.2205	34.7623	34.4346		0.483839
Cthe_2366	single-stranded nucleic acid binding R3H	206		50.8075	46.1183	61.3214	37.8324	27.7182	30.4349	37.3388	41.1049	33.4699	44.2228	33.9635	33.0444		477.377	0.824136	X	X	X	X	X		52.7491	31.9952	37.3045	37.0769		0.0150845
Cthe_1433	short-chain dehydrogenase/reductase SDR	257		56.4916	47.4912	63.9001	46.238	29.0205	21.5799	47.7914	34.6094	42.9282	39.4232	29.266	21.3258		480.065	0.824936	X	X	X	X	X		55.961	32.2795	41.7763	30.005		0.0618746
Cthe_0372	glutamate synthase (NADPH), homotetrameric	464		35.2193	28.9949	37.7954	52.2782	42.4491	48.9879	39.9369	39.4156	46.775	32.8471	28.0872	46.1156		478.902	0.825734	X	X	X	X	X		34.0032	47.9051	42.0425	35.6833		0.0929574
Cthe_2096	methionyl-tRNA synthetase	654		32.732	14.2084	19.6562	31.6387	39.7405	41.3941	37.3035	43.6346	43.5087	42.0541	41.5961	40.4251		427.892	0.826447	X	X	X	X	X		22.1989	37.5911	41.4823	41.3585		0.0172545
Cthe_0847	translation elongation factor P	185		47.8137	16.488	52.6157	42.6937	20.4693	24.1119	40.1987	24.9974	38.4464	46.4809	36.4003	38.2293		428.945	0.827162	X	X	X	X	X		38.9724	29.0917	34.5475	40.3701		0.733129
Cthe_0656	type IV pilus assembly protein PilM	368		15.2281	9.98499	23.4216	24.8824	29.7687	27.3593	44.811	51.4384	53.6511	71.9607	68.2185	68.2381		488.963	0.827977	X	X	X	X	X		16.2116	27.3368	49.9668	69.4724		0.000153561
Cthe_1305	Cupin 2, conserved barrel	115		34.6359	19.287	28.421	48.6203	46.6113	52.9452	23.6405	32.7869	41.0177	28.1234	28.8905	26.8973		411.877	0.828664	X	X	X	X	X		27.4479	49.3923	32.4817	27.9704		0.0238377
Cthe_3200	alanyl-tRNA synthetase	880		26.3979	22.8543	29.3024	33.9997	29.7331	25.6245	49.7488	47.2282	44.461	66.3803	44.6316	58.3801		478.742	0.829461	X	X	X	X	X		26.1849	29.7857	47.146	56.464		0.000455313
Cthe_2266	Vacuolar H+-transporting two-sector ATPase, F subunit	106		41.3993	44.4794	32.9374	60.6627	45.6208	30.1366	49.7074	37.5849	32.1734	40.1514	38.7709	26.6784		480.303	0.830262	X	X	X	X	X		39.6053	45.4734	39.8219	35.2002		0.737049
Cthe_0711	chorismate mutase	118		74.9622	61.1155	52.2605	39.3861	48.3895	48.5332	26.2814	33.7627	19.6737	16.5836	5.91588	5.98009		432.844	0.830983	X	X	X	X	X		62.7794	45.4363	26.5726	9.49319		0.000467592
Cthe_0877	GTP-binding protein YchF	364		34.3196	27.8148	35.9289	38.984	30.0958	36.605	48.8066	44.3785	36.2921	56.6094	34.3615	47.124		471.32	0.831769	X	X	X	X	X		32.6878	35.2283	43.1591	46.0317		0.141453
Cthe_3027	Citrate (Si)-synthase	456		30.9499	17.1838	23.3019	33.6484	32.0752	31.9966	31.689	33.0839	17.5081	33.4234	35.4861	32.3807		352.727	0.832357	X	X	X	X	X		23.8119	32.5734	27.427	33.7634		0.229721
Cthe_2470	DNA adenine methylase	280		28.6969	19.0679	45.1151	52.9263	44.7441	46.9405	51.6078	47.7793	47.1797	30.7106	27.7992	36.6279		479.195	0.833155	X	X	X	X	X		30.96	48.2036	48.8556	31.7126		0.0469756
Cthe_1381	threonine synthase	499		41.6813	26.5443	33.3573	43.5679	30.012	30.3269	46.0797	37.5067	33.02	56.6529	41.8947	38.0964		458.74	0.83392	X	X	X	X	X		33.8609	34.6356	38.8688	45.548		0.328633
Cthe_1246	phosphoribosylaminoimidazolecarboxamide formyltransferase/IMP cyclohydrolase	514		42.8299	31.4368	47.9988	33.7278	30.4967	32.9611	18.934	18.5508	19.7694	17.7235	18.207	16.3401		328.976	0.834468	X	X	X	X	X		40.7552	32.3952	19.0847	17.4235		5.62715e-05
Cthe_0836	hypothetical protein	182		30.7908	12.1868	22.8583	38.2119	16.9643	24.5094	54.1735	39.4867	42.6698	68.3019	47.0939	50.5202		447.767	0.835215	X	X	X	X	X		21.9453	26.5619	45.4433	55.3053		0.0217189
Cthe_2686	type IV pilus assembly protein PilM	367		11.9573	6.0436	15.5881	23.2358	24.6096	17.5762	48.4076	42.2705	42.5228	71.4607	57.6782	98.0604		459.411	0.83598	X	X	X	X	X		11.1963	21.8072	44.4003	75.7331		0.000207018
Cthe_0922	diaminopimelate dehydrogenase	334		59.2394	36.5427	45.1636	45.6252	40.6507	31.2276	35.2465	25.9913	29.7715	23.4508	20.9476	28.3232		422.18	0.836684	X	X	X	X	X		46.9819	39.1678	30.3364	24.2405		0.0136099
Cthe_0552	transcriptional regulator, XRE family with cupin sensor	183		32.8368	39.4078	42.226	31.6998	25.4698	41.1792	30.1859	35.7708	37.6765	24.6531	19.5893	18.3523		379.047	0.837316	X	X	X	X	X		38.1569	32.783	34.5444	20.8649		0.00985234
Cthe_2378	parB-like partition protein	289		28.5043	21.3539	28.2812	31.6841	33.6715	26.7013	38.5285	32.2547	41.9427	37.7099	29.6577	42.8307		393.121	0.837971	X	X	X	X	X		26.0465	30.6856	37.5753	36.7328		0.0596575
Cthe_2629	UDP-N-acetylglucosamine pyrophosphorylase	467		27.184	20.3434	24.1853	29.0385	29.8222	16.1366	44.0492	38.7052	34.3499	63.2701	43.0796	46.3874		416.551	0.838665	X	X	X	X	X		23.9042	24.9991	39.0348	50.9124		0.00797051
Cthe_1375	aspartate kinase	449		31.4324	31.3538	41.5408	43.0479	45.8141	55.0561	27.355	26.467	30.8767	23.1341	28.441	21.069		405.588	0.839341	X	X	X	X	X		34.7757	47.9727	28.2329	24.2147		0.00133326
Cthe_0993	protein of unknown function DUF448	92		36.6883	37.6783	57.3363	50.517	46.8621	44.5535	7.37378	1.53167	13.398	7.38628	10.4403	1.90311		315.669	0.839867	X	X	X	X	X		43.901	47.3109	7.43448	6.57656		0.00713276
Cthe_2186	single-strand binding protein	138		42.3354	38.9901	43.0709	39.2131	42.1821	32.1048	25.7374	32.4796	40.9447	24.6703	31.1389	22.1398		415.007	0.840559	X	X	X	X	X		41.4655	37.8333	33.0539	25.983		0.0333305
Cthe_2088	protein of unknown function DUF710	136		42.6951	25.4883	20.7538	63.4734	57.4112	14.1784	53.7445	29.2941	37.8867	36.9298	14.7812	11.0404		407.677	0.841238	X	X	X	X	X		29.6457	45.021	40.3084	20.9171		0.399219
Cthe_0991	translation initiation factor IF-2	1035		20.2914	16.6173	25.9912	22.9302	31.3614	27.0301	32.8118	33.1417	36.3297	38.1742	38.2012	38.8722		361.752	0.841841	X	X	X	X	X		20.9666	27.1072	34.0944	38.4158		0.00281817
Cthe_0703	hypothetical protein	80		37.1265	51.1326	54.7894	26.6354	36.4084	17.32	22.8255	36.456	39.9075	18.0742	12.0063	2.18858		354.87	0.842433	X	X	X	X	X		47.6829	26.788	33.063	10.7564		0.0351128
Cthe_2203	GTP cyclohydrolase I	187		27.8007	18.5369	27.016	33.2648	16.5107	19.9848	47.2698	39.5726	28.7185	74.6724	55.6584	42.0763		431.082	0.843151	X	X	X	X	X		24.4512	23.2534	38.5203	57.469		0.0141659
Cthe_1091	metal dependent phosphohydrolase	524		10.6945	10.9831	15.1724	23.4783	29.2474	15.7621	38.2842	44.2737	54.7184	60.7754	56.9241	48.9354		409.249	0.843833	X	X	X	X	X		12.2833	22.8293	45.7588	55.545		8.16653e-05
Cthe_0536	glycoside hydrolase, family 5	563	X	27.9466	17.2441	39.8613	24.087	30.3267	35.8756	30.8758	35.8976	45.7754	44.3139	40.3952	58.2678		430.867	0.844551	X	X	X	X	X		28.3507	30.0964	37.5163	47.659		0.127601
Cthe_2706	ABC transporter related protein	369		32.7565	34.7682	26.9833	30.7828	24.0025	21.8929	31.5578	28.1549	28.128	39.2267	36.7407	46.4855		381.48	0.845187	X	X	X	X	X		31.5027	25.5594	29.2802	40.8176		0.0131378
Cthe_1093	Methenyltetrahydrofolate cyclohydrolase	285		36.0131	17.2733	38.0654	24.034	26.1693	35.3271	21.6196	15.4772	23.4282	14.0371	4.29102	12.7149		268.45	0.845635	X	X	X	X	X		30.4506	28.5102	20.175	10.3477		0.0334706
Cthe_1345	adenine phosphoribosyltransferase	171		25.6627	19.0546	26.9363	28.4052	24.19	32.4329	33.7956	24.5468	22.4908	30.865	24.0334	35.1538		327.567	0.846181	X	X	X	X	X		23.8845	28.3427	26.9444	30.0174		0.520495
Cthe_2375	hypothetical protein	104		14.9223	19.3263	31.427	23.5137	16.239	18.541	26.1409	28.043	30.6981	38.4672	44.5633	39.9454		331.827	0.846734	X	X	X	X	X		21.8919	19.4313	28.294	40.9919		0.0107054
Cthe_0140	phosphoglycerate mutase, 2,3-bisphosphoglycerate-independent	511		46.6496	37.3219	50.0258	34.131	24.5173	22.1809	25.2837	18.2419	23.721	14.828	18.8274	15.3978		331.126	0.847285	X	X	X	X	X		44.6658	26.9431	22.4155	16.3511		0.000707878
Cthe_0962	dihydrodipicolinate synthase	292		19.1915	9.73358	27.2271	30.2812	23.1471	35.0997	39.8795	23.1492	24.3581	54.8201	26.6568	55.1096		368.654	0.8479	X	X	X	X	X		18.7174	29.5093	29.1289	45.5288		0.0994469
Cthe_0620	iron (metal) dependent repressor, DtxR family	130		15.0548	7.45843	19.9967	30.9106	15.6809	21.7901	43.4733	27.3615	32.9345	66.1459	31.6132	52.3626		364.782	0.848508	X	X	X	X	X		14.17	22.7939	34.5898	50.0405		0.0146395
Cthe_0324	valyl-tRNA synthetase	884		15.7359	7.68721	21.8559	24	24.2587	19.9836	38.705	37.5952	40.0719	53.6535	42.9453	49.7134		376.206	0.849135	X	X	X	X	X		15.093	22.7475	38.7907	48.7707		0.00234413
Cthe_0580	aminotransferase, class I and II	397		17.688	8.20741	27.8881	21.2158	21.4288	16.248	40.8952	26.7069	32.1783	53.8343	33.4884	53.2302		353.009	0.849723	X	X	X	X	X		17.9278	19.6309	33.2601	46.851		0.0265118
Cthe_1798	CoA-binding protein	217		13.6872	4.46818	18.144	26.733	10.1998	23.057	36.0337	24.2628	27.759	57.2854	31.0325	48.4843		321.147	0.850258	X	X	X	X	X		12.0998	19.9966	29.3518	45.6007		0.0328009
Cthe_1564	GCN5-related N-acetyltransferase	179		0.747018	0.767177	0.822042	0.773297	0.644626	0.666962	0.940345	0.787225	0.802975	0.941939	0.967633	0.978135		9.83937	0.850275	X	X	X	X	X		0.778746	0.694962	0.843515	0.962569		0.0145223
Cthe_1838	glycoside hydrolase, family 10	619	X	28.3641	20.0538	36.9755	19.3668	21.6518	41.689	28.2885	29.2008	41.0433	30.4	37.1647	57.7106		391.909	0.850928	X	X	X	X	X		28.4644	27.5692	32.8442	41.7584		0.40221
Cthe_1481	membrane protein-like protein	770		63.8481	42.6025	71.129	30.958	21.0387	27.8756	21.913	25.1381	30.4491	18.7983	26.1275	22.2768		402.155	0.851598	X	X	X	X	X		59.1932	26.6241	25.8334	22.4009		0.00172012
Cthe_3096	hypothetical protein	311		22.5792	9.13892	24.8468	25.3966	17.7978	13.1798	39.0832	43.0168	36.1747	55.5781	42.7488	67.0968		396.638	0.852259	X	X	X	X	X		18.855	18.7914	39.4249	55.1412		0.00786816
Cthe_1964	FAD-dependent pyridine nucleotide-disulphide oxidoreductase	509		22.1547	15.8033	32.7019	18.4016	20.1484	15.5159	32.8988	28.3806	31.5155	48.5133	33.8534	39.9539		339.841	0.852826	X	X	X	X	X		23.5533	18.022	30.9316	40.7735		0.00827599
Cthe_2333	two component transcriptional regulator, winged helix family	232		26.7747	28.3941	28.5027	23.6486	29.1334	24.685	29.3068	40.1794	23.1481	26.0531	27.8949	31.628		339.349	0.853391	X	X	X	X	X		27.8905	25.8223	30.8781	28.5253		0.68603
Cthe_2882	Histidinol dehydrogenase	435		30.1153	14.6652	34.6773	25.8712	21.1645	19.4029	25.8903	21.9198	27.8654	27.9896	29.9597	38.8227		318.344	0.853922	X	X	X	X	X		26.4859	22.1462	25.2252	32.2573		0.422574
Cthe_1797	3-phosphoshikimate 1-carboxyvinyltransferase	423		15.1639	18.0325	19.8492	30.0758	21.7649	31.0717	34.4626	31.627	25.052	35.4269	29.5688	33.6526		325.748	0.854465	X	X	X	X	X		17.6819	27.6375	30.3805	32.8828		0.00430093
Cthe_3120	pyruvate flavodoxin/ferredoxin oxidoreductase-like protein (pyruvate-acetyl coA)	1178		30.5552	21.1353	31.542	26.734	26.6639	22.2133	31.2102	28.0311	27.4827	30.9378	27.7716	31.2258		335.503	0.855024	X	X	X	X	X		27.7442	25.2037	28.908	29.9784		0.441049
Cthe_2077	CoA-binding protein	126		44.4756	19.2545	20.6315	40.2144	41.1545	19.6106	18.5405	16.3687	25.3381	15.5307	11.7887	22.4437		295.352	0.855516	X	X	X	X	X		28.1205	33.6598	20.0824	16.5877		0.18946
Cthe_2516	acetolactate synthase, large subunit, biosynthetic type	542		23.0486	15.225	29.0655	31.9854	29.5663	30.5908	30.1899	28.6223	26.7841	28.12	23.5609	26.2639		323.023	0.856055	X	X	X	X	X		22.4464	30.7142	28.5321	25.9816		0.159612
Cthe_0426	putative PAS/PAC sensor protein	556		34.1287	19.3323	27.1306	38.9128	35.7396	30.4712	36.9981	32.1256	27.6764	24.6552	13.9996	18.4457		339.616	0.856621	X	X	X	X	X		26.8639	35.0412	32.2667	19.0335		0.0342534
Cthe_1411	tryptophan synthase, alpha subunit	256		32.1786	24.9194	20.6052	52.1534	44.8412	37.2093	29.548	17.2305	25.2314	21.6148	15.0284	17.2641		337.824	0.857184	X	X	X	X	X		25.9011	44.7346	24.0033	17.9691		0.00551359
Cthe_1784	hypothetical protein	131		30.4055	40.7559	33.4592	33.8766	39.5837	32.6703	32.434	22.2632	34.3455	24.6885	15.3454	15.5119		355.34	0.857776	X	X	X	X	X		34.8735	35.3769	29.6809	18.5153		0.0113846
Cthe_0275	glycosyltransferase 36	811		27.8944	15.5627	33.17	19.3074	26.8734	25.5742	17.0316	25.1836	18.7057	22.8879	22.2179	26.7114		281.12	0.858244	X	X	X	X	X		25.5424	23.9183	20.3069	23.9391		0.748372
Cthe_2705	Transketolase, central region	311		49.94	22.5195	31.2987	49.3366	26.7923	17.2513	30.8828	15.5563	22.7033	35.0423	16.5899	24.4469		342.36	0.858815	X	X	X	X	X		34.5861	31.1267	23.0475	25.3597		0.683767
Cthe_1312	glycyl-tRNA synthetase	462		22.6544	19.2125	33.6159	23.6783	29.3881	27.6657	24.6532	29.8814	30.0079	25.8009	28.7768	33.1086		328.444	0.859362	X	X	X	X	X		25.1609	26.9107	28.1808	29.2288		0.663761
Cthe_1028	acetate kinase	399		37.9101	25.8963	40.5999	25.3145	19.5687	17.5267	19.5973	17.4764	19.4634	16.4292	10.3	13.7362		263.819	0.859802	X	X	X	X	X		34.8021	20.8033	18.8457	13.4885		0.00249247
Cthe_0182	Holliday junction DNA helicase RuvB	330		26.1907	15.5483	24.0919	34.103	19.4221	12.9691	42.6292	34.0702	30.7923	53.1523	27.5635	44.7442		365.277	0.860411	X	X	X	X	X		21.9436	22.1647	35.8305	41.82		0.0866502
Cthe_0019	regulatory protein, P-II family	108		29.3771	28.2433	24.0701	30.4105	7.5436	14.5046	34.6184	32.9351	33.594	37.0425	38.0529	38.4659		348.858	0.860992	X	X	X	X	X		27.2301	17.4862	33.7158	37.8538		0.048645
Cthe_0505	formate acetyltransferase	742		22.0239	12.2429	19.4283	24.3533	22.0682	17.7134	32.0201	23.2093	22.2062	40.5095	28.8819	31.3405		295.997	0.861486	X	X	X	X	X		17.8984	21.3783	25.8118	33.5773		0.0353418
Cthe_2656	MazG family protein	261		33.1147	33.2111	41.5657	37.8956	26.5662	24.0214	24.0962	21.8086	21.4105	18.2643	17.757	9.81849		309.53	0.862002	X	X	X	X	X		35.9638	29.4944	22.4384	15.2799		0.00694796
Cthe_1098	hypothetical protein	429		6.4511	3.23014	10.7368	19.6332	20.6455	19.2526	25.6579	22.7241	24.194	45.0548	47.5072	43.6942		288.782	0.862483	X	X	X	X	X		6.80602	19.8438	24.192	45.4188		0.000288661
Cthe_1262	hypothetical protein	65		11.408	34.1231	33.1335	8.5827	28.6722	21.317	2.58957	15.3067	2.21127	2.59396	10.7396	2.69363		173.371	0.862772	X	X	X	X	X		26.2215	19.5239	6.7025	5.34239		0.0604339
Cthe_0613	thiamine pyrophosphate enzyme-like TPP-binding	601		22.8086	17.1924	34.0023	21.8661	20.5549	32.4034	22.3462	21.1942	21.9806	30.4603	31.7278	32.955		309.492	0.863288	X	X	X	X	X		24.6678	24.9415	21.8403	31.7144		0.236433
Cthe_0215	phenylalanyl-tRNA synthetase, beta subunit	795		26.1622	20.5869	23.4614	28.5335	23.4559	22.6759	31.9706	28.9131	25.3826	23.3486	23.9855	22.5773		301.053	0.863789	X	X	X	X	X		23.4035	24.8884	28.7554	23.3038		0.125664
Cthe_0792	Protein of unknown function UPF0001	234		22.2168	18.3704	18.7314	32.8573	23.6544	13.6516	35.5956	26.1498	36.9103	36.7477	31.021	34.7588		330.665	0.864341	X	X	X	X	X		19.7729	23.3878	32.8852	34.1758		0.0644703
Cthe_1458	extracellular solute-binding protein, family 3	269		22.3388	12.1128	20.4383	32.4805	24.4762	17.255	37.1267	33.0655	28.8695	54.7588	33.814	28.2639		345	0.864916	X	X	X	X	X		18.2966	24.7372	33.0206	38.9456		0.0525096
Cthe_2254	hypoxanthine phosphoribosyltransferase	184		38.1638	24.4932	37.1499	30.3877	15.8297	19.3275	27.9428	29.7746	25.6361	27.2959	20.9091	25.4613		322.372	0.865453	X	X	X	X	X		33.2689	21.8483	27.7845	24.5554		0.177623
Cthe_0740	transcriptional regulator, GntR family	245		26.1809	31.1337	45.1901	32.2381	21.1652	27.0668	28.7927	26.7186	38.8087	26.7561	11.4185	21.2875		336.757	0.866014	X	X	X	X	X		34.1683	26.8234	31.44	19.8207		0.161972
Cthe_2422	hypothetical protein	357		6.61714	0.384663	17.8983	9.19982	10.1176	16.5485	19.4025	30.2974	40.0538	32.6738	49.0023	73.313		305.509	0.866523	X	X	X	X	X		8.30002	11.9553	29.9179	51.663		0.063412
Cthe_1245	phosphoribosylamine--glycine ligase	419		49.156	29.1295	29.6164	31.6143	20.7209	24.8926	18.6618	16.6422	14.3764	20.5226	16.698	13.0805		285.111	0.866998	X	X	X	X	X		35.9673	25.7426	16.5601	16.767		0.00885282
Cthe_0902	3-methyl-2-oxobutanoate hydroxymethyltransferase	283		29.1086	15.1897	28.8808	37.914	33.7676	37.4943	21.7724	19.3588	28.9804	15.9418	17.3039	16.5544		302.267	0.867502	X	X	X	X	X		24.393	36.392	23.3705	16.6		0.0146393
Cthe_0269	glycoside hydrolase, family 8	477	X	23.641	10.7567	23.2109	23.1536	21.5001	22.2451	32.1652	24.9134	24.0422	44.8055	43.827	40.4096		334.67	0.86806	X	X	X	X	X		19.2028	22.2996	27.0402	43.014		0.0119707
Cthe_2301	CRISPR-associated autoregulator, DevR family	294		8.0351	3.29794	6.5671	17.9481	8.71773	4.09767	23.1265	22.2655	16.0443	22.2967	8.62282	12.3257		153.345	0.868316	X	X	X	X	X		5.96672	10.2545	20.4788	14.4151		0.0667087
Cthe_2727	ribosomal protein S12	142		46.5981	17.085	29.2972	30.5139	24.2054	17.4009	14.6554	10.0137	4.07947	13.7807	1.21976	1.233		210.083	0.868666	X	X	X	X	X		30.9934	24.0401	9.58286	5.41117		0.0288671
Cthe_2633	hypothetical protein	364		8.15968	3.80695	12.0416	14.4966	26.2534	14.7394	22.5326	37.9264	29.7109	39.0637	50.9439	55.1408		314.816	0.86919	X	X	X	X	X		8.00275	18.4964	30.0567	48.3828		0.00149122
Cthe_1054	ATPase associated with various cellular activities, AAA_3	318		10.6142	6.97485	21.4955	19.5614	16.3065	14.5962	33.8119	27.2991	31.9542	47.1245	46.7594	47.2669		323.765	0.86973	X	X	X	X	X		13.0282	16.8214	31.0218	47.0503		0.00190623
Cthe_0712	cytidylate kinase	227		27.3644	18.0203	38.952	22.3217	19.7628	15.6663	27.1436	26.9562	24.6174	41.2571	29.6654	32.3247		324.052	0.87027	X	X	X	X	X		28.1123	19.2503	26.239	34.4157		0.0843636
Cthe_0101	iron-containing alcohol dehydrogenase	389		21.1767	9.44595	26.1691	26.5044	30.4088	33.7875	18.462	15.7302	12.6859	18.165	17.9858	10.6795		241.201	0.870672	X	X	X	X	X		18.9306	30.2336	15.626	15.6101		0.104305
Cthe_2381	seryl-tRNA synthetase	423		26.659	11.638	35.134	24.6219	19.2851	16.9599	31.1466	24.0559	31.7449	34.823	25.2259	29.8897		311.184	0.871191	X	X	X	X	X		24.477	20.289	28.9825	29.9795		0.412677
Cthe_3156	methyl-accepting chemotaxis sensory transducer	416		15.4191	11.3337	25.4364	24.4459	27.1743	21.5211	26.6408	36.6101	36.8784	31.3444	31.328	34.8565		322.989	0.871729	X	X	X	X	X		17.3964	24.3804	33.3764	32.5096		0.0204606
Cthe_2253	ATP-dependent metalloprotease FtsH	599		19.6997	13.0184	19.1865	26.6772	29.5465	25.4527	32.6817	28.5125	27.7983	34.587	29.1377	31.8693		318.167	0.872259	X	X	X	X	X		17.3015	27.2255	29.6641	31.8646		0.00204824
Cthe_1868	carbamoyl-phosphate synthase, large subunit	1067		22.7209	20.604	36.7038	23.127	30.4208	29.9491	21.5499	27.1453	24.831	19.3119	19.5928	27.0155		302.972	0.872764	X	X	X	X	X		26.6762	27.8323	24.5088	21.9734		0.5593
Cthe_0949	carbamoyl-phosphate synthase, large subunit	1072		38.4903	34.2885	47.9712	21.1606	18.0473	14.1167	23.7095	20.0479	18.6207	23.0348	16.5637	17.9808		294.032	0.873254	X	X	X	X	X		40.25	17.7749	20.7927	19.1931		0.00128486
Cthe_3118	hemerythrin-like metal-binding protein	129		24.5947	30.0972	35.7062	43.3437	28	13.5456	14.1553	30.8837	29.8134	5.26773	9.48016	1.35726		266.245	0.873698	X	X	X	X	X		30.1327	28.2964	24.9508	5.36839		0.0141326
Cthe_0953	aspartate carbamoyltransferase	312		45.2344	23.7811	59.0668	19.9376	13.8183	14.2971	14.4355	13.4535	13.7227	13.6412	18.219	12.4649		262.072	0.874135	X	X	X	X	X		42.6941	16.0177	13.8706	14.775		0.00427869
Cthe_2597	sugar-phosphate isomerases, RpiB/LacA/LacB family	149		26.7324	24.6609	33.906	25.5614	38.3219	38.4357	17.3902	16.7078	17.0421	18.2769	9.96896	6.51633		273.521	0.874591	X	X	X	X	X		28.4331	34.1063	17.0467	11.5874		0.00564634
Cthe_0903	protein-export membrane protein SecF	318		11.8884	9.59205	15.1857	19.8911	11.9083	18.578	22.1831	32.6703	27.8453	41.5011	32.7299	47.2669		291.24	0.875076	X	X	X	X	X		12.2221	16.7925	27.5662	40.4993		0.000823481
Cthe_0411	hypothetical protein	344		19.2353	11.8913	28.2962	25.399	31.8455	25.0614	29.4029	28.9597	30.1722	29.4528	25.6788	23.644		309.039	0.875591	X	X	X	X	X		19.8076	27.4353	29.5116	26.2585		0.158697
Cthe_3163	Carbohydrate binding family 25	163		34.3799	13.6074	24.1549	32.3727	22.1595	26.2565	35.4543	20.5122	23.5947	22.9762	7.50271	14.0941		277.065	0.876053	X	X	X	X	X		24.0474	26.9296	26.5204	14.8577		0.216974
Cthe_2726	ribosomal protein L7Ae/L30e/S12e/Gadd45	79		52.9839	22.8084	30.0838	45.556	28.0171	19.829	37.6416	9.89149	7.33273	11.8355	2.19248	2.21628		270.388	0.876504	X	X	X	X	X		35.292	31.134	18.2886	5.41475		0.0219944
Cthe_0856	branched-chain amino acid aminotransferase	356		17.4487	8.56818	23.5849	11.5821	10.1461	12.0219	19.0988	25.5846	26.7082	27.7424	32.9222	39.2409		254.649	0.876928	X	X	X	X	X		16.5339	11.25	23.7972	33.3018		0.00871114
Cthe_3109	Uracil-DNA glycosylase superfamily	192		18.635	9.38472	19.3454	24.2061	25.1865	23.2328	29.4351	32.982	25.7022	35.4724	26.8721	32.6905		303.145	0.877433	X	X	X	X	X		15.7884	24.2085	29.3731	31.6783		0.014738
Cthe_1290	hypothetical protein	113		19.1126	6.73918	23.005	25.3529	18.04	26.669	35.3435	20.1413	22.4714	39.9249	31.7243	25.0257		293.55	0.877923	X	X	X	X	X		16.2856	23.354	25.9854	32.225		0.178002
Cthe_0106	GTP cyclohydrolase II	413		40.5495	27.5375	38.144	27.5033	23.1386	15.6186	18.933	17.4009	28.8224	11.5423	9.31544	11.3435		269.849	0.878372	X	X	X	X	X		35.4103	22.0868	21.7188	10.7338		0.00177883
Cthe_0676	tyrosine recombinase XerD	296		5.24297	1.8698	8.02913	10.3872	7.47754	6.51442	16.939	15.6234	11.5216	16.9677	15.6574	22.9971		139.227	0.878604	X	X	X	X	X		5.0473	8.12638	14.6946	18.5407		0.0107231
Cthe_0895	RNA polymerase, sigma 38 subunit, RpoS	358		16.2194	13.7511	20.9621	18.2545	16.9263	14.9864	26.116	24.8453	31.4255	32.5825	32.7382	38.2807		287.088	0.879083	X	X	X	X	X		16.9775	16.7224	27.4623	34.5338		0.000444404
Cthe_2929	ribosomal protein S13	123		37.3246	26.4906	46.5109	19.8815	22.2589	18.6182	10.6989	9.82469	18.874	13.8325	12.0762	12.2073		248.598	0.879497	X	X	X	X	X		36.7753	20.2529	13.1325	12.7053		0.00176985
Cthe_0265	aminotransferase, class V	373		4.70381	2.59945	11.1534	22.0186	22.3389	26.9926	16.519	13.543	23.7394	15.5197	12.4251	16.8273		188.38	0.879811	X	X	X	X	X		6.15221	23.7834	17.9338	14.924		0.00865435
Cthe_2938	putative glucokinase, ROK family	317		21.5127	12.9041	23.6732	25.9083	16.9095	16.9247	29.0915	19.303	19.0022	33.5731	25.3824	26.4947		270.68	0.880262	X	X	X	X	X		19.3634	19.9142	22.4656	28.4834		0.25095
Cthe_0402	copper amine oxidase-like protein	732		24.8158	16.6738	30.9629	19.2422	16.1599	15.7313	23.3989	20.0263	23.6996	30.593	30.7105	29.2318		281.246	0.880731	X	X	X	X	X		24.1508	17.0445	22.3749	30.1784		0.0231696
Cthe_1465	Redoxin	150		29.2555	17.5609	30.7073	30.9838	32.2387	21.2966	17.2742	19.4432	18.3803	6.23335	4.65382	1.16724		229.195	0.881113	X	X	X	X	X		25.8412	28.173	18.3659	4.01814		0.00193747
Cthe_0070	asparaginyl-tRNA synthetase	464		13.3873	7.02228	20.9782	13.6323	18.3346	15.8511	18.5009	22.8505	19.5529	33.9483	30.3496	34.6811		249.089	0.881528	X	X	X	X	X		13.796	15.9393	20.3015	32.993		0.0195897
Cthe_0069	Aspartate--ammonia ligase	340		20.0574	14.4791	20.1046	20.1462	13.1945	20.036	29.7489	20.509	27.3245	38.0643	25.9809	34.8456		284.491	0.882002	X	X	X	X	X		18.2137	17.7923	25.8608	32.9636		0.0174876
Cthe_0029	hypothetical protein	212		28.3449	24.2026	25.9334	23.4064	30.2325	27.0138	20.6432	25.8421	24.3047	14.0506	14.4339	15.8418		274.25	0.882459	X	X	X	X	X		26.1603	26.8842	23.5967	14.7754		0.000266501
Cthe_2889	phosphoribosyl-AMP cyclohydrolase	220		28.2351	18.5937	42.2182	16.8354	18.0075	8.76485	22.7907	17.1386	22.431	27.4741	15.1019	22.5007		260.092	0.882893	X	X	X	X	X		29.6823	14.5359	20.7868	21.6922		0.156149
Cthe_2916	ribosomal protein S14	61		35.4053	29.5388	42.6159	14.3027	24.8202	1.95715	29.935	2.31005	2.35627	19.5159	2.83945	2.87027		208.467	0.88324	X	X	X	X	X		35.8533	13.6934	11.5338	8.40853		0.222152
Cthe_2361	DNA gyrase, A subunit	827		12.9008	10.9846	21.4752	20.5822	15.5719	15.4553	29.9625	25.2127	29.1404	41.2884	25.2787	35.4971		283.35	0.883713	X	X	X	X	X		15.1202	17.2032	28.1052	34.0214		0.00717242
Cthe_0865	3-methyl-2-oxobutanoate dehydrogenase (ferredoxin)	248		22.5965	4.74864	21.2699	22.9686	12.4496	14.3398	28.9586	12.6209	18.1422	20.2518	11.2804	13.5422		203.169	0.884051	X	X	X	X	X		16.205	16.586	19.9072	15.0248		0.867931
Cthe_2809	glycoside hydrolase, family 16	1321	X	13.4443	9.55442	11.7567	23.6813	12.2633	12.9621	37.4847	24.5118	27.4751	47.5077	36.0891	36.0792		292.81	0.884539	X	X	X	X	X		11.5851	16.3022	29.8239	39.892		0.00087587
Cthe_1178	isochorismatase hydrolase	241		17.3682	14.3834	22.8128	31.4678	28.7708	26.7654	20.8048	22.7325	20.4764	14.4799	17.0527	18.3386		255.453	0.884965	X	X	X	X	X		18.1881	29.0014	21.3379	16.6237		0.0050099
Cthe_0053	ribonucleoside-diphosphate reductase, adenosylcobalamin-dependent	794		29.7675	17.2062	25.4565	23.947	20.8431	18.6037	24.9444	21.1515	25.1403	30.1346	17.4052	17.9283		272.528	0.885419	X	X	X	X	X		24.1434	21.1313	23.7454	21.8227		0.848088
Cthe_1843	transcriptional regulator, BadM/Rrf2 family	149		29.4518	24.6609	29.4171	23.4501	17.2014	15.3694	19.9576	19.5737	22.8885	14.8478	13.4916	20.7597		251.07	0.885838	X	X	X	X	X		27.8433	18.6736	20.8066	16.3664		0.0234654
Cthe_0262	gamma-glutamyl phosphate reductase	431		25.224	13.353	27.7572	32.9238	21.3609	20.842	26.4264	16.6742	23.0712	27.0639	19.2776	18.2558		272.23	0.886291	X	X	X	X	X		22.1114	25.0423	22.0572	21.5325		0.907691
Cthe_1485	beta-lactamase-like protein	417		27.0425	18.791	27.0852	23.2159	20.4011	17.6377	21.1977	17.746	15.4898	14.4947	18.0368	13.1432		234.282	0.886682	X	X	X	X	X		24.3062	20.4182	18.1445	15.2249		0.0513116
Cthe_0788	DivIVA	154		24.5489	15.7537	29.9097	22.0078	22.3192	16.045	19.3096	23.0973	26.3877	21.0012	19.87	23.5309		263.781	0.887121	X	X	X	X	X		23.4041	20.124	22.9316	21.4674		0.844047
Cthe_1039	ribosomal protein S20	115		75.1559	48.2355	38.1144	26.7357	7.08443	15.1946	20.3139	10.5082	14.5058	8.13046	1.50614	1.52249		267.008	0.887566	X	X	X	X	X		53.8353	16.3382	15.1093	3.7197		0.00321021
Cthe_0596	GTP-binding protein	207		21.1996	14.7356	17.9435	24.4784	19.1384	13.6846	27.9181	22.3407	21.7356	34.1361	21.1215	31.6032		270.035	0.888016	X	X	X	X	X		17.9596	19.1005	23.9981	28.9536		0.106319
Cthe_2163	anti-sigma-factor antagonist	111		28.5831	14.3585	31.4537	21.0861	16.79	14.1125	23.3436	22.4276	16.9905	26.8354	1.56042	15.9169		233.458	0.888406	X	X	X	X	X		24.7984	17.3296	20.9206	14.7709		0.475484
Cthe_2269	V-type ATPase, D subunit	222		28.8934	15.6144	32.7994	29.9098	20.9954	23.3525	28.9037	20.8311	31.0577	21.4729	10.2373	17.5182		281.586	0.888875	X	X	X	X	X		25.7691	24.7526	26.9309	16.4095		0.224832
Cthe_0851	hypothetical protein	88		22.24	18.1113	16.8731	26.5973	25.1517	21.9121	16.4033	42.8465	46.1785	16.4311	19.8615	17.0625		289.669	0.889358	X	X	X	X	X		19.0748	24.5537	35.1428	17.785		0.153959
Cthe_0094	Septum formation topological specificity factor MinE	94		57.4609	50.1576	41.8857	19.3217	17.9666	5.11875	12.6431	6.04173	20.0632	1.79369	1.84262	1.86262		236.158	0.889751	X	X	X	X	X		49.8347	14.1357	12.916	1.83298		0.000281298
Cthe_1796	Prephenate dehydrogenase	365		16.4634	17.4777	20.5601	16.1806	21.8706	26.593	23.1696	22.614	23.6631	31.9577	16.2925	19.3765		256.219	0.890178	X	X	X	X	X		18.167	21.5481	23.1489	22.5422		0.60555
Cthe_0629	type II secretion system protein E	481		19.2323	15.4256	19.3098	26.6672	19.1405	17.5473	28.4513	20.7113	21.5784	26.9062	22.1841	21.3218		258.476	0.890609	X	X	X	X	X		17.9892	21.1183	23.5803	23.4707		0.238564
Cthe_2579	iron-containing alcohol dehydrogenase	368		14.127	11.1158	19.1808	14.339	13.1408	14.0876	21.9412	22.4296	22.8784	36.5565	33.988	25.7064		249.491	0.891025	X	X	X	X	X		14.8078	13.8558	22.4164	32.0837		0.000872624
Cthe_1350	single-strand binding protein	134		17.3624	24.0054	26.0549	18.8097	18.2974	24.0651	18.8293	16.4537	15.2351	26.6777	13.6029	11.488		230.882	0.89141	X	X	X	X	X		22.4743	20.3907	16.8394	17.2562		0.442805
Cthe_2581	dihydropteroate synthase	393		18.3835	11.4675	20.2298	27.3019	18.088	15.0326	28.9816	25.8922	23.0854	33.581	17.8028	28.7963		268.643	0.891857	X	X	X	X	X		16.6936	20.1409	25.9864	26.7267		0.187231
Cthe_2714	acetolactate synthase, large subunit, biosynthetic type	555		20.3184	14.4935	21.9573	16.3096	19.1085	25.6372	19.3733	17.9498	16.347	22.3981	10.242	21.8248		225.96	0.892234	X	X	X	X	X		18.9231	20.3518	17.89	18.155		0.910617
Cthe_0926	signal recognition particle-docking protein FtsY	302		23.9229	18.3678	18.2049	26.5007	13.1181	9.9788	31.8031	27.3314	26.436	31.0111	14.4773	22.5402		263.692	0.892674	X	X	X	X	X		20.1652	16.5325	28.5235	22.6762		0.214805
Cthe_2815	lysyl-tRNA synthetase	533		18.8764	13.5303	24.9551	14.0317	13.337	23.3017	16.1058	15.8867	14.1616	15.1745	14.6037	13.2691		197.234	0.893002	X	X	X	X	X		19.1206	16.8901	15.3847	14.3491		0.573027
Cthe_0720	aminotransferase, class V	394		21.4222	12.4946	16.2175	17.6512	18.0421	13.6171	25.2367	17.1563	13.0776	25.0667	19.7558	20.6435		220.381	0.89337	X	X	X	X	X		16.7114	16.4368	18.4902	21.822		0.444754
Cthe_2927	translation initiation factor IF-1	72		1.85717	19.2463	29.9121	4.83539	1.60261	11.7075	18.2774	10.8532	14.095	34.2749	31.5649	35.592		213.818	0.893726	X	X	X	X	X		17.0052	6.04849	14.4085	33.8106		0.126969
Cthe_0892	protein of unknown function DUF34	368		31.7444	20.1622	22.21	20.0381	22.1673	21.9524	15.0109	12.5666	16.3687	15.7306	15.4465	19.9394		233.337	0.894115	X	X	X	X	X		24.7055	21.3859	14.6488	17.0388		0.0161622
Cthe_0936	3-oxoacyl-(acyl-carrier-protein) synthase III	331		20.6028	14.2442	28.734	15.625	14.6097	14.5694	8.21345	6.23099	10.3033	8.22737	10.0375	6.13916		157.537	0.894377	X	X	X	X	X		21.1936	14.9347	8.24923	8.13467		0.0039344
Cthe_1323	GrpE protein	226		38.2431	35.5925	44.0568	16.3884	21.3974	11.7337	9.77251	11.96	16.0538	4.13718	5.41124	0.774718		215.521	0.894737	X	X	X	X	X		39.2975	16.5065	12.5954	3.44105		0.00224419
Cthe_1870	GCN5-related N-acetyltransferase	158		18.7982	14.038	44.6742	18.7958	18.4346	32.8117	14.7855	14.4048	22.963	10.7683	1.09624	7.82414		219.395	0.895102	X	X	X	X	X		25.8368	23.3474	17.3844	6.56291		0.072574
Cthe_0731	Shikimate kinase	170		17.8151	18.9219	25.7832	24.2544	20.2186	12.4068	25.7433	19.6676	27.4517	20.5274	22.631	16.6347		252.056	0.895522	X	X	X	X	X		20.8401	18.9599	24.2875	19.9311		0.553798
Cthe_0214	phenylalanyl-tRNA synthetase, alpha subunit	339		17.726	15.7493	20.8216	25.7736	20.9693	16.36	24.9466	23.7186	25.4779	21.5977	14.4455	18.515		246.101	0.895933	X	X	X	X	X		18.099	21.0343	24.7144	18.1861		0.141869
Cthe_1412	tryptophan synthase, beta subunit	394		12.1663	5.10136	16.7833	26.168	23.3669	33.3587	18.2277	13.363	15.8413	20.528	13.7611	17.9503		216.616	0.896294	X	X	X	X	X		11.3503	27.6312	15.8107	17.4131		0.0476421
Cthe_1307	cellulosome anchoring protein, cohesin region	631	X	28.4668	26.5971	35.919	21.6574	14.8675	13.6626	18.6566	14.4344	17.4842	18.081	13.9992	10.7879		234.614	0.896685	X	X	X	X	X		30.3276	16.7292	16.8584	14.2893		0.00868472
Cthe_0422	CoA-binding protein	227		8.62167	14.3539	22.2555	15.8543	12.8312	28.4162	15.3469	14.729	14.0643	8.62055	10.0118	7.78317		172.888	0.896973	X	X	X	X	X		15.077	19.0339	14.7134	8.80517		0.118251
Cthe_0943	hypothetical protein	83		13.8159	14.1887	44.7507	4.19455	9.81578	7.97651	11.246	24.8489	30.5937	17.4209	17.8961	21.2865		218.034	0.897336	X	X	X	X	X		24.2518	7.32895	22.2295	18.8678		0.0652136
Cthe_0770	signal recognition particle protein	446		19.833	11.5044	16.8261	20.0605	16.7226	16.4908	23.5362	23.7728	22.2952	26.1537	20.9829	21.2107		239.389	0.897735	X	X	X	X	X		16.0545	17.758	23.2014	22.7824		0.047481
Cthe_0178	argininosuccinate lyase	458		25.9488	8.47717	14.9248	29.1512	20.8651	19.2184	24.0332	18.4882	13.1522	17.1017	11.8382	13.7043		216.903	0.898097	X	X	X	X	X		16.4503	23.0782	18.5579	14.2147		0.378348
Cthe_3106	6-pyruvoyl tetrahydropterin synthase and hypothetical protein	127		34.5537	22.3796	41.535	25.8609	22.9344	29.4264	16.3864	17.921	19.9943	9.37377	1.36383	1.37863		243.108	0.898502	X	X	X	X	X		32.8228	26.0739	18.1005	4.03874		0.00270552
Cthe_0555	PpiC-type peptidyl-prolyl cis-trans isomerase	413		8.17269	2.85148	11.6926	8.71411	5.78252	11.6767	10.5965	9.12953	17.2217	18.9651	26.4721	27.4018		158.677	0.898766	X	X	X	X	X		7.57226	8.72444	12.3159	24.2797		0.0341067
Cthe_2265	H+-transporting two-sector ATPase, C (AC39) subunit	339		20.1166	11.4529	26.7406	21.7523	13.7492	14.7592	27.2035	21.8291	26.1203	26.1193	15.2196	18.515		243.578	0.899172	X	X	X	X	X		19.4367	16.7536	25.051	19.9513		0.396696
Cthe_1567	Dinitrogenase iron-molybdenum cofactor biosynthesis	111		1.20465	1.23716	1.32563	1.24703	1.03953	1.07555	3.81401	1.26949	7.18074	1.51898	1.56042	1.57735		24.0505	0.899212	X	X	X	X	X		1.25582	1.1207	4.08808	1.55225		0.0569157
Cthe_0859	hypothetical protein	181		9.69348	6.50643	14.3623	16.9868	18.9899	23.6454	8.67958	30.2681	18.8419	17.8685	28.5052	28.8146		223.162	0.899584	X	X	X	X	X		10.1874	19.874	19.2632	25.0628		0.103566
Cthe_0897	putative deoxyguanosinetriphosphate triphosphohydrolase	331		6.52483	2.92929	7.85369	18.1595	25.1735	17.3019	22.0823	28.807	28.7254	24.4351	29.0659	23.7712		234.83	0.899976	X	X	X	X	X		5.76927	20.2116	26.5383	25.7574		0.000501272
Cthe_1205	putative serine protein kinase, PrkA	642		10.9379	4.10302	12.0364	20.9597	18.1529	9.20219	27.4737	24.4965	20.916	44.0339	26.0226	24.6522		242.987	0.900381	X	X	X	X	X		9.02577	16.1049	24.2954	31.5696		0.0183538
Cthe_2741	ATP-dependent Clp protease, ATP-binding subunit ClpX	431		29.9247	23.4909	23.619	18.0823	16.4933	11.6087	15.7754	21.6279	10.4391	16.9505	17.4509	18.2558		223.719	0.900753	X	X	X	X	X		25.6782	15.3948	15.9475	17.5524		0.0731081
Cthe_1768	NifU-related domain containing protein	230		34.9354	16.8806	19.0572	12.456	24.0658	14.6755	15.7012	5.25408	8.19976	5.17595	0.753071	0.761244		157.916	0.901017	X	X	X	X	X		23.6244	17.0658	9.71833	2.23009		0.00421382
Cthe_0162	ribosomal protein L27	92		32.2839	44.4632	42.7963	4.92404	12.6562	11.1286	10.1459	6.17307	6.29658	1.83269	1.88268	7.67011		182.253	0.90132	X	X	X	X	X		39.8478	9.5696	7.53851	3.79516		0.00186781
Cthe_1376	Homoserine dehydrogenase	415		17.409	11.8624	19.6946	25.0966	19.6568	22.0814	20.3781	20.9183	18.1883	23.7983	14.9619	21.5166		235.562	0.901713	X	X	X	X	X		16.322	22.2783	19.8282	20.0923		0.281769
Cthe_1163	phosphoglucosamine mutase	449		23.7616	11.8909	14.2309	35.3407	11.1595	10.7405	34.739	14.5792	17.296	33.3755	17.3358	13.979		238.429	0.90211	X	X	X	X	X		16.6278	19.0803	22.2047	21.5634		0.874635
Cthe_0872	Indole-3-glycerol-phosphate synthase	260		7.52738	2.92895	9.99835	27.1517	30.7029	15.7651	19.7749	29.283	21.4929	27.1776	17.8253	20.0594		229.687	0.902493	X	X	X	X	X		6.81823	24.5399	23.5169	21.6874		0.00752913
Cthe_2364	glucose inhibited division protein A	630		19.1859	13.4286	24.6516	16.5319	14.6136	11.1002	21.1151	20.2186	19.5861	29.8692	21.9361	20.4899		232.727	0.902881	X	X	X	X			19.0887	14.0819	20.3066	24.0984		0.0718489
Cthe_0410	protein of unknown function DUF711	452		25.3968	19.1772	21.5352	26.2902	15.727	17.0723	18.7099	18.7336	13.8086	18.4591	9.67289	13.2993		217.882	0.903244	X	X	X	X			22.0364	19.6965	17.0841	13.8104		0.155203
Cthe_0869	hypothetical protein	222		10.6411	4.36755	20.7482	11.0154	11.5451	8.68589	19.139	17.9459	26.1528	23.7744	37.4264	37.8326		229.274	0.903626	X	X	X	X			11.9189	10.4155	21.0792	33.0111		0.0258836
Cthe_0832	exodeoxyribonuclease VII, small subunit	80		16.8665	14.7208	18.5604	8.28424	42.9646	1.49233	2.10402	41.7936	18.1299	2.10759	18.5672	2.18858		187.78	0.903939	X	X	X	X			16.7159	17.5804	20.6758	7.62112		0.650219
Cthe_0785	hypothetical protein	100		7.41517	5.5346	1.47145	21.3083	44.8615	28.3271	33.5624	20.6246	10.1484	24.6779	6.98074	20.3206		225.233	0.904315	X	X	X	X			4.80708	31.499	21.4451	17.3264		0.0248181
Cthe_0490	CheA signal transduction histidine kinases	692		9.56204	3.2052	10.5224	16.263	15.5781	9.58289	26.2257	23.3436	34.8254	30.8847	23.7631	29.0047		232.761	0.904703	X	X	X	X			7.7632	13.808	28.1315	27.8842		0.00563863
Cthe_0694	spermidine synthase	275		33.639	13.3617	41.071	17.6629	12.4988	12.9319	19.6236	12.9345	13.9852	29.411	10.1729	15.1066		232.399	0.90509	X	X	X	X			29.3573	14.3645	15.5145	18.2302		0.33968
Cthe_0750	spermidine/putrescine ABC transporter ATPase subunit	352		19.3737	11.03	11.8188	28.9925	26.6517	18.3252	26.5611	13.7444	12.782	26.6061	16.1486	15.5703		227.604	0.905469	X	X	X	X			14.0741	24.6565	17.6958	19.4417		0.244246
Cthe_3124	AMP-dependent synthetase and ligase	545		12.8846	6.74216	7.22432	14.3	19.4591	20.4653	20.1967	18.2791	11.4522	34.5277	19.0975	23.6856		208.314	0.905816	X	X	X	X			8.95037	18.0748	16.6427	25.7702		0.0127111
Cthe_1103	prepilin-type cleavage/methylation	188		10.4102	7.37091	7.89804	24.1633	17.3528	11.2189	30.7396	24.5985	26.249	30.7917	24.652	13.631		229.076	0.906198	X	X	X	X			8.55972	17.5784	27.1957	23.0249		0.00811904
Cthe_2970	ABC transporter related protein	283		16.2224	7.10224	10.7614	21.6101	17.7054	14.4838	25.3771	17.0955	17.4375	26.7742	28.4319	19.3665		222.368	0.906569	X	X	X	X			11.362	17.9331	19.97	24.8575		0.0332919
Cthe_0491	CheW protein	154		14.0242	10.3493	15.4326	15.8794	34.8071	24.2672	7.71723	24.4837	23.5595	4.41258	16.4618	21.8083		213.203	0.906924	X	X	X	X			13.2687	24.9846	18.5868	14.2275		0.493701
Cthe_1105	type II secretion system protein	404		7.35179	1.36995	8.09013	18.5121	12.4026	9.25037	26.93	19.9025	24.6131	43.4165	22.5147	28.0122		222.366	0.907295	X	X	X	X			5.60396	13.3883	23.8152	31.3145		0.0116116
Cthe_2371	chromosomal replication initiator protein DnaA	443		13.5646	10.6429	23.4825	15.2254	14.0732	23.9524	17.0751	19.1142	19.4966	18.8341	17.5706	26.145		219.177	0.90766	X	X	X	X			15.8967	17.7503	18.562	20.8499		0.582567
Cthe_3001	protein of unknown function DUF47	207		11.4122	5.68919	22.2517	12.8268	19.983	14.5584	14.9817	21.3092	21.7356	20.5606	22.3893	23.9138		211.612	0.908013	X	X	X	X			13.1177	15.7894	19.3421	22.2879		0.22312
Cthe_1845	Homoserine O-succinyltransferase	305		17.7093	13.4118	14.371	20.0513	14.1355	17.5906	21.4562	13.7623	16.8937	24.0054	16.0558	21.4487		210.892	0.908364	X	X	X	X			15.164	17.2591	17.3708	20.5033		0.365573
Cthe_1035	DNA ligase, NAD-dependent	663		12.4249	9.62195	15.0179	14.76	17.578	13.8217	20.6027	20.5003	20.2535	22.2174	22.8234	21.4706		211.092	0.908716	X	X	X	X			12.3549	15.3866	20.4522	22.1705		0.00160025
Cthe_0814	DNA repair protein RecN	570		8.05425	6.81148	12.3834	17.1682	12.1645	9.09518	23.7852	21.9723	21.6477	34.806	25.166	30.5586		223.613	0.909089	X	X	X	X			9.08304	12.8093	22.4684	30.1769		0.000892827
Cthe_0617	AAA ATPase, central region	432		14.379	7.06082	15.8231	19.2542	12.4081	9.90698	29.9074	24.0489	23.0178	32.3235	18.6255	21.284		228.039	0.909469	X	X	X	X			12.421	13.8564	25.658	24.0776		0.0398906
Cthe_3169	short-chain dehydrogenase/reductase SDR	252		14.1981	19.5352	12.0852	20.5233	19.8835	11.2409	21.4147	18.3512	12.6691	19.9303	15.267	16.4854		201.584	0.909805	X	X	X	X			15.2728	17.2159	17.4783	17.2276		0.904835
Cthe_3157	pyruvate carboxyltransferase	459		17.9471	16.6182	24.1211	5.09926	5.58391	6.56557	5.36736	8.67974	6.95556	9.82901	10.6689	10.7847		128.22	0.910019	X	X	X	X			19.5621	5.74958	7.00089	10.4275		0.000106681
Cthe_0982	MraZ protein	143		5.18544	0.960312	10.3834	7.56779	11.8102	5.89468	17.2281	23.381	25.3717	69.065	15.8928	32.7614		225.502	0.910394	X	X	X	X			5.50973	8.42423	21.9936	39.2397		0.0261104
Cthe_0042	small GTP-binding protein	400		12.9968	9.70636	12.63	12.1432	12.0895	6.17733	22.0986	20.6352	18.3259	29.8	14.8669	26.9659		198.436	0.910725	X	X	X	X			11.7777	10.1367	20.3532	23.8776		0.0157408
Cthe_1363	lipopolysaccharide biosynthesis	464		9.4576	2.98649	9.44645	12.9543	13.0595	7.27451	20.6995	15.4883	18.6143	32.2965	21.3001	32.3941		195.972	0.911052	X	X	X	X			7.29684	11.0961	18.2673	28.6636		0.0093887
Cthe_2354	nicotinate-nucleotide pyrophosphorylase	277		28.2763	18.5233	31.1161	28.5139	14.9332	19.3687	19.4819	16.695	6.80846	13.5203	8.20461	11.1667		216.608	0.911413	X	X	X	X			25.9719	20.9386	14.3285	10.9639		0.0805302
Cthe_0686	tryptophanyl-tRNA synthetase	329		24.4229	13.0659	24.1651	16.9949	14.1671	9.15987	14.8524	14.7052	19.633	16.0423	9.30084	11.0144		187.524	0.911725	X	X	X	X			20.5513	13.4406	16.3969	12.1192		0.201523
Cthe_0674	NUDIX hydrolase	182		12.9798	7.61391	31.4332	14.5887	16.0037	7.6132	13.5364	17.1977	13.9521	16.3666	15.3711	11.1652		177.822	0.912022	X	X	X	X			17.3423	12.7352	14.8954	14.301		0.933592
Cthe_1286	peptidase S1 and S6, chymotrypsin/Hap	509		14.194	12.9419	19.1236	17.3715	16.7136	14.4497	19.3705	17.4747	16.1129	21.4109	21.9949	19.6277		210.786	0.912373	X	X	X	X			15.4198	16.1783	17.6527	21.0112		0.0612263
Cthe_2625	beta-hydroxyacyl-(acyl-carrier-protein) dehydratase FabZ	146		17.568	13.7667	19.3323	16.7495	16.3574	4.53459	20.3677	12.6641	18.8839	15.1529	11.9713	10.2842		177.633	0.912669	X	X	X	X			16.889	12.5472	17.3052	12.4695		0.484945
Cthe_2881	ATP phosphoribosyltransferase	213		20.6025	13.3437	28.9518	12.4655	8.74972	3.95746	10.9676	15.6971	14.9887	17.5827	9.43776	17.0129		173.758	0.912959	X	X	X	X			20.966	8.39089	13.8845	14.6778		0.0971801
Cthe_1565	Nitrogenase	491		0.272335	0.279684	0.299685	2.20406	2.7275	1.34837	2.93989	4.63536	3.84103	4.50576	1.42174	6.84006		31.3155	0.913011	X	X	X	X			0.283901	2.09331	3.80543	4.25586		0.000521106
Cthe_1938	D-alanine--D-alanine ligase	376		20.8312	20.2866	29.4457	15.9862	14.2561	12.8257	9.60444	11.1636	14.2829	9.281	10.9301	7.52103		176.415	0.913305	X	X	X	X			23.5212	14.356	11.6836	9.24404		0.00137008
Cthe_0622	methylthioadenosine phosphorylase	268		17.1303	9.0525	24.674	7.95087	4.34466	5.84512	2.05549	4.50909	2.97411	0.629131	0.646292	0.653307		80.4649	0.913439	X	X	X	X			16.9523	6.04688	3.17957	0.64291		2.74318e-05
Cthe_2021	hypothetical protein	130		16.6132	7.45843	13.1368	13.9711	23.75	21.7901	19.6049	29.0038	13.3905	17.0179	23.5383	13.5906		212.866	0.913794	X	X	X	X			12.4028	19.8371	20.6664	18.0489		0.293471
Cthe_2631	Aminoacyl-tRNA hydrolase	196		14.12	7.07006	13.2631	14.0817	13.9686	9.8381	18.4248	15.9693	17.3999	20.4112	19.629	19.842		184.018	0.9141	X	X	X	X			11.4844	12.6295	17.2647	19.9607		0.0347703
Cthe_0812	response regulator receiver protein	269		0.497087	0.510501	0.547009	0.514573	0.428952	0.443815	0.625732	0.523841	0.534321	0.626792	0.643889	0.650878		6.54739	0.914111	X	X	X	X			0.518199	0.462447	0.561298	0.64052		0.00734282
Cthe_2276	AAA ATPase, central region	392		12.7452	6.18895	11.1815	20.1488	13.2282	19.224	29.0556	18.8777	18.1443	29.1048	9.81449	21.4256		209.139	0.91446	X	X	X	X			10.0386	17.5337	22.0259	20.115		0.128541
Cthe_2989	glycosyltransferase 36	984		8.57757	6.48308	8.07959	12.2895	12.0214	12.2541	11.9637	9.90715	10.3267	11.5946	7.11025	10.6922		121.3	0.914662	X	X	X	X			7.71342	12.1883	10.7325	9.799		0.0387439
Cthe_0290	Homoserine dehydrogenase	428		14.5134	6.64067	15.971	17.719	9.2562	12.958	12.9066	10.3061	8.477	18.8973	13.2811	14.0451		154.971	0.91492	X	X	X	X			12.375	13.3111	10.5632	15.4078		0.549919
Cthe_3091	hydro-lyases, Fe-S type, tartrate/fumarate subfamily, beta subunit	185		20.4353	17.6126	10.4364	26.8225	25.1945	16.2897	20.8989	13.4566	10.1943	13.3394	0.93625	6.68224		182.299	0.915224	X	X	X	X			16.1614	22.7689	14.8499	6.98597		0.119238
Cthe_2928	ribosomal protein L36	37		41.9438	3.71148	22.0537	12.2436	17.294	3.22665	4.54924	3.80846	3.88466	4.55695	4.68125	4.73206		126.686	0.915435	X	X	X	X			22.5697	10.9214	4.08079	4.65675		0.21669
Cthe_1372	hypothetical protein	152		0.879712	0.903452	3.90158	8.49949	3.05953	0.785435	19.5637	19.1873	22.4367	44.8073	39.1233	44.7838		207.931	0.915782	X	X	X	X			1.89492	4.11482	20.3959	42.9048		0.00137348
Cthe_0068	Peptidylprolyl isomerase	203		12.6351	6.82626	18.2971	15.6624	10.9032	11.281	22.1866	17.5221	21.0911	22.2242	24.1232	25.6919		208.444	0.916129	X	X	X	X			12.5861	12.6155	20.2666	24.0131		0.0323767
Cthe_1935	arginyl-tRNA synthetase	564		12.4506	8.3596	22.7928	11.9589	9.81406	12.3992	11.377	11.6065	16.8584	16.6052	9.61326	10.188		154.024	0.916386	X	X	X	X			14.5343	11.3907	13.2806	12.1355		0.900802
Cthe_0080	CheW protein	143		13.6862	6.78039	4.14714	14.9009	21.5909	31.1937	13.6612	17.4089	14.7113	24.4032	17.728	14.2102		194.422	0.91671	X	X	X	X			8.20456	22.5619	15.2605	18.7805		0.0359409
Cthe_1912	copper amine oxidase-like protein	535		7.82378	1.42342	9.44298	3.19884	3.15675	0.899369	4.6049	6.64858	5.56042	9.86526	5.71958	2.80654		61.1504	0.916812	X	X	X	X			6.23006	2.41832	5.60463	6.13046		0.362326
Cthe_1053	L-lactate dehydrogenase	317		6.813	2.4023	8.20054	13.9995	14.7034	10.6479	21.0463	17.2824	15.5672	32.7673	22.0709	19.7999		185.301	0.917121	X	X	X	X			5.80528	13.1169	17.9653	24.8794		0.00487132
Cthe_1554	methylated-DNA--protein-cysteine methyltransferase	175		18.1298	11.4853	14.8547	22.363	12.6477	6.88409	16.2638	5.68533	10.7768	17.0213	9.98748	11.6118		157.711	0.917384	X	X	X	X			14.8233	13.9649	10.9087	12.8735		0.768897
Cthe_2189	diguanylate cyclase with GAF sensor	415		9.59789	3.84048	10.0246	17.2634	17.5504	15.1074	23.4508	14.2302	19.2378	28.7229	14.9619	20.8774		194.865	0.917708	X	X	X	X			7.82099	16.6404	18.9729	21.5207		0.019385
Cthe_0719	transcriptional regulator, BadM/Rrf2 family	143		22.1869	19.8756	18.1788	13.4343	16.7006	10.9545	10.986	14.4228	19.2801	13.6844	1.21123	8.64486		169.56	0.917991	X	X	X	X			20.0804	13.6965	14.8963	7.84682		0.161205
Cthe_0108	type IV pilus assembly PilZ	213		2.53013	0.644717	12.2046	12.4655	7.10813	11.6006	23.5397	16.6995	17.0336	24.7789	21.7586	33.2039		183.568	0.918297	X	X	X	X			5.12647	10.3914	19.0909	26.5805		0.029931
Cthe_1331	aspartyl-tRNA synthetase	595		14.1854	10.3719	22.3547	14.8607	15.7671	17.2254	11.4272	12.0783	15.614	9.2998	7.34814	7.4279		157.961	0.91856	X	X	X	X			15.6374	15.9511	13.0398	8.02528		0.0199656
Cthe_1317	hypothetical protein	294		21.1283	16.0368	17.1837	20.4449	19.4216	9.0198	12.717	16.4558	14.5629	9.26279	5.94493	6.91177		169.09	0.918842	X	X	X	X			18.1163	16.2954	14.5786	7.37316		0.0157268
Cthe_2085	deoxyuridine 5'-triphosphate nucleotidohydrolase Dut	172		24.3356	5.63718	22.891	22.1433	11.8519	16.4692	18.0302	9.50841	28.6908	15.8329	13.2132	13.3566		201.96	0.919179	X	X	X	X			17.6213	16.8215	18.7431	14.1343		0.96581
Cthe_3100	Diaminopimelate epimerase	280		23.6319	14.6093	26.8015	16.5984	20.3927	16.5771	9.70947	12.7035	11.4022	17.0249	7.17944	14.8368		191.467	0.919498	X	X	X	X			21.6809	17.8561	11.2717	13.0137		0.0889884
Cthe_3125	heat shock protein Hsp20	149		0.897425	6.50735	5.47643	10.0782	12.508	11.7274	16.5344	28.1712	14.1189	25.135	31.1046	33.2226		195.481	0.919824	X	X	X	X			4.29374	11.4379	19.6082	29.8207		0.00821493
Cthe_0747	extracellular solute-binding protein, family 1	354		4.38395	0.387923	11.752	14.9061	15.636	22.3095	14.8841	15.4761	17.6313	17.796	27.1775	26.723		189.063	0.920139	X	X	X	X			5.50795	17.6172	15.9972	23.8988		0.0653151
Cthe_0186	UDP-glucose 4-epimerase	354		11.2518	6.26554	16.7904	11.3514	9.21563	5.44708	13.0831	11.2542	13.325	15.631	13.8334	14.7329		142.181	0.920376	X	X	X	X			11.4359	8.67136	12.5541	14.7324		0.22711
Cthe_1946	FAD-dependent pyridine nucleotide-disulphide oxidoreductase	427		20.2411	10.5544	13.9199	19.9708	18.695	11.7175	13.2354	10.8302	15.6371	12.3605	11.4684	11.5929		170.223	0.920659	X	X	X	X			14.9051	16.7944	13.2343	11.8073		0.433678
Cthe_1943	deoxyribose-phosphate aldolase	227		35.3971	15.2705	23.2376	23.2456	15.9119	14.8695	10.2912	13.7885	9.26749	0.742763	5.38741	0.771305		168.181	0.92094	X	X	X	X			24.6351	18.009	11.1157	2.30049		0.0024992
Cthe_1004	uridylate kinase	235		16.0873	15.6361	21.4978	15.3146	13.8823	12.8238	12.654	13.3191	7.09859	15.9367	9.67096	6.38935		160.311	0.921207	X	X	X	X			17.7404	14.0069	11.0239	10.6657		0.163895
Cthe_0963	Dihydrodipicolinate reductase	252		10.9822	2.19627	12.9699	12.2008	14.3333	22.0081	11.2943	4.79539	10.9407	0.669076	10.06	3.85291		116.303	0.921401	X	X	X	X			8.71613	16.1807	9.01013	4.86065		0.229553
Cthe_1279	ribosomal protein L28	62		44.6374	32.4183	34.7367	8.99799	1.8611	1.92558	2.71487	2.27279	2.31827	2.71947	2.79365	2.82397		140.22	0.921634	X	X	X	X			37.2641	4.26156	2.43531	2.77903		0.000237461
Cthe_3093	Adenylosuccinate synthase	424		19.9064	8.66622	16.1216	13.9291	12.2299	11.3738	14.8328	10.9069	12.1523	19.0755	9.07377	13.5519		161.82	0.921904	X	X	X	X			14.8981	12.5109	12.6307	13.9004		0.951178
Cthe_2599	CMP/dCMP deaminase, zinc-binding	153		10.1433	3.61739	11.162	20.7809	27.0359	11.4208	20.2693	21.8528	16.5966	21.1385	9.70833	15.0153		188.741	0.922219	X	X	X	X			8.30753	19.7458	19.5729	15.2874		0.08797
Cthe_1566	Nitrogenase	447		0.299142	0.307214	0.329185	2.18642	1.4315	2.29044	5.51145	4.13636	9.57827	8.94986	5.67139	7.51336		48.2046	0.922299	X	X	X	X			0.311847	1.96945	6.40869	7.3782		2.38302e-06
Cthe_0950	carbamoyl-phosphate synthase, small subunit	357		22.5074	19.035	37.8824	7.14366	12.0765	5.908	7.97246	5.77719	9.55288	4.76582	1.95539	4.94896		139.526	0.922531	X	X	X	X			26.4749	8.37606	7.76751	3.89006		0.00190952
Cthe_2399	Formate--tetrahydrofolate ligase	556		14.4517	9.60255	18.309	15.9031	15.9297	15.831	13.3755	10.6215	12.009	9.95212	13.9996	8.90317		158.888	0.922796	X	X	X	X			14.1211	15.8879	12.002	10.9516		0.203166
Cthe_0672	pyrroline-5-carboxylate reductase	271		10.9599	12.0234	9.59251	14.441	9.45761	15.1252	16.149	8.39838	8.56641	13.8196	2.57592	8.47728		129.586	0.923012	X	X	X	X			10.8586	13.0079	11.0379	8.29094		0.46491
Cthe_0786	3-dehydroquinate synthase	360		5.99922	2.11535	15.8912	9.12315	9.54768	7.86863	13.5734	14.6251	16.7325	24.5956	14.3318	18.1718		152.576	0.923267	X	X	X	X			8.00193	8.84649	14.977	19.0331		0.100832
Cthe_1075	protein of unknown function DUF881	233		4.92154	6.84034	5.41581	13.1957	15.5021	9.82852	12.2153	21.6804	23.0488	17.1699	17.6382	18.9682		166.425	0.923544	X	X	X	X			5.7259	12.8421	18.9815	17.9255		0.000725971
Cthe_1359	glycosyltransferase 28-like protein	164		4.52145	5.91217	14.4916	11.0746	12.43	12.8607	15.0221	19.0852	23.4508	21.2784	17.0582	18.8609		176.046	0.923837	X	X	X	X			8.30841	12.1218	19.186	19.0658		0.02271
Cthe_1777	amidohydrolase	400		15.5293	7.62568	19.8758	17.6486	17.7715	13.8651	11.5785	10.4938	15.6037	16.3881	13.5547	10.3858		170.32	0.924121	X	X	X	X			14.3436	16.4284	12.5586	13.4429		0.708919
Cthe_3191	ATPase involved in chromosome partitioning-like protein	406		5.31951	0.338238	11.8942	4.21521	5.88222	8.31373	11.7215	20.3303	16.9823	19.9213	19.8183	35.0617		159.798	0.924388	X	X	X	X			5.85065	6.13705	16.3447	24.9337		0.100726
Cthe_2963	oligopeptide/dipeptide ABC transporter, ATPase subunit	338		15.9803	12.1024	16.2659	20.5756	12.7554	13.7325	16.3432	13.682	19.7545	17.8826	9.82962	13.8606		182.765	0.924692	X	X	X	X			14.7829	15.6878	16.5933	13.8576		0.771163
Cthe_3227	copper amine oxidase-like protein	267		26.9072	9.34616	14.9411	15.0501	3.05135	9.93191	13.7641	10.1235	14.5402	14.9835	13.2626	19.0367		164.938	0.924967	X	X	X	X			17.0648	9.34446	12.8093	15.7609		0.349417
Cthe_0409	ACT domain-containing protein	89		1.50243	1.54297	1.65332	1.55528	20.9404	19.6335	1.89126	15.9769	23.6373	1.89446	10.7922	31.7742		132.794	0.925188	X	X	X	X			1.56624	14.043	13.8351	14.8203		0.290859
Cthe_0109	cellulosome enzyme, dockerin type I	105	X	10.9211	1.30785	9.89463	11.3053	11.0892	4.5825	17.3908	13.5423	17.9614	28.3688	26.6433	26.9324		179.94	0.925488	X	X	X	X			7.37454	8.99235	16.2982	27.3148		0.0621539
Cthe_0917	glutaminyl-tRNA synthetase	580		15.9495	9.2052	24.086	14.341	14.0648	16.7353	10.8433	9.81386	7.00639	7.77848	6.18077	6.70523		142.71	0.925726	X	X	X	X			16.4136	15.047	9.22119	6.88816		0.0191915
Cthe_0645	homocysteine S-methyltransferase	804		10.4979	12.0752	12.3841	9.56295	11.6684	14.5475	9.40831	7.87631	12.0969	14.1904	7.72286	17.0454		139.076	0.925958	X	X	X	X			11.6524	11.9263	9.79384	12.9862		0.68417
Cthe_1933	Zn-dependent hydrolase of the beta-lactamase fold	211		14.0764	10.5119	27.113	10.5957	14.6327	20.2835	6.84117	11.7984	11.0024	0.799086	8.28345	3.34431		139.282	0.92619	X	X	X	X			17.2337	15.1706	9.88065	4.14228		0.0454387
Cthe_0111	PHP-like protein	241		19.8901	13.5201	19.1124	16.2387	12.8112	14.7563	10.7516	12.1016	12.3437	13.4199	9.43019	6.23028		160.606	0.926458	X	X	X	X			17.5076	14.602	11.7323	9.69345		0.0477558
Cthe_0568	methionyl-tRNA formyltransferase	311		19.9734	14.4911	19.1119	12.5837	13.3006	16.088	12.4318	10.0642	17.2681	15.3279	7.30764	15.0639		173.012	0.926746	X	X	X	X			17.8588	13.9907	13.2547	12.5665		0.381538
Cthe_3131	von Willebrand factor, type A	565		4.53968	2.82088	3.41722	9.89617	11.6533	9.49583	12.9367	12.7196	13.745	24.2624	16.5635	28.4814		150.532	0.926997	X	X	X	X			3.59259	10.3484	13.1338	23.1025		1.61558e-05
Cthe_0901	pantoate--beta-alanine ligase	281		19.9428	10.1146	19.5654	20.6444	12.8541	12.012	15.1205	9.61911	10.5866	15.1461	8.08781	7.23153		160.925	0.927265	X	X	X	X			16.541	15.1701	11.7754	10.1551		0.312499
Cthe_1366	dTDP-4-dehydrorhamnose 3,5-epimerase	183		20.6586	13.2572	9.33213	27.6886	31.202	13.5024	19.7337	15.937	16.2559	6.50529	5.24867	0.956755		180.278	0.927566	X	X	X	X			14.416	24.131	17.3089	4.23691		0.0164016
Cthe_0375	GMP synthase, large subunit	511		10.1736	5.15487	18.6124	6.63248	11.5162	11.9153	7.81569	12.3925	12.6404	16.8277	9.5832	15.3978		138.662	0.927797	X	X	X	X			11.3136	10.0213	10.9495	13.9362		0.748972
Cthe_2872	glycoside hydrolase, family 5	566	X	7.75322	3.55112	11.6831	9.1376	8.23494	13.3141	8.85857	22.1276	22.6936	17.4493	23.4892	29.8372		178.13	0.928094	X	X	X	X			7.66248	10.2289	17.8932	23.5919		0.0424566
Cthe_3086	3-phosphoshikimate 1-carboxyvinyltransferase	423		17.0797	10.1624	16.6868	20.1925	15.152	14.3941	19.0883	13.9611	13.2107	13.6852	7.8544	9.19394		170.661	0.928378	X	X	X	X			14.643	16.5795	15.42	10.2445		0.139136
Cthe_2356	quinolinate synthetase complex, A subunit	304		23.0991	10.0338	21.0187	17.0128	13.6069	16.4584	11.0402	7.48672	11.2184	6.43705	6.61264	8.42969		152.454	0.928632	X	X	X	X			18.0505	15.6927	9.91511	7.15979		0.0137097
Cthe_0362	transcriptional regulator, AsnC family	159		19.9542	4.78948	42.991	10.1039	0.725711	6.43916	3.4646	0.886246	6.38263	1.06042	1.08935	1.10117		98.9879	0.928797	X	X	X	X			22.5783	5.75624	3.57783	1.08365		0.0708352
Cthe_0741	adenylosuccinate lyase	475		11.3712	5.10751	8.75832	14.4204	12.7571	11.6759	11.6295	8.38737	9.47213	10.0358	6.99455	5.395		116.005	0.92899	X	X	X	X			8.41235	12.9511	9.82967	7.4751		0.124371
Cthe_2947	prolyl-tRNA synthetase	572		10.5055	5.33264	15.0685	9.04175	8.75986	8.74714	11.4408	8.45808	9.76948	19.9459	9.47881	15.1471		131.696	0.92921	X	X	X	X			10.3022	8.84958	9.88946	14.8573		0.362978
Cthe_0100	hypothetical protein	260		3.63122	5.32973	8.28336	8.19551	15.2371	10.895	8.98501	21.8925	18.9801	16.3694	17.8253	21.0797		156.704	0.929471	X	X	X	X			5.74811	11.4426	16.6192	18.4248		0.0135417
Cthe_2880	histidyl-tRNA synthetase	418		14.3759	7.2973	29.6872	10.1151	8.22288	3.74759	12.6052	7.48799	12.8478	16.9047	16.738	16.9197		156.949	0.929733	X	X	X	X			17.1202	7.36185	10.9803	16.8541		0.156273
Cthe_1288	two component transcriptional regulator, winged helix family	228		5.02947	2.42746	13.3573	6.12625	9.70768	13.2175	9.68678	10.9187	21.6439	19.7874	14.572	32.1829		158.657	0.929997	X	X	X	X			6.93808	9.68382	14.0831	22.1807		0.0860277
Cthe_2812	glycoside hydrolase, family 9	611	X	12.6077	7.99735	20.9992	8.93946	10.2081	7.85213	11.4846	13.8831	17.5681	16.0162	21.0179	21.6503		170.224	0.930281	X	X	X	X			13.8681	8.9999	14.312	19.5614		0.0594487
Cthe_0104	riboflavin biosynthesis protein RibD	365		15.3532	10.6371	13.2303	12.7331	9.89588	10.2388	15.1343	11.5	17.6966	17.2597	9.82149	14.2889		157.789	0.930544	X	X	X	X			13.0735	10.9559	14.777	13.79		0.448115
Cthe_0726	peptidase M18, aminopeptidase I	500		12.0183	5.26827	15.0088	11.1827	14.9165	9.28318	10.0279	12.2381	12.0474	12.0886	13.993	15.206		143.279	0.930783	X	X	X	X			10.7651	11.7941	11.4378	13.7625		0.645931
Cthe_0946	Phosphoglycerate mutase	233		14.4864	15.7703	24.553	9.1452	13.2511	7.49948	10.5735	8.85175	12.7675	13.8806	9.75397	12.1369		152.67	0.931037	X	X	X	X			18.2699	9.96526	10.7309	11.9239		0.0597176
Cthe_0723	tyrosyl-tRNA synthetase	408		13.2385	5.43628	21.1254	12.4192	10.1384	10.9331	10.1013	9.76471	12.6289	9.80536	6.2135	8.23155		130.036	0.931254	X	X	X	X			13.2667	11.1636	10.8316	8.08347		0.622185
Cthe_0875	anthranilate synthase component I	494		4.3719	1.96274	11.1293	19.3849	20.4063	15.6208	16.3448	15.8443	15.2796	17.4068	10.9755	13.2426		161.97	0.931524	X	X	X	X			5.82133	18.4707	15.8229	13.875		0.0205048
Cthe_2606	ATP synthase F1, alpha subunit	506		14.6785	9.31781	20.1182	11.4646	14.0486	15.6079	10.413	9.98325	13.1957	11.9453	13.827	13.9771		158.577	0.931788	X	X	X	X			14.7048	13.707	11.1973	13.2498		0.616247
Cthe_2593	peptide chain release factor 1	360		14.4409	11.9408	18.3684	12.036	13.9184	15.9081	8.26024	12.2528	10.6831	6.85499	8.49994	8.59219		141.756	0.932024	X	X	X	X			14.9167	13.9542	10.3987	7.98237		0.00912687
Cthe_3105	exsB protein	222		17.942	5.30479	18.7397	17.6285	15.4827	7.87108	12.2462	13.1373	12.4191	13.4177	4.32661	3.17861		141.694	0.93226	X	X	X	X			13.9955	13.6608	12.6009	6.9743		0.29291
Cthe_0868	type IV pilus assembly PilZ	236		5.71745	5.87174	11.9598	10.362	5.67458	12.7695	13.1407	12.3579	25.5241	10.4568	12.966	19.8512		146.652	0.932505	X	X	X	X			7.84967	9.60201	17.0076	14.4247		0.130339
Cthe_0947	dihydroorotate dehydrogenase family protein	307		23.5333	12.6467	22.9919	8.99028	4.36222	4.51337	10.9324	4.63173	11.1087	13.0312	8.25769	10.0755		135.075	0.93273	X	X	X	X			19.724	5.95529	8.89094	10.4548		0.0274762
Cthe_0677	phosphopentomutase	388		18.0983	13.2241	16.4682	16.5728	8.85867	10.098	15.2231	6.41615	16.0863	8.99396	6.53379	9.33957		145.913	0.932973	X	X	X	X			15.9302	11.8432	12.5752	8.28911		0.195863
Cthe_1145	N-6 DNA methylase	628		12.4722	5.85108	13.7248	10.5732	8.53551	9.40734	14.6847	9.40373	17.5678	13.2858	8.63357	15.0636		139.203	0.933205	X	X	X	X			10.6827	9.50535	13.8854	12.3277		0.550878
Cthe_1332	histidyl-tRNA synthetase	417		16.8396	7.81377	19.6001	11.3967	13.6929	10.6971	7.74273	6.99395	11.8341	7.75585	7.96741	7.41772		129.752	0.933421	X	X	X	X			14.7512	11.9289	8.85692	7.71366		0.129226
Cthe_1357	glycosyl transferase, group 1	364		10.3861	6.66503	10.2041	10.7514	10.8837	8.27911	17.6281	14.4644	12.3606	22.2199	14.1743	15.7857		153.802	0.933678	X	X	X	X			9.08507	9.9714	14.8177	17.3933		0.0139865
Cthe_0456	protein of unknown function UPF0047	138		3.9052	0.995106	22.0686	6.32222	12.2381	13.973	3.99182	5.66252	5.77581	1.22179	6.9602	10.8804		93.9947	0.933834	X	X	X	X			8.98963	10.8444	5.14338	6.35413		0.706907
Cthe_1250	phosphoribosylaminoimidazole carboxylase, catalytic subunit	173		17.1683	18.8343	17.6038	6.25546	3.69872	11.1461	0.972959	3.28279	5.86612	0.974608	4.03511	1.01206		90.8504	0.933986	X	X	X	X			17.8688	7.03341	3.37396	2.00726		0.00985734
Cthe_0891	response regulator receiver protein	147		0.909634	5.18046	19.2008	6.64851	10.2995	19.2701	5.48234	12.5779	20.2369	4.62271	4.7488	24.6514		133.829	0.934209	X	X	X	X			8.4303	12.0727	12.7657	11.341		0.665706
Cthe_1865	type IV pilus assembly PilZ	220		2.44962	8.1903	10.8028	5.87237	19.5969	12.8759	5.40206	24.9024	9.56237	5.41122	9.13746	5.61916		119.823	0.934409	X	X	X	X			7.14758	12.7817	13.289	6.72261		0.521906
Cthe_0506	pyruvate formate-lyase activating enzyme	238		7.37193	5.8224	5.30203	13.3591	13.7073	11.9021	15.7092	14.0483	14.3293	13.589	12.857	18.5697		146.568	0.934653	X	X	X	X			6.16545	12.9895	14.6956	15.0053		0.00014486
Cthe_0762	protein of unknown function DUF1121	217		12.7536	10.2212	18.144	17.5514	18.2565	15.5547	15.4665	8.52052	13.7089	10.1951	6.84505	10.5868		157.804	0.934916	X	X	X	X			13.7063	17.1209	12.5653	9.20898		0.0767968
Cthe_0938	regulatory protein, DeoR	188		2.86658	0.73045	12.6416	11.892	13.633	9.29457	16.4958	9.83485	6.55646	18.562	13.4846	12.2199		128.212	0.93513	X	X	X	X			5.41288	11.6065	10.9624	14.7555		0.127165
Cthe_0336	DRTGG domain containing protein	109		25.3901	1.25986	7.48613	20.511	17.0981	11.0524	16.7526	18.9216	7.31249	10.9217	8.81199	1.6063		147.124	0.935375	X	X	X	X			11.3787	16.2205	14.3289	7.11334		0.470967
Cthe_0725	response regulator receiver modulated metal dependent phosphohydrolase	498		3.1163	2.36479	3.87696	11.2276	12.519	5.32494	21.0786	19.1468	12.5331	23.9358	20.3729	20.0613		155.558	0.935634	X	X	X	X			3.11935	9.6905	17.5862	21.4566		0.000204193
Cthe_1767	hypothetical protein	333		11.3529	7.91032	11.8236	12.3821	7.17172	7.42022	7.01532	4.91125	8.93341	8.94512	4.46059	9.28886		101.615	0.935803	X	X	X	X			10.3623	8.99135	6.95333	7.56485		0.414378
Cthe_3090	hydro-lyases, Fe-S type, tartrate/fumarate subfamily, alpha subunit	280		11.3312	8.66453	14.0616	15.1004	14.1488	6.24064	11.5311	16.5161	16.8466	12.4631	5.30491	11.0471		143.256	0.936042	X	X	X	X			11.3524	11.8299	14.9646	9.60502		0.495264
Cthe_3176	small acid-soluble spore protein, alpha/beta type	69		1.93792	1.99021	2.13254	2.00609	1.67229	1.73023	2.43945	2.04222	2.08308	2.44358	2.51024	2.53748		25.5253	0.936085	X	X	X	X			2.02022	1.80287	2.18825	2.4971		0.00397159
Cthe_2280	ABC transporter related protein	274		10.1004	6.57615	11.9285	13.5175	7.43986	11.6587	15.0414	9.86486	14.8311	20.1948	15.9567	16.1299		153.24	0.93634	X	X	X	X			9.53504	10.872	13.2458	17.4272		0.0738303
Cthe_0551	AMP-dependent synthetase and ligase	554		6.82405	4.00361	10.3264	5.73912	8.41332	6.74576	5.36766	9.88905	8.51451	4.91563	5.99713	6.06222		82.7985	0.936478	X	X	X	X			7.05136	6.96606	7.92374	5.65833		0.678369
Cthe_2855	hypothetical protein	412		4.09463	0.333312	0.357149	4.40835	10.6917	15.1296	9.59056	9.6699	0.348865	14.3606	0.420404	0.424966		69.8301	0.936595	X	X	X	X			1.59503	10.0766	6.53644	5.06866		0.353834
Cthe_1963	glycoside hydrolase, family 10	837	X	6.4532	2.15277	7.1013	7.05607	5.77755	5.76162	13.9126	13.6878	12.6607	25.8395	24.036	29.995		154.434	0.936852	X	X	X	X			5.23575	6.19841	13.4203	26.6235		0.000919945
Cthe_2065	cysteinyl-tRNA synthetase	468		17.1691	10.519	19.8462	11.4992	9.95935	10.691	6.89897	7.60041	5.89113	2.54374	1.49161	5.47569		109.585	0.937035	X	X	X	X			15.8447	10.7165	6.79684	3.17035		0.00260545
Cthe_2060	RNA methyltransferase, TrmH family, group 3	277		12.1853	14.0164	12.6042	12.2354	13.6708	4.34915	13.4974	15.9242	10.7394	11.6758	11.9943	8.29366		141.186	0.93727	X	X	X	X			12.9353	10.0851	13.387	10.6546		0.520732
Cthe_1200	adenosylhomocysteinase	414		12.5573	3.84975	15.434	5.40023	7.88003	9.02693	9.95491	11.1703	8.76366	13.9827	11.8285	8.75303		118.601	0.937468	X	X	X	X			10.6137	7.43573	9.96297	11.5214		0.638721
Cthe_2811	glycoside hydrolase, family 26	591	X	10.8533	5.16121	13.8295	14.429	9.06988	9.38415	17.3302	13.6051	11.2978	20.1692	11.3943	14.2112		150.735	0.937719	X	X	X	X			9.94803	10.961	14.0777	15.2583		0.337551
Cthe_2302	hypothetical protein	558		2.78122	3.22915	2.26144	6.82554	6.78642	6.04906	10.8138	12.1139	10.7952	14.0369	10.6573	11.7238		98.0735	0.937882	X	X	X	X			2.75727	6.55367	11.2409	12.1393		1.09346e-06
Cthe_2717	ribosomal protein L33	49		56.48	11.2951	12.1029	2.8249	2.35486	2.43645	3.43514	2.87578	2.93332	3.44096	3.53482	3.57319		107.287	0.938061	X	X	X	X			26.626	2.53874	3.08141	3.51632		0.00198735
Cthe_0942	MiaB-like tRNA modifying enzyme YliG	453		10.5817	7.65211	16.566	12.1114	8.35944	7.45115	13.8833	12.5652	15.2203	14.4707	11.3895	15.6124		145.863	0.938304	X	X	X	X			11.6	9.30734	13.8896	13.8242		0.206246
Cthe_0284	protein of unknown function DUF815	452		5.22637	3.98643	11.6702	7.03423	8.76472	8.26803	13.914	17.3166	14.7722	20.1546	14.8983	21.516		147.522	0.93855	X	X	X	X			6.96101	8.02233	15.3342	18.8563		0.00710358
Cthe_1383	Tetratricopeptide TPR_2	385		1.92602	0.356687	6.75213	6.07938	4.84076	3.59897	11.036	13.1208	21.3025	24.3256	19.536	30.7727		143.648	0.938789	X	X	X	X			3.01161	4.8397	15.1531	24.8781		0.0105326
Cthe_0357	alpha-glucan phosphorylases	855		7.26518	3.32422	6.16952	8.01135	8.31415	9.4485	9.29454	6.40764	8.31881	10.6548	9.71772	9.20265		96.1291	0.93895	X	X	X	X			5.58631	8.59133	8.007	9.85841		0.0602995
Cthe_0164	protein of unknown function UPF0044	96		20.3867	18.7694	8.49988	20.0115	12.1289	5.01211	23.0061	14.8119	8.30273	9.73962	1.80423	1.82381		144.297	0.93919	X	X	X	X			15.8853	12.3842	15.3736	4.45589		0.0802553
Cthe_0787	isoleucyl-tRNA synthetase	931		8.63065	3.49983	10.6948	8.03318	8.57439	7.70572	7.98793	10.0125	9.74497	11.4315	9.77009	9.30624		105.392	0.939366	X	X	X	X			7.60842	8.10443	9.24846	10.1693		0.482166
Cthe_3026	GreA/GreB family elongation factor	160		13.4983	13.8625	23.2144	10.0407	8.37	9.79057	4.23993	16.8936	15.8705	10.6337	1.08254	4.41031		131.907	0.939586	X	X	X	X			16.8584	9.40043	12.3347	5.37553		0.155595
Cthe_2328	UDP-N-acetylglucosamine 1-carboxyvinyltransferase	417		7.12259	9.31065	16.3923	11.3967	8.2426	9.82956	10.4949	8.52995	12.3563	8.98111	12.3728	15.6879		130.717	0.939803	X	X	X	X			10.9418	9.82296	10.4604	12.3473		0.812038
Cthe_1101	hypothetical protein	430		4.55144	2.73875	8.11944	6.90638	5.14733	2.80166	8.69485	9.76164	12.4892	10.4919	23.5946	15.8306		111.128	0.939989	X	X	X	X			5.13655	4.95179	10.3152	16.639		0.0172491
Cthe_2501	hypothetical protein	143		10.8526	5.32537	11.9425	4.63454	10.5876	13.4844	13.6612	11.4367	10.1426	20.8302	10.3872	23.4858		146.771	0.940233	X	X	X	X			9.37349	9.56885	11.7468	18.2344		0.249944
Cthe_1801	ABC transporter related protein	254		34.0273	21.0198	22.523	10.0405	10.7789	3.31866	5.68302	10.6416	10.8545	2.67535	3.78153	4.86699		140.211	0.940467	X	X	X	X			25.8567	8.04602	9.05972	3.77462		0.00385136
Cthe_1237	leucyl-tRNA synthetase	825		3.109	1.42747	6.66411	7.41292	8.19266	7.5995	7.9323	6.12306	8.35734	9.49402	7.84438	9.21574		83.3725	0.940606	X	X	X	X			3.73353	7.73502	7.4709	8.85138		0.0456541
Cthe_0573	protein serine/threonine phosphatases	245		17.0846	12.4501	12.4305	11.6934	19.0244	11.5621	6.41226	15.3898	9.4755	3.81634	10.3474	6.12856		135.815	0.940832	X	X	X	X			13.9884	14.0933	10.4258	6.76409		0.0899312
Cthe_0678	pyrimidine-nucleoside phosphorylase	433		13.41	8.96661	14.7568	15.577	9.14932	8.21307	12.1686	7.72168	10.3909	9.23923	8.27909	9.59427		127.466	0.941045	X	X	X	X			12.3778	10.9798	10.0937	9.03753		0.555361
Cthe_2239	carbon storage regulator, CsrA	75		7.18556	1.831	1.96194	8.83652	13.1939	1.59182	10.7454	13.2658	25.1459	9.0605	33.8015	12.9458		139.566	0.941277	X	X	X	X			3.6595	7.87407	16.3857	18.6026		0.0852064
Cthe_3094	glycosyl transferase, family 2	324		6.04049	4.27695	9.39958	10.4605	9.52933	9.30122	11.5395	10.9784	12.5423	11.559	7.82441	14.4595		117.911	0.941474	X	X	X	X			6.57234	9.76368	11.6867	11.281		0.0630785
Cthe_2075	protein of unknown function DUF28	242		15.622	13.4642	11.6633	14.005	3.36657	0.493331	10.1802	7.6403	13.1926	12.3088	12.6445	12.7818		127.363	0.941686	X	X	X	X			13.5832	5.95495	10.3377	12.5784		0.169635
Cthe_1858	peptidase M23B	375		11.7022	8.68891	9.3103	12.1139	9.16577	11.4128	10.6502	9.48531	11.4173	13.3932	9.55959	8.95592		125.855	0.941896	X	X	X	X			9.90047	10.8975	10.5176	10.6362		0.889249
Cthe_0082	ATP-dependent protease La	815		7.37316	5.01915	10.5757	9.56255	9.58027	7.91469	13.0364	13.7953	12.7352	15.8796	11.4827	15.1878		132.143	0.942116	X	X	X	X			7.65599	9.01917	13.189	14.1834		0.0173603
Cthe_3228	copper amine oxidase-like protein	266		12.8415	4.94878	28.8826	8.40487	7.66362	0.44882	10.3004	5.34565	10.2284	5.43584	4.02201	6.14337		104.666	0.942291	X	X	X	X			15.5576	5.50577	8.62481	5.20041		0.393876
Cthe_1313	phosphopantothenoylcysteine decarboxylase/phosphopantothenate--cysteine ligase	398		4.40834	1.91339	8.77226	9.83296	7.31827	8.48084	15.4814	17.5203	12.9462	19.6798	11.6447	13.7707		131.769	0.94251	X	X	X	X			5.03133	8.54402	15.316	15.0317		0.0177659
Cthe_2596	protein tyrosine phosphatase	159		13.5831	6.09808	19.1539	14.061	12.8209	10.9898	7.47455	7.60023	14.6006	4.27382	9.34198	1.10117		121.099	0.942712	X	X	X	X			12.945	12.6239	9.8918	4.90566		0.136173
Cthe_2115	protein of unknown function DUF77	95		1.40754	1.44552	1.5489	1.45705	1.21461	1.2567	1.77181	1.4833	1.51297	1.77481	1.82322	1.84301		18.5395	0.942743	X	X	X	X			1.46732	1.30945	1.58936	1.81368		0.00782951
Cthe_2377	Cobyrinic acid a,c-diamide synthase	258		17.7943	5.37105	18.7172	11.5106	14	13.0828	8.56041	8.82156	17.439	12.5356	0.671342	8.90443		137.408	0.942972	X	X	X	X			13.9609	12.8645	11.607	7.37047		0.43073
Cthe_1605	phosphate ABC transporter (binding protein)-like protein	284		4.03774	1.9488	8.36839	7.87217	6.56229	10.6113	13.6137	8.01395	15.0757	17.6847	14.4708	28.6393		136.899	0.9432	X	X	X	X			4.78498	8.34857	12.2344	20.2649		0.0170006
Cthe_1041	UDP-N-acetylmuramoylalanine--D-glutamate ligase	466		8.98224	2.97367	15.147	10.4234	10.0021	7.24329	15.6851	9.46569	10.5897	15.1635	7.12964	13.469		126.274	0.943411	X	X	X	X			9.03432	9.22292	11.9135	11.9207		0.656108
Cthe_2961	extracellular solute-binding protein, family 5	541		6.98803	2.17683	17.9924	6.07086	10.8776	11.5889	8.79652	11.3106	14.3547	14.4779	13.4176	16.5054		134.557	0.943635	X	X	X	X			9.05242	9.51245	11.4873	14.8003		0.407636
Cthe_0999	1-deoxy-D-xylulose 5-phosphate reductoisomerase	381		10.9862	4.1832	6.82302	9.446	10.8569	6.48539	10.4825	7.65479	10.0943	9.82972	11.4754	10.9037		109.221	0.943817	X	X	X	X			7.33079	8.92943	9.41052	10.7363		0.342654
Cthe_1841	hypothetical protein	269		11.7945	9.01884	13.8078	7.92131	8.878	9.18562	10.5806	11.6356	11.0588	11.0733	8.44861	11.4988		124.902	0.944025	X	X	X	X			11.5404	8.66164	11.0917	10.3403		0.171763
Cthe_0957	preprotein translocase, YajC subunit	99		1.35067	1.38712	12.7463	11.9905	1.16554	1.20592	22.309	1.42337	12.4507	30.0881	7.05125	15.1666		118.335	0.944222	X	X	X	X			5.16136	4.78731	12.061	17.4353		0.327104
Cthe_0916	hypothetical protein	294		12.1698	8.25194	15.667	8.31777	8.71773	12.0961	7.5122	8.46757	8.63699	6.656	5.0523	6.91177		108.457	0.944403	X	X	X	X			12.0296	9.71054	8.20559	6.20669		0.0332156
Cthe_2900	RNA polymerase, sigma 28 subunit	252		14.1981	7.15026	10.3158	9.28794	6.70183	6.21624	13.8244	10.7261	8.3481	12.8341	10.06	9.11644		118.779	0.944601	X	X	X	X			10.5547	7.402	10.9662	10.6702		0.272252
Cthe_2780	hypothetical protein	113		1.18333	1.21526	1.30217	1.22496	5.66265	1.05651	7.1319	12.5836	1.27197	10.5351	20.1122	25.0257		88.3053	0.944748	X	X	X	X			1.23359	2.64804	6.99581	18.5577		0.0145016
Cthe_0498	protein of unknown function DUF342	542		4.73233	2.17281	6.85297	12.2509	7.63189	4.89266	13.2504	13.2594	15.5336	21.05	12.4244	17.4538		131.505	0.944967	X	X	X	X			4.58603	8.25848	14.0145	16.9761		0.0101545
Cthe_1509	protein of unknown function DUF438	411		14.6207	6.91534	12.292	11.0528	14.3182	7.77247	5.06343	7.61553	8.82763	4.76123	4.8911	6.88055		105.011	0.945142	X	X	X	X			11.276	11.0478	7.16886	5.51096		0.0630173
Cthe_1766	glutamate 5-kinase	277		12.9167	5.75379	9.38473	13.7497	6.72813	4.34915	19.9423	5.90414	3.66368	18.1316	3.46754	3.50517		107.497	0.945322	X	X	X	X			9.35174	8.27564	9.83671	8.3681		0.934108
Cthe_2430	electron transport complex, RnfABCDGE type, C subunit	439		13.2267	6.94823	8.96869	9.8701	7.82953	7.68878	9.67848	11.5069	6.2803	12.0226	9.36153	10.6717		114.054	0.945512	X	X	X	X			9.71455	8.4628	9.15522	10.6853		0.684167
Cthe_0236	aldo/keto reductase	376		12.2099	8.6658	11.0644	9.57161	11.9312	6.57163	7.90874	10.0279	10.2285	9.281	8.8362	9.63764		115.935	0.945705	X	X	X	X			10.6467	9.35816	9.3884	9.25161		0.75444
Cthe_0543	glycoside hydrolase, family 9	739	X	8.04708	4.69067	15.375	6.95805	7.7773	7.65222	9.76611	7.78166	13.6867	14.0894	17.5015	18.8038		132.129	0.945925	X	X	X	X			9.3709	7.46252	10.4115	16.7982		0.0792104
Cthe_1029	phosphate acetyltransferase	358		7.16458	3.28956	7.88413	8.00246	3.25243	4.37567	9.73115	3.37552	4.05137	11.1748	3.41604	4.93514		70.6529	0.946043	X	X	X	X			6.11276	5.21019	5.71935	6.50867		0.975187
Cthe_0131	hypothetical protein	81		9.15454	1.69537	12.8264	5.59274	1.42454	10.4067	8.37516	12.2831	12.5289	8.38935	11.8581	8.71173		103.247	0.946215	X	X	X	X			7.89209	5.80798	11.0624	9.65307		0.460377
Cthe_0952	dihydroorotase, multifunctional complex type	426		21.2398	20.3477	27.0363	5.98659	5.19566	4.95107	4.28647	4.84145	7.49437	5.19326	2.25471	7.26101		116.088	0.946408	X	X	X	X			22.8746	5.37777	5.54076	4.90299		0.00132528
Cthe_3089	UspA	130		4.14552	1.05634	16.5667	3.4847	12.9912	13.4414	10.1229	15.8651	12.8321	13.0877	9.40724	11.55		124.551	0.946616	X	X	X	X			7.2562	9.97244	12.94	11.3483		0.380968
Cthe_0504	Putative enzyme of poly-gamma-glutamate biosynthesis (capsule formation)-like protein	411		9.6913	5.3966	11.7495	5.18451	8.78831	5.13177	5.37369	11.2519	8.82763	10.3554	12.5534	9.46237		103.766	0.946789	X	X	X	X			8.9458	6.36819	8.48439	10.7904		0.288027
Cthe_2743	putative metalloendopeptidase, glycoprotease family	339		8.16378	5.31524	10.9567	9.06964	7.56051	7.28889	11.7812	9.23298	10.0601	14.8155	12.123	14.6023		120.97	0.946991	X	X	X	X			8.14523	7.97301	10.3581	13.8469		0.0339919
Cthe_1866	acetylornithine and succinylornithine aminotransferases	400		24.1398	10.2265	19.8758	8.73515	8.15583	10.6995	8.70938	5.15614	8.52595	5.53082	2.40127	3.75374		115.91	0.947184	X	X	X	X			18.0807	9.19684	7.46382	3.89528		0.00450504
Cthe_2663	methyl-accepting chemotaxis sensory transducer	418		1.77397	0.328528	3.20656	6.22644	11.4853	5.8392	9.09218	17.4057	12.0628	14.8416	23.6532	16.3833		122.299	0.947388	X	X	X	X			1.76968	7.8503	12.8536	18.2927		0.00529106
Cthe_1292	proposed homoserine kinase	402		10.4122	8.6229	8.68498	8.43084	6.81055	9.29639	8.03164	7.78602	8.48353	6.77428	7.61188	5.71478		96.6601	0.947549	X	X	X	X			9.24004	8.17926	8.1004	6.70032		0.0661445
Cthe_0188	ribonuclease PH	263		13.6043	11.598	14.9706	10.0956	11.7396	8.70739	7.42796	6.21843	8.82699	6.4692	2.65427	3.69176		106.004	0.947725	X	X	X	X			13.3909	10.1809	7.49112	4.27174		0.00257036
Cthe_2051	CRISPR-associated RAMP protein, SSO1426 family	260		5.18969	2.12869	3.13842	9.8088	7.16804	4.63352	8.00412	6.29018	6.41603	10.4741	8.74106	10.8766		82.8692	0.947863	X	X	X	X			3.4856	7.20345	6.90344	10.0306		0.0126309
Cthe_3196	Uncharacterized conserved protein UCP033563	453		8.79277	1.68108	5.24641	5.62977	7.9735	4.25666	3.74949	3.61026	3.20175	4.31979	5.01694	1.55773		55.0361	0.947955	X	X	X	X			5.24008	5.95331	3.5205	3.63149		0.596084
Cthe_2666	ATPase, P-type (transporting), HAD superfamily, subfamily IC	864		6.95501	3.77123	6.3633	10.2339	7.01345	8.09391	13.4778	10.2947	14.0294	17.3444	15.0839	15.2476		127.909	0.948168	X	X	X	X			5.69651	8.4471	12.6006	15.892		0.00139885
Cthe_1790	ATP:guanido phosphotransferase	340		8.73565	4.68764	10.9244	9.35138	7.53827	5.67138	17.7473	9.20583	10.671	14.7719	8.22807	12.9988		120.532	0.948369	X	X	X	X			8.11591	7.52034	12.5414	11.9996		0.227201
Cthe_3159	transcriptional regulator, GntR family	223		19.6786	4.34796	21.6549	6.34199	11.4933	0.535364	8.18851	14.9932	14.3166	12.2119	6.66087	5.54356		125.967	0.948579	X	X	X	X			15.2272	6.12356	12.4994	8.13879		0.381237
Cthe_1060	AIR synthase related protein-like protein	327		12.1808	4.23771	9.99515	13.5714	14.2538	10.3222	12.6035	8.26597	9.76331	9.10925	6.14753	9.45929		119.91	0.948779	X	X	X	X			8.80455	12.7158	10.2109	8.23869		0.363804
Cthe_0078	hypothetical protein	68		1.96642	8.13912	8.72119	6.66194	1.69688	1.75568	2.47532	2.07225	2.11371	2.47952	2.54715	2.5748		43.204	0.948851	X	X	X	X			6.27557	3.3715	2.22043	2.53382		0.333157
Cthe_1473	NADPH-dependent FMN reductase	187		9.38246	2.95968	16.2859	9.15175	10.9012	6.44233	0.900117	5.32049	11.2498	3.63389	5.1364	10.8666		92.2307	0.949005	X	X	X	X			9.54268	8.83175	5.82348	6.54564		0.644144
Cthe_0874	glutamine amidotransferase of anthranilate synthase	201		7.72099	0.683207	0.732067	21.5571	16.2305	21.2926	14.16	7.07434	6.13241	9.73564	4.77864	10.1098		120.207	0.949205	X	X	X	X			3.04542	19.6934	9.12227	8.20801		0.0211158
Cthe_2432	electron transport complex, RnfABCDGE type, G subunit	197		13.0199	4.9218	10.9324	7.09028	5.91051	4.27888	9.91651	3.96664	15.1006	15.1204	8.87212	15.7015		114.832	0.949396	X	X	X	X			9.62469	5.75989	9.66127	13.2313		0.284884
Cthe_3037	nitroreductase	212		16.877	7.51792	14.3654	13.0189	12.9144	14.2151	6.20741	8.72147	13.005	6.82044	9.48227	0.825878		123.971	0.949603	X	X	X	X			12.9201	13.3828	9.31128	5.70953		0.205815
Cthe_1240	metal dependent phosphohydrolase	189		3.92337	0.726586	9.03587	7.94524	12.6359	5.41707	7.6375	10.9125	11.1308	13.0571	3.69351	17.7697		103.885	0.949776	X	X	X	X			4.56194	8.66606	9.89359	11.5068		0.281626
Cthe_0816	NAD(+) kinase	289		16.5866	4.07496	9.7665	9.18737	8.86856	2.29083	14.7019	10.8304	12.5542	17.3787	4.23163	7.94928		118.421	0.949974	X	X	X	X			10.1427	6.78225	12.6955	9.85321		0.551128
Cthe_3087	response regulator receiver protein	269		8.78186	3.60444	8.00623	6.362	8.22807	5.82339	7.26228	10.0482	11.8684	16.7714	10.3998	16.4297		113.586	0.950163	X	X	X	X			6.79751	6.80449	9.7263	14.5337		0.0493505
Cthe_0849	3-dehydroquinate dehydratase, type II	142		13.7825	0.967075	4.17634	17.9598	10.6622	7.21005	20.0434	13.0208	7.14675	13.7807	4.91601	12.4421		126.108	0.950373	X	X	X	X			6.30865	11.944	13.4037	10.3796		0.333017
Cthe_2884	Imidazoleglycerol-phosphate dehydratase	195		7.95856	3.90527	17.9044	6.62524	12.2471	10.8162	2.82498	7.29201	13.0219	0.864652	4.92568	9.0604		97.4464	0.950535	X	X	X	X			9.92275	9.89617	7.71297	4.95024		0.4812
Cthe_2456	nuclease	140		5.29655	6.92568	1.05104	3.2358	15.8097	13.7733	4.84563	14.7318	8.80439	1.20434	12.4843	16.4096		104.572	0.95071	X	X	X	X			4.42442	10.9396	9.46062	10.0328		0.657032
Cthe_1600	two component transcriptional regulator, winged helix family	224		6.92821	2.4708	8.61932	8.57636	9.10054	4.57066	15.5525	9.2074	17.1693	15.5788	11.3175	12.6246		121.716	0.950913	X	X	X	X			6.00611	7.41585	13.9764	13.1736		0.0667513
Cthe_3189	hypothetical protein	205		16.465	12.8494	0.717783	17.5557	10.7968	7.64142	16.9939	13.1852	0.701134	14.5304	3.40524	0.854079		115.696	0.951105	X	X	X	X			10.0107	11.998	10.2934	6.26323		0.799177
Cthe_2262	V-type ATPase, 116 kDa subunit	651		6.7409	1.80901	10.8426	6.65587	11.9937	6.85208	7.31017	16.6147	14.9399	6.93013	8.73167	13.3089		112.73	0.951293	X	X	X	X			6.46416	8.50056	12.9549	9.65691		0.351613
Cthe_2515	Guanine deaminase	154		17.9709	4.94499	22.6712	11.1128	15.5077	8.99742	5.23315	12.0062	16.4888	1.09485	1.12472	1.13692		118.29	0.95149	X	X	X	X			15.1957	11.8726	11.2427	1.11883		0.00125488
Cthe_0666	HflC protein	289		6.071	0.475172	2.05204	8.46167	5.84381	3.54265	11.6133	12.3079	15.5684	17.3787	12.4043	14.3748		110.094	0.951674	X	X	X				2.86607	5.94938	13.1632	14.7193		0.0193145
Cthe_0574	serine/threonine protein kinase	703		9.70061	2.56311	11.9434	11.3844	9.11704	4.54408	8.76472	6.57826	9.80769	11.8684	7.33918	10.0603		103.671	0.951847	X	X	X				8.06904	8.34849	8.38355	9.75598		0.852816
Cthe_0554	phosphoribosylformylglycinamidine synthase	1256		14.4627	11.3741	15.9152	10.296	9.6964	4.55965	8.45914	5.55181	6.00966	7.0497	3.48101	3.51879		100.374	0.952014	X	X	X				13.9173	8.18402	6.67353	4.68317		0.0184324
Cthe_0190	proteinase inhibitor I4, serpin	600	X	2.24886	0.228874	5.81893	5.29912	5.14584	2.00786	7.93153	13.401	14.395	22.8471	15.1599	23.7251		118.209	0.952211	X	X	X				2.76556	4.15094	11.9092	20.5774		0.0314865
Cthe_1399	C_GCAxxG_C_C family protein	172		11.3786	8.05657	0.855497	14.2176	10.8354	3.84913	10.6165	14.4736	9.69865	11.3771	1.00701	8.72963		105.095	0.952386	X	X	X				6.76356	9.63404	11.5963	7.03792		0.620725
Cthe_0460	DNA topoisomerase I	702		11.1575	8.79101	13.5484	10.5043	6.88861	7.38498	9.68544	6.28349	12.6137	7.88231	5.10662	7.42941		107.276	0.952565	X	X	X				11.1656	8.2593	9.52753	6.80611		0.205627
Cthe_1064	aminotransferase, class V	387		6.6277	4.65598	11.326	8.48665	7.07453	4.9826	9.33144	8.08781	11.626	12.9779	9.26316	11.4202		105.86	0.952741	X	X	X				7.53655	6.84793	9.68175	11.2204		0.172218
Cthe_0627	hypothetical protein	291		7.42172	3.33194	5.86866	6.24138	7.00523	0.410262	4.96044	9.28856	7.97765	9.35828	8.71172	6.0714		76.6472	0.952869	X	X	X				5.54077	4.55229	7.40888	8.04713		0.424983
Cthe_0276	D-isomer specific 2-hydroxyacid dehydrogenase, NAD-binding	319		9.94584	8.90973	10.9447	9.96699	5.84229	4.34358	13.3193	10.4811	4.54668	8.53687	5.47902	8.86491		101.181	0.953038	X	X	X				9.93343	6.71762	9.44904	7.62693		0.551336
Cthe_2363	methyltransferase GidB	242		13.9476	4.00659	13.5058	17.0382	9.14608	8.71552	8.07253	8.52255	5.09345	4.91929	3.96904	2.91591		99.8526	0.953204	X	X	X				10.4867	11.6333	7.22951	3.93475		0.0850423
Cthe_0067	Silent information regulator protein Sir2	241		8.12083	3.15987	5.23603	11.8875	12.8112	5.74939	18.1592	10.3297	6.92186	11.2998	6.16338	9.53254		109.371	0.953387	X	X	X				5.50558	10.1494	11.8036	8.99859		0.233913
Cthe_1536	ABC transporter related protein	305		9.07384	5.22557	15.102	11.1121	8.40332	11.0668	11.8402	9.56222	6.89744	14.7919	9.17227	3.18339		115.431	0.953579	X	X	X				9.80046	10.1941	9.4333	9.04917		0.911305
Cthe_2615	UDP-N-acetylglucosamine 1-carboxyvinyltransferase	422		7.5183	7.22813	4.04687	10.2677	13.945	4.14071	7.65099	14.5001	4.46906	10.6908	14.0918	3.55805		102.108	0.953749	X	X	X				6.26443	9.45114	8.87339	9.44689		0.888526
Cthe_2708	hypothetical protein	473		5.851	2.92966	15.8656	3.83983	5.41863	7.1361	4.39973	10.2284	9.51218	6.83761	8.13378	9.34376		89.4962	0.953898	X	X	X				8.21541	5.46485	8.04676	8.10505		0.763425
Cthe_1165	YbbR-like protein	403		2.34272	1.37335	0.365125	9.19054	6.79366	9.27332	12.1251	10.9454	10.0836	10.5609	13.4538	14.2581		100.766	0.954066	X	X	X				1.3604	8.41917	11.0514	12.7576		0.000643574
Cthe_2058	Appr-1-p processing protein	175		0.764093	4.35159	13.5807	9.18008	8.6516	3.78315	7.51983	0.805218	4.55464	12.6419	3.98899	1.00049		70.8223	0.954184	X	X	X				6.23213	7.20494	4.29323	5.87712		0.841578
Cthe_1923	CTP synthase	542		7.72274	4.47614	9.32102	6.25313	6.6642	7.56259	7.36867	6.95663	6.69401	9.26651	6.6141	4.72809		83.6278	0.954324	X	X	X				7.1733	6.82664	7.00644	6.86957		0.992974
Cthe_0234	AMP-dependent synthetase and ligase	843		7.84926	2.63108	8.90204	6.13509	6.3586	4.21858	8.06546	6.24559	4.04553	10.5035	6.12034	5.55739		76.6324	0.954451	X	X	X				6.46079	5.57076	6.11886	7.39374		0.880676
Cthe_2407	AAA ATPase, central region	540		7.75134	2.95148	10.1813	6.66468	7.66016	9.26549	7.15982	8.56392	12.3649	11.1932	7.61058	13.5883		104.955	0.954626	X	X	X				6.96137	7.86344	9.36287	10.7974		0.436645
Cthe_1398	cellulosome enzyme, dockerin type I	842	X	9.78353	7.82354	18.9744	4.52334	6.15851	4.86808	7.6207	9.29583	7.67132	11.4262	12.3612	11.5502		112.057	0.954813	X	X	X				12.1938	5.18331	8.19595	11.7792		0.0131963
Cthe_2149	amine oxidase	429		4.56205	2.26013	8.65806	8.87798	6.38192	7.44635	10.4986	10.2821	8.96488	11.1118	10.1915	11.5388		100.774	0.954981	X	X	X				5.16008	7.56875	9.91517	10.9474		0.054399
Cthe_0045	copper amine oxidase-like protein	269		0.497087	2.05747	7.17742	2.65863	2.37873	3.1336	6.59863	8.06397	8.02292	9.17396	8.77381	6.56795		65.1042	0.95509	X	X	X				3.24399	2.72365	7.56184	8.17191		0.0763461
Cthe_0683	diaminopimelate decarboxylase	437		10.9692	4.12326	16.6624	8.95542	7.86536	6.48217	5.63757	6.67386	10.7941	7.98548	7.60277	7.07824		100.83	0.955258	X	X	X				10.5849	7.76765	7.70186	7.5555		0.920289
Cthe_0095	methylglyoxal synthase	131		16.4864	12.1664	14.7384	16.2659	7.55374	13.3388	9.07217	12.4843	4.42203	1.28708	1.32219	1.33654		110.474	0.955442	X	X	X				14.4637	12.3861	8.65951	1.31527		9.3311e-05
Cthe_1960	Peptidoglycan-binding domain 1	360		11.627	5.00518	12.1754	9.99702	9.06204	6.36123	12.5108	5.72905	10.6831	10.4031	4.85502	8.59219		107.001	0.95562	X	X	X				9.60254	8.47343	9.64099	7.95011		0.940335
Cthe_0320	hypothetical protein	488		8.16214	1.56051	9.43873	11.0279	3.81904	8.02877	12.6262	10.3515	8.77354	17.6208	6.80822	7.96934		106.187	0.955797	X	X	X				6.38713	7.62523	10.5837	10.7995		0.475136
Cthe_0334	putative anti-sigma regulatory factor, serine/threonine protein kinase	149		0.897425	0.921642	3.98014	2.33656	8.98792	0.80125	9.68783	15.2749	14.1189	18.2769	11.7303	20.7597		107.773	0.955977	X	X	X				1.93307	4.04191	13.0272	16.9223		0.0118776
Cthe_0258	cellulosome enzyme, dockerin type I	469	X	4.60495	2.51101	10.7718	4.31976	5.83762	4.49713	7.97182	10.3156	16.0941	11.7982	11.5605	19.0392		109.322	0.956159	X	X	X				5.9626	4.88484	11.4605	14.1327		0.0391557
Cthe_0977	UDP-N-acetylmuramoylalanyl-D-glutamyl-2, 6-diaminopimelate--D-alanyl-D-alanyl ligase	457		4.28254	0.300492	6.66404	5.12158	6.37346	5.80267	9.29727	8.25054	7.46254	14.3441	10.1413	11.4124		89.4529	0.956308	X	X	X				3.74902	5.7659	8.33678	11.9659		0.144828
Cthe_1052	competence/damage-inducible protein CinA	413		6.70102	2.85148	8.45366	9.72974	5.78252	4.23094	11.214	5.5108	8.25758	13.398	7.40915	8.77422		92.3132	0.956462	X	X	X				6.00205	6.58107	8.32748	9.86046		0.423152
Cthe_1857	carboxyl-terminal protease	429		8.34015	6.14018	12.2959	7.65579	8.01204	4.4948	6.33719	7.79367	13.5336	4.56146	7.13281	7.8286		94.1262	0.956619	X	X	X				8.92541	6.72088	9.22149	6.50762		0.548574
Cthe_0937	fatty acid/phospholipid synthesis protein PlsX	339		8.16378	2.24639	7.01069	5.66698	7.04479	5.15451	3.12961	4.19452	6.20567	5.77246	3.6075	4.42919		62.6261	0.956723	X	X	X				5.80695	5.95542	4.50993	4.60305		0.805207
Cthe_2798	putative endoribonuclease L-PSP	126		13.9248	4.39254	15.3232	15.2469	16.1787	8.12561	4.372	6.20181	11.511	1.33815	1.37465	9.81123		107.801	0.956903	X	X	X				11.2135	13.1837	7.36161	4.17468		0.122709
Cthe_1486	NUDIX hydrolase	131		1.02073	4.22489	4.52703	5.85956	11.5575	11.9579	13.9392	14.1141	6.08444	12.9878	7.33212	5.38664		98.992	0.957068	X	X	X				3.25755	9.79167	11.3793	8.56885		0.0624715
Cthe_1955	RNA binding S1	718		9.49795	4.24829	11.6939	10.5623	5.51763	5.20494	10.8904	8.52235	11.4226	9.48566	6.45485	8.74175		102.243	0.957238	X	X	X				8.48004	7.09496	10.2785	8.22742		0.580921
Cthe_1361	NAD-dependent epimerase/dehydratase	347		2.13694	0.395748	8.02697	3.72312	5.8747	3.99309	8.20222	7.17425	9.20059	11.5291	11.0873	16.5591		87.9031	0.957385	X	X	X				3.51989	4.5303	8.19235	13.0585		0.0707131
Cthe_1762	efflux transporter, RND family, MFP subunit	421		4.64874	1.31463	13.0591	2.32145	4.01155	5.43953	2.52004	6.9275	8.10066	1.6141	6.645	5.45687		62.0592	0.957488	X	X	X				6.34083	3.92418	5.8494	4.57199		0.951974
Cthe_0648	glutamyl-tRNA synthetase	546		4.32659	1.77582	12.111	4.67086	4.37396	5.18811	5.9134	4.16843	3.85297	4.51977	6.085	4.69345		61.6794	0.957591	X	X	X				6.07115	4.74431	4.64493	5.09941		0.993156
Cthe_0951	orotidine 5'-phosphate decarboxylase	314		11.3947	4.41316	19.6393	1.44271	3.1514	0.380211	1.34826	2.48862	4.61908	0.536965	2.22316	5.62668		57.2642	0.957686	X	X	X				11.8157	1.65811	2.81866	2.7956		0.107797
Cthe_0489	response regulator receiver modulated CheB methylesterase	354		2.09468	3.32673	5.45403	9.27778	5.26466	3.91413	10.5615	11.8574	14.5553	12.0227	10.868	10.2366		99.4336	0.957852	X	X	X				3.62515	6.15219	12.3247	11.0425		0.00515835
Cthe_1141	hypothetical protein	1353		3.2434	1.63932	5.38172	4.06506	5.12474	3.2969	7.66419	9.57221	12.1781	14.2857	9.24434	14.2464		89.9421	0.958002	X	X	X				3.42148	4.16223	9.80483	12.5921		0.00427943
Cthe_0773	SOS-response transcriptional repressor, LexA	213		17.7489	13.3437	8.01774	10.0039	4.64573	5.65594	6.77694	9.6829	6.80935	5.58905	3.27734	3.31291		94.8644	0.95816	X	X	X				13.0368	6.76852	7.75639	4.05977		0.020464
Cthe_0450	Ribonucleotide reductase regulator NrdR-like protein	151		6.25244	0.909435	18.6922	8.55577	8.86888	4.38444	8.71504	5.17502	11.0475	7.8839	4.623	1.15951		86.2671	0.958304	X	X	X				8.61801	7.2697	8.31251	4.55547		0.721096
Cthe_1001	undecaprenyl diphosphate synthase	252		2.13856	3.02194	10.3158	2.62992	7.3956	7.65186	2.69202	10.7261	7.48391	9.79284	13.1842	10.1691		87.2018	0.958449	X	X	X				5.15875	5.89246	6.96733	11.0487		0.329031
Cthe_2372	DNA polymerase III, beta subunit	366		7.56153	4.92313	11.9758	6.39497	7.00277	7.24541	7.42801	10.3019	11.103	6.04462	10.5117	9.90097		100.394	0.958616	X	X	X				8.1535	6.88105	9.61098	8.81909		0.594075
Cthe_2376	DNA gyrase, B subunit	641		5.26571	3.78482	8.92486	6.43252	6.99867	7.24117	6.42954	9.87918	9.73709	9.4295	8.45847	11.4473		94.0288	0.958773	X	X	X				5.9918	6.89079	8.68194	9.77842		0.130962
Cthe_3017	hydrogenase accessory protein HypB	217		15.5545	5.42702	20.1989	6.92004	8.58844	3.05092	10.7655	5.56884	0.662362	11.3723	0.798185	3.25185		92.1588	0.958927	X	X	X				13.7268	6.18647	5.66555	5.14079		0.449136
Cthe_1306	hypothetical protein	133		1.00539	1.03252	12.8404	1.04075	0.867579	3.61776	3.18312	7.4807	5.99295	12.7925	9.19505	25.2517		84.3004	0.959067	X	X	X				4.95945	1.84203	5.55225	15.7464		0.0613697
Cthe_1022	Glycerol-3-phosphate dehydrogenase (NAD(P)(+))	339		9.9567	6.54278	8.98367	8.45097	3.95044	2.48655	7.26731	5.45414	2.35121	12.5547	5.92992	3.64665		77.5751	0.959197	X	X	X				8.49439	4.96265	5.02422	7.3771		0.460896
Cthe_2386	VanW	569		1.30319	1.70403	5.35231	8.35224	7.57701	3.38887	9.03597	11.1293	10.5865	11.0717	11.3737	9.16599		90.0407	0.959347	X	X	X				2.78651	6.43937	10.2506	10.5371		0.0115316
Cthe_0624	glycoside hydrolase, family 9-like Ig-like	1601	X	9.82758	4.76437	13.8782	4.21289	5.85971	6.74065	5.04332	8.62287	10.6997	8.24318	10.9268	12.7024		101.522	0.959516	X	X	X				9.49004	5.60442	8.12198	10.6241		0.26999
Cthe_0797	glycoside hydrolase, family 5	814	X	7.88001	2.46921	6.20638	5.96719	4.65212	5.25776	9.91935	7.25497	7.66766	14.6437	16.0104	14.5547		102.483	0.959687	X	X	X				5.51853	5.29235	8.28066	15.0696		0.00995542
Cthe_2311	hypothetical protein	239		0.559482	0.57458	2.48134	5.40553	6.33486	7.31121	6.0397	7.7362	8.80218	14.6011	11.7052	16.2721		87.8235	0.959833	X	X	X				1.20514	6.35053	7.52602	14.1928		0.00039524
Cthe_0763	GTP-binding protein	291		10.9028	6.19198	6.6348	7.6828	7.60602	4.76152	8.90425	9.28856	9.4744	8.48039	7.80988	6.0714		93.8088	0.959989	X	X	X				7.90987	6.68345	9.2224	7.45389		0.364399
Cthe_0609	peptidase M42	325		7.26868	6.18441	6.62669	6.87907	7.88619	6.48971	7.18801	8.97377	3.12258	6.80717	6.18536	5.43624		79.0479	0.960121	X	X	X				6.69326	7.08499	6.42812	6.14292		0.855946
Cthe_3187	putative anti-sigma regulatory factor, serine/threonine protein kinase	140		5.29655	0.980891	1.05104	7.72996	17.0584	8.60511	6.66729	10.1567	5.6933	10.3281	1.23719	22.0942		96.8988	0.960283	X	X	X				2.44283	11.1312	7.50577	11.2198		0.184972
Cthe_1947	Redoxin	198		7.83798	2.79525	8.62515	5.99524	11.1785	5.17084	7.29034	8.25983	5.12545	9.88315	15.4544	3.56389		91.1801	0.960435	X	X	X				6.41946	7.44821	6.89187	9.63382		0.877828
Cthe_2595	Sua5/YciO/YrdC/YwlC family protein	351		8.46189	6.31909	9.9469	6.96702	5.30966	1.88618	8.47204	8.30905	9.71618	7.75858	9.46556	10.3241		92.9362	0.960589	X	X	X				8.24263	4.72096	8.83242	9.18274		0.0924919
Cthe_0783	RNA modification enzyme, MiaB family	480		6.60984	1.15304	9.13157	6.84236	4.61115	2.88667	11.774	9.63441	10.7346	16.8501	6.37495	9.2075		95.8101	0.960749	X	X	X				5.63148	4.78006	10.7143	10.8108		0.211204
Cthe_0212	Beta-glucosidase	471		5.01554	3.38386	12.6195	3.85614	6.9264	12.5431	2.52326	3.92559	4.4665	3.61231	4.26803	7.69374		70.834	0.960867	X	X	X				7.0063	7.77522	3.63845	5.19136		0.445927
Cthe_1146	hypothetical protein	120		7.86765	6.34606	8.6578	5.52283	14.0738	7.02449	10.9664	10.0703	10.2718	5.66281	1.44339	5.88042		93.7878	0.961023	X	X	X				7.62384	8.87372	10.4362	4.32887		0.11868
Cthe_0119	putative anti-sigma regulatory factor, serine/threonine protein kinase	149		3.61689	3.7145	8.46902	0.928995	0.774416	0.80125	6.26457	3.81156	8.27258	11.4188	4.68506	8.29674		61.0544	0.961125	X	X	X				5.2668	0.834887	6.11624	8.13353		0.000437379
Cthe_3003	hydrogenase, Fe-only	644		0.207634	0.213237	0.228487	0.214938	0.179174	0.185382	0.261369	0.218809	0.223187	0.261812	0.268954	0.271873		2.73486	0.96113	X	X	X				0.216453	0.193165	0.234455	0.267546		NA
Cthe_0819	ABC transporter related protein	287		4.70146	4.10336	4.39681	8.52064	10.1487	12.3912	8.13973	12.3937	6.57123	8.59859	3.34672	7.08035		90.3924	0.96128	X	X	X				4.40054	10.3535	9.03489	6.34189		0.0421365
Cthe_0493	CheD, stimulates methylation of MCP proteins	161		7.12247	7.31468	0.913947	13.235	11.5757	0.741529	14.51	7.50582	10.3613	15.3279	4.33586	4.38292		97.3271	0.961443	X	X	X				5.11703	8.51741	10.7924	8.01557		0.680666
Cthe_0578	glycoside hydrolase, family 9	736	X	5.68713	2.44819	8.98455	5.88719	5.38268	7.53537	8.37174	7.73375	9.95972	9.60078	9.86266	15.0158		96.4696	0.961603	X	X	X				5.70662	6.26841	8.6884	11.4931		0.110049
Cthe_2810	Na/Pi-cotransporter II-related protein	584		5.08583	1.66027	4.83308	6.3421	6.18492	5.16027	9.24058	12.3058	10.3145	9.47496	11.5309	13.9273		96.0606	0.961764	X	X	X				3.85972	5.89577	10.6203	11.6444		0.00766012
Cthe_0052	hypothetical protein	419		5.638	1.81749	6.20422	6.08661	4.03069	8.91921	5.87976	4.41277	8.13933	5.28002	4.17138	8.64858		69.2281	0.961879	X	X	X				4.55324	6.3455	6.14395	6.03333		0.657975
Cthe_1144	restriction modification system DNA specificity domain	473		7.13599	2.48977	8.79536	3.39643	6.15787	4.07668	7.68874	9.77699	10.8934	7.37771	7.57895	12.7089		88.0768	0.962026	X	X	X				6.14037	4.54366	9.45305	9.22184		0.135771
Cthe_1172	protein of unknown function DUF362	382		6.18409	1.99353	6.80516	5.30358	7.16713	5.99488	7.11689	7.07584	8.92769	7.12895	5.94941	9.48627		79.1334	0.962158	X	X	X				4.99426	6.1552	7.70681	7.52154		0.31812
Cthe_0905	metal dependent phosphohydrolase	221		6.10551	3.44583	3.69226	7.26929	8.43299	3.8142	3.06963	4.50196	4.59203	10.0105	11.4711	9.19485		75.6002	0.962284	X	X	X				4.41453	6.5055	4.05454	10.2255		0.0154005
Cthe_2061	hypothetical protein	140		8.19085	0.980891	4.23601	15.9693	0.8242	0.852758	18.5081	10.1567	4.13775	21.2766	6.86077	1.25062		93.2446	0.962439	X	X	X				4.46925	5.88207	10.9342	9.796		0.579302
Cthe_1071	PhoH-like protein	333		8.31088	7.91032	11.8236	8.91815	5.07165	1.44493	9.31292	6.83472	9.5874	9.71228	5.24867	8.49221		92.6677	0.962593	X	X	X				9.34826	5.14491	8.57835	7.81772		0.269073
Cthe_2365	tRNA modification GTPase TrmE	459		5.58806	5.28555	10.0351	8.06926	7.86927	5.77739	9.53457	4.95852	7.90448	10.3856	6.09487	7.31693		88.8196	0.962741	X	X	X				6.96956	7.23864	7.46586	7.93246		0.940151
Cthe_0202	glutamine synthetase, type I	440		4.90846	3.62227	4.89472	6.74942	5.03035	7.26019	8.49724	5.65788	5.27613	7.93104	6.35805	7.63289		73.8186	0.962865	X	X	X				4.47515	6.34665	6.47708	7.30733		0.0638007
Cthe_0990	ribosome-binding factor A	123		4.38144	6.19128	10.2592	1.12537	3.78088	11.2651	1.36847	13.2963	11.7918	7.60165	1.40818	10.0505		82.5202	0.963002	X	X	X				6.94398	5.39044	8.81886	6.35345		0.893559
Cthe_0176	hypothetical protein	116		8.13895	1.18383	1.2685	12.0413	4.00904	1.02919	14.6424	1.21477	12.5034	12.4649	12.805	6.08319		87.3844	0.963148	X	X	X				3.53043	5.69316	9.45352	10.451		0.452631
Cthe_0706	transcriptional regulator, RpiR family	299		5.19036	2.54692	6.45728	3.26866	3.3095	4.63412	10.7984	9.04004	9.2209	13.3799	10.234	11.2323		89.3125	0.963297	X	X	X				4.73152	3.73743	9.68644	11.6154		0.00239057
Cthe_1916	two component transcriptional regulator, winged helix family	228		0.586475	0.602301	2.60106	8.88583	8.17408	2.90373	12.4832	10.9187	12.0923	15.3055	5.36378	8.91255		88.8295	0.963445	X	X	X				1.26328	6.65455	11.8314	9.86061		0.00334504
Cthe_1765	hypothetical protein	383		10.9288	3.6181	7.3695	10.4919	4.40956	1.2563	7.76419	6.49991	6.62996	11.1124	9.35991	5.99828		85.4388	0.963587	X	X	X				7.30546	5.3859	6.96469	8.82353		0.496805
Cthe_1238	iojap-like protein	113		19.1126	6.73918	17.0861	5.86495	1.02113	5.85886	1.48957	1.24702	5.12642	1.4921	1.5328	1.54944		68.1201	0.963701	X	X	X				14.3126	4.24831	2.621	1.52478		0.024778
Cthe_0135	beta-ketoacyl synthase	2754		3.72685	2.08974	4.42495	5.03834	5.18397	3.1304	8.48814	7.72618	9.30413	12.6768	8.35328	10.1778		80.3206	0.963834	X	X	X				3.41385	4.4509	8.50615	10.4026		0.00213247
Cthe_2925	methionine aminopeptidase, type I	256		14.7677	3.78748	11.8963	9.14281	8.64591	4.70592	7.13296	4.72046	7.36697	6.64609	0.676587	4.82896		84.3182	0.963975	X	X	X				10.1505	7.49821	6.40679	4.05055		0.324835
Cthe_0974	UDP-N-acetylglucosamine--N-acetylmuramyl- (pentapeptide) pyrophosphoryl-undecaprenol N-acetylglucosamine transferase	369		6.95101	0.372154	6.44071	6.0588	7.41963	4.24523	9.78664	9.06094	7.47168	12.2263	6.87022	7.6637		84.567	0.964116	X	X	X				4.58796	5.90789	8.77308	8.92009		0.324041
Cthe_0831	Polyprenyl synthetase	295		8.69465	2.58145	6.54484	11.1333	6.3176	1.63106	9.21577	9.88636	7.86948	10.9634	8.59359	5.08982		88.5213	0.964263	X	X	X				5.94031	6.36066	8.99054	8.21559		0.579376
Cthe_2087	metalloenzyme	294		0.454817	0.467091	3.5338	4.03761	6.93375	7.174	11.4158	10.6462	9.37772	10.1317	6.83756	18.6419		89.652	0.964413	X	X	X				1.48523	6.04845	10.4799	11.8704		0.00509575
Cthe_1248	phosphoribosylformylglycinamidine cyclo-ligase	340		4.56447	1.62782	2.39997	2.56608	4.45303	6.2034	5.3707	6.06605	4.26586	8.76096	4.36875	2.85568		53.5028	0.964502	X	X	X				2.86409	4.4075	5.2342	5.32846		0.309259
Cthe_0900	aspartate 1-decarboxylase	126		20.3565	1.08988	1.16782	24.4016	0.915778	0.947509	14.4924	1.11836	1.14073	15.5307	11.7887	1.38957		94.3395	0.964659	X	X	X				7.53807	8.75498	5.58382	9.56964		0.889849
Cthe_0791	protein of unknown function DUF552	155		8.70528	6.25545	8.14119	6.9819	8.64	6.60534	3.55401	7.79637	6.54734	7.68044	1.11746	4.55258		76.5774	0.964787	X	X	X				7.70064	7.40908	5.96591	4.45016		0.320751
Cthe_0722	tRNA (5-methylaminomethyl-2-thiouridylate)-methyltransferase	359		12.2237	3.85997	7.86217	7.39596	5.19134	5.87509	8.99365	8.71861	6.46657	9.00889	7.7926	5.66034		89.0489	0.964935	X	X	X				7.98196	6.15413	8.05961	7.48727		0.796563
Cthe_1099	hypothetical protein	849		3.25974	0.89697	3.58712	6.95634	8.78476	3.76264	8.90964	8.96771	6.32552	10.7301	10.0955	11.7674		84.0435	0.965075	X	X	X				2.58128	6.50125	8.06762	10.8644		0.0134584
Cthe_0163	GTP1/OBG subdomain containing protein	424		5.09368	4.74041	9.28598	6.26215	7.28185	6.25429	7.91565	7.38203	5.47523	7.62781	4.74114	8.54659		80.6068	0.96521	X	X	X				6.37336	6.59943	6.9243	6.97184		0.943434
Cthe_1956	Tagatose-6-phosphate kinase	310		8.92749	9.1684	9.82408	6.19711	5.44794	2.13565	7.12447	7.34181	8.19121	7.13655	3.94497	6.55503		81.9947	0.965346	X	X	X				9.30666	4.59357	7.5525	5.87885		0.0827895
Cthe_1773	peptidase S16, lon-like protein	814		4.64438	1.70237	5.11082	6.22484	6.15557	5.03554	6.62961	8.56642	8.73781	12.4469	10.852	11.6216		87.7278	0.965493	X	X	X				3.81919	5.80532	7.97795	11.6401		0.00926079
Cthe_0605	NLP/P60	370		7.47979	4.86991	9.43611	7.4595	3.14695	3.74487	8.38163	6.15125	5.68573	12.1933	6.14237	10.5109		85.2023	0.965635	X	X	X				7.26194	4.78377	6.73954	9.61552		0.165467
Cthe_0978	UDP-N-acetylmuramyl-tripeptide synthetases	485		2.36437	2.42817	4.44057	3.3124	4.56361	6.2136	6.39423	10.4155	7.92976	7.7219	9.55583	11.3005		76.6404	0.965762	X	X	X				3.0777	4.69654	8.2465	9.52607		0.00342397
Cthe_1969	hypothetical protein	459		2.0569	0.299182	0.320578	4.64234	4.82212	3.41284	7.58987	9.61004	4.58327	13.1684	7.81012	11.3626		69.6783	0.965878	X	X	X				0.892221	4.29243	7.26106	10.7804		0.00183478
Cthe_2807	glycoside hydrolase, family 5	343	X	3.3432	1.61359	9.5289	2.54363	6.96263	6.14914	3.83665	8.50285	10.5777	7.19474	11.2166	14.432		85.9016	0.966022	X	X	X				4.82856	5.21847	7.63907	10.9478		0.254274
Cthe_2142	recombination protein RecR	199		10.8529	9.0546	7.46147	7.01902	8.48674	3.32689	4.69056	11.437	4.00534	4.69851	3.50791	0.87983		75.4207	0.966147	X	X	X				9.12298	6.27755	6.71096	3.02875		0.123045
Cthe_0906	Radical SAM	450		7.95094	7.24076	10.7312	5.20124	6.86112	4.68701	5.47471	6.0066	9.03046	7.18709	6.21676	6.28424		82.8722	0.966285	X	X	X				8.64097	5.58313	6.83726	6.5627		0.142567
Cthe_0339	histidine kinase	188		0.711257	0.73045	3.15447	5.75635	7.12341	6.40806	5.64329	10.9705	10.0316	10.4089	7.90093	9.39776		78.237	0.966416	X	X	X				1.53206	6.42927	8.88181	9.23585		0.00236792
Cthe_1758	protein of unknown function DUF583	145		5.11391	5.25192	17.9281	2.40102	10.4416	0.823353	1.16084	12.7514	0.991258	1.16281	6.62419	1.20749		65.8578	0.966526	X	X	X				9.4313	4.55532	4.96783	2.99816		0.515398
Cthe_0598	thiazole biosynthesis	255		0.524378	0.538528	0.577041	0.542824	0.452502	0.468181	0.660086	0.552601	0.563657	0.661204	0.67924	0.686612		6.90685	0.966537	X	X	X				0.546649	0.487836	0.592114	0.675686		0.00115682
Cthe_2437	shikimate kinase	169		11.2348	3.52115	14.0629	3.92153	4.82077	3.91746	7.78681	7.15052	8.87957	14.6023	1.02489	1.03601		81.9587	0.966674	X	X	X				9.60626	4.21992	7.93897	5.55441		0.326546
Cthe_1162	glucosamine--fructose-6-phosphate aminotransferase, isomerizing	607		6.89576	4.3396	9.42477	4.20146	5.95057	3.17672	7.41991	6.21169	6.33597	9.95768	8.06757	8.59217		80.5739	0.966808	X	X	X				6.88671	4.44292	6.65586	8.87247		0.0582423
Cthe_0621	putative translation initiation factor, aIF-2BI family	342		9.27697	7.70215	10.2087	3.16431	5.44939	6.16712	1.61074	0.412027	2.96736	0.493003	0.506451	2.06331		50.0215	0.966891	X	X	X				9.06259	4.92694	1.66338	1.02092		0.0083571
Cthe_1154	transcriptional regulator, XRE family	84		8.82759	6.58881	1.75173	5.393	7.61761	1.42126	8.07605	11.8444	6.89625	14.1722	2.06198	2.08436		76.7353	0.967019	X	X	X				5.72271	4.81062	8.93891	6.10619		0.624897
Cthe_0611	RNA-metabolising metallo-beta-lactamase	541		1.74513	0.253835	3.98091	2.19419	4.09122	0.889395	8.32511	10.916	9.5242	13.0613	13.9027	14.5439		83.4279	0.967158	X	X	X				1.99329	2.3916	9.58843	13.836		0.0129221
Cthe_2826	hypothetical protein	412		0.324554	0.333312	0.357149	3.26299	3.78092	0.289772	0.408548	3.45132	0.348865	2.57946	0.420404	0.424966		15.9823	0.967185	X	X	X				0.338339	2.44456	1.40291	1.14161		0.459006
Cthe_0886	DNA polymerase I	894		4.68202	2.71372	6.39915	6.48889	5.8003	3.37091	8.88907	7.79985	6.73792	11.0473	6.94539	9.39467		80.2692	0.967319	X	X	X				4.5983	5.22003	7.80895	9.12912		0.063098
Cthe_1227	Thymidylate synthase	276		4.15478	4.2669	9.41873	2.78117	6.11906	4.36491	6.15406	4.3784	9.20027	7.09009	2.52925	7.36254		67.8201	0.967432	X	X	X				5.9468	4.42171	6.57757	5.66063		0.764579
Cthe_0834	NusB antitermination factor	145		3.71667	0.947067	7.16508	3.12422	3.20723	0.823353	3.79911	5.38916	10.0027	13.4956	1.19453	6.69609		59.5608	0.967531	X	X	X				3.94294	2.38493	6.39699	7.12874		0.521677
Cthe_0092	septum site-determining protein MinC	227		0.589058	0.604955	6.54111	1.99565	5.89956	2.11966	4.67373	7.20461	12.1456	9.74595	4.23131	19.4696		75.2208	0.967656	X	X	X				2.57837	3.33829	8.00798	11.149		0.0879861
Cthe_0335	hydrogenase large subunit-like protein	448		7.08197	2.62871	7.79322	9.67181	9.62347	5.91924	8.91477	4.6037	8.09856	3.22753	3.90136	3.9437		75.4081	0.967782	X	X	X				5.83463	8.40484	7.20568	3.69086		0.130756
Cthe_0332	phosphoribulokinase/uridine kinase	557		3.87742	2.1143	5.06736	4.39035	6.48473	6.38467	3.73621	7.53592	4.94982	11.3102	6.90714	8.41092		71.169	0.967901	X	X	X				3.68636	5.75325	5.40732	8.87608		0.0569477
Cthe_0780	HAD-superfamily hydrolase, subfamily IA, variant 3	227		2.37408	0.604955	3.59466	3.84347	8.98027	0.52593	7.48247	8.14516	11.1862	10.8713	10.0118	8.95181		76.5722	0.968028	X	X	X				2.19123	4.44989	8.93795	9.94498		0.0995397
Cthe_3165	PpiC-type peptidyl-prolyl cis-trans isomerase	382		2.47151	1.44885	5.63789	3.65651	9.91315	3.1537	5.44783	11.5471	11.2081	6.4602	9.38441	8.09735		78.4266	0.968159	X	X	X				3.18608	5.57446	9.40102	7.98065		0.0804947
Cthe_1183	ATPase associated with various cellular activities, AAA_3	309		4.36673	0.444416	6.24831	5.53844	4.89978	2.72796	9.62358	5.29271	8.21771	13.7736	6.50564	10.0103		77.6492	0.968288	X	X	X				3.68648	4.38872	7.71133	10.0965		0.197576
Cthe_1809	RNA polymerase, sigma-24 subunit, ECF subfamily	179		5.2744	4.25434	9.54067	13.0758	8.45827	3.69861	13.0509	3.17275	8.10274	9.50502	0.967633	0.978135		80.0792	0.968422	X	X	X				6.35647	8.41088	8.10878	3.81693		0.288426
Cthe_0824	copper amine oxidase-like protein	591		2.96873	2.34472	3.64412	2.7183	4.63256	1.42629	6.75773	4.2123	5.40204	6.33692	7.39788	4.78495		52.6265	0.96851	X	X	X				2.98586	2.92572	5.45735	6.17325		0.0443887
Cthe_1950	hypothetical protein	107		1.24968	1.28341	1.37519	1.29365	1.07839	1.11576	1.5731	1.31695	1.34329	1.57577	1.61875	1.63632		16.4603	0.968537	X	X	X				1.30276	1.1626	1.41111	1.61028		0.0114278
Cthe_2883	histidinol-phosphate aminotransferase	358		2.6372	0.383588	2.2793	3.02289	5.69419	4.88095	6.16924	5.16467	7.09294	14.0292	3.41604	12.3453		67.1154	0.968649	X	X	X				1.7667	4.53268	6.14228	9.93016		0.0470241
Cthe_3166	glucose-1-phosphate adenylyltransferase	426		3.643	2.27605	5.57893	4.01732	4.37486	4.52645	5.48381	6.345	6.98316	6.99231	4.71888	10.9974		65.9371	0.968759	X	X	X				3.83266	4.30621	6.27066	7.56952		0.0911576
Cthe_0995	protein of unknown function DUF150	154		6.13064	3.5939	12.5372	0.898833	5.29032	0.775235	5.23315	0.915021	12.2464	4.41258	1.12472	9.74998		62.9079	0.968864	X	X	X				7.42057	2.32146	6.13152	5.09576		0.470425
Cthe_2069	hypothetical protein	258		9.15628	5.37105	7.48344	11.1042	7.90125	4.66944	6.08916	7.16648	8.99805	0.653516	3.7229	6.84798		79.1637	0.968996	X	X	X				7.33692	7.89162	7.4179	3.74146		0.206292
Cthe_0401	methyl-accepting chemotaxis sensory transducer	755		1.51883	1.55982	3.44314	4.6279	5.94192	5.18945	7.82327	8.1047	8.5553	9.0208	10.6572	10.0702		76.5125	0.969123	X	X	X				2.17393	5.25309	8.16109	9.91607		0.00017674
Cthe_0715	Adenosylmethionine decarboxylase	124		35.3897	19.5651	1.18666	1.11629	0.930549	0.962792	1.35743	1.1364	1.15913	1.35973	1.39682	1.41199		66.9726	0.969235	X	X	X				18.7138	1.00321	1.21765	1.38951		0.0534973
Cthe_3004	ferredoxin	493		0.27123	0.278549	0.29847	0.280771	0.234053	0.242163	0.341424	0.285828	0.291547	0.342002	0.351331	0.355144		3.57251	0.969241	X	X	X				0.282749	0.252329	0.306266	0.349493		NA
Cthe_0184	type IV pilus assembly protein PilM	367		3.12457	0.374182	2.2234	1.5201	6.03093	2.78972	6.01795	8.52856	7.5124	9.5086	3.33226	12.0425		63.0052	0.969346	X	X	X				1.90739	3.44692	7.35297	8.29446		0.0708043
Cthe_1284	glycogen/starch synthases, ADP-glucose type	488		4.42566	1.13414	5.32699	4.79623	4.1773	6.91675	7.92275	6.85141	6.54222	10.2919	6.27044	9.60017		74.2559	0.969469	X	X	X				3.62893	5.29676	7.10546	8.72084		0.0993065
Cthe_0211	glycoside hydrolase, family 16	334	X	10.1058	4.14889	17.1283	3.55407	4.53303	5.77326	4.32182	4.89655	7.60262	5.09401	6.01869	5.28976		78.4667	0.9696	X	X	X				10.461	4.62012	5.60699	5.46749		0.289452
Cthe_2998	ABC transporter related protein	575		1.2896	0.238826	3.74552	3.34105	3.2412	5.55563	5.83693	6.9287	8.20354	10.9561	8.06014	13.6839		71.0812	0.969719	X	X	X				1.75798	4.04596	6.98972	10.9001		0.0251803
Cthe_1168	Extradiol ring-cleavage dioxygenase, class III enzyme, subunit B	462		4.23619	1.19797	5.1442	4.61219	4.41238	4.17374	6.98857	1.22927	5.49626	8.10632	4.91921	4.9726		55.4889	0.969811	X	X	X				3.52612	4.39944	4.57137	5.99938		0.615321
Cthe_0705	hypothetical protein	78		1.71431	1.76057	1.88648	8.49666	5.96216	1.53059	8.69728	1.80658	15.8028	2.16163	2.22059	9.0468		61.0864	0.969913	X	X	X				1.78712	5.3298	8.76887	4.47634		0.375174
Cthe_2700	hypothetical protein	165		4.49405	3.3543	6.29658	6.55875	0.699321	4.01243	8.74841	6.02989	11.43	7.21496	4.23075	10.7077		73.7772	0.970036	X	X	X				4.71498	3.75683	8.73609	7.38449		0.237928
Cthe_3234	hypothetical protein	261		7.49854	2.12054	9.96004	6.15522	6.47073	4.61577	5.5306	2.17595	4.72266	2.60359	2.67461	0.670828		55.1991	0.970128	X	X	X				6.52637	5.74724	4.14307	1.98301		0.142949
Cthe_1860	cell division ATP-binding protein FtsE	235		10.9146	6.78212	12.0107	5.05131	0.491013	0.508026	4.51463	5.14229	8.952	5.06582	2.97053	6.38935		68.7924	0.970243	X	X	X				9.90246	2.01678	6.20297	4.80857		0.0328851
Cthe_1619	transcriptional regulator, AbrB family	90		10.4902	6.14956	14.0209	9.69408	1.28209	1.32651	4.70394	8.68253	1.59703	1.87341	13.5882	1.9454		75.3539	0.970368	X	X	X				10.2202	4.10089	4.9945	5.80235		0.410952
Cthe_0738	copper ion binding protein	70		13.4874	1.96178	2.10208	15.4599	9.14113	6.87375	2.4046	2.01305	8.27551	2.40867	2.47438	2.50123		69.1035	0.970483	X	X	X				5.85042	10.4916	4.23105	2.46143		0.166806
Cthe_0077	hypothetical protein	127		1.05288	1.0813	1.15863	1.08992	0.908567	0.940049	7.34977	7.83411	14.85	17.4199	5.49664	13.9116		73.0934	0.970605	X	X	X				1.0976	0.979513	10.0113	12.2761		4.19017e-05
Cthe_2312	hypothetical protein	159		0.840983	0.863677	6.53419	5.48721	8.42264	0.750857	6.67256	8.94303	11.8613	7.48722	10.9925	4.43805		73.2942	0.970727	X	X	X				2.74628	4.8869	9.15896	7.63926		0.172378
Cthe_3201	CRISPR-associated protein, Csh1 family	613		0.879147	0.902871	1.33114	1.76541	2.18467	1.08002	5.26708	4.75771	6.98448	4.02577	4.99181	6.34427		40.5144	0.970795	X	X	X				1.03772	1.6767	5.66976	5.12061		7.97433e-05
Cthe_2403	4-diphosphocytidyl-2C-methyl-D-erythritol kinase	283		9.06333	0.485246	6.82236	13.0876	7.20326	8.09203	7.80419	3.51566	3.586	11.4282	2.46669	0.618679		74.1733	0.970918	X	X	X				5.45698	9.46096	4.96862	4.83787		0.55532
Cthe_2601	UDP-N-acetylglucosamine 2-epimerase	384		7.20709	0.357616	10.8339	5.82213	3.94279	2.19515	3.42701	4.25898	3.77706	5.096	6.60185	3.91015		57.4297	0.971014	X	X	X				6.13286	3.98669	3.82101	5.20267		0.936222
Cthe_0433	glycoside hydrolase, family 9	789	X	5.21213	2.06629	8.69483	2.20005	1.69391	2.47541	4.13918	5.30103	9.11688	8.09907	10.4395	15.2831		74.7214	0.971139	X	X	X				5.32441	2.12312	6.1857	11.2739		0.014145
Cthe_1514	protein of unknown function DUF125, transmembrane	292		5.31479	0.47029	8.13912	4.42439	6.98124	2.2673	9.31045	0.482579	9.44195	5.82671	4.18815	7.86761		64.7146	0.971247	X	X	X				4.6414	4.55764	6.41166	5.96083		0.890359
Cthe_0550	heat shock protein Hsp90	634		8.51944	1.20115	11.485	4.02254	5.14564	2.47081	3.88584	5.94715	6.40964	8.32478	3.9986	4.042		65.4525	0.971356	X	X	X				7.06852	3.87966	5.41421	5.45513		0.916476
Cthe_3095	glycosyl transferase, family 39	968		2.85901	0.571756	2.45519	3.39291	3.37018	3.30009	5.83836	6.10077	8.24761	9.93887	11.0233	12.7873		69.8853	0.971472	X	X	X				1.96198	3.35439	6.72891	11.2498		0.00399039
Cthe_0239	cellulosome enzyme, dockerin type I	1051	X	2.826	1.51646	3.7462	3.12496	4.7675	2.69525	4.64932	7.44728	7.38907	9.39704	10.9019	15.0587		73.5197	0.971595	X	X					2.69622	3.52924	6.49522	11.7859		0.00210491
Cthe_1177	putative nicotinate phosphoribosyltransferase	486		2.77638	1.56693	3.51395	5.89481	5.63342	4.71202	9.26725	4.68305	4.77674	12.9625	6.29625	4.72704		66.8103	0.971706	X	X					2.61908	5.41342	6.24235	7.99526		0.0429744
Cthe_3069	two component transcriptional regulator, winged helix family	230		2.34312	2.40635	10.3331	6.52891	5.82261	6.02436	4.61277	2.46923	7.2529	9.61882	3.0351	5.37485		65.8222	0.971816	X	X					5.02754	6.12529	4.7783	6.00959		0.774287
Cthe_2839	hypothetical protein	412		1.47197	0.333312	0.357149	3.51752	5.88749	1.69473	2.98777	0.342022	0.348865	2.88949	2.9683	0.424966		23.2236	0.971854	X	X					0.72081	3.69991	1.22622	2.09425		0.207827
Cthe_0112	UDP-N-acetylenolpyruvoylglucosamine reductase	305		9.07384	1.81462	12.909	5.26726	6.11046	3.35681	5.98701	3.96209	6.89744	4.74077	0.567889	4.05316		64.7404	0.971962	X	X					7.9325	4.91151	5.61551	3.12061		0.479146
Cthe_2256	replicative DNA helicase	445		7.12971	4.04914	1.83368	5.96663	3.40232	4.33319	7.5421	5.11452	5.21685	17.6013	4.5174	6.35485		73.0617	0.972084	X	X					4.33751	4.56738	5.95782	9.49117		0.367151
Cthe_0688	putative transcriptional regulator	198		5.79151	2.79525	4.12115	4.4064	5.88066	6.998	0.85011	3.9466	0.725922	16.3343	3.52562	0.884274		56.2598	0.972178	X	X					4.23597	5.76168	1.84088	6.91473		0.297056
Cthe_1911	Carbohydrate binding family 6	1290		3.08769	1.55809	6.50869	0.269882	0.360503	0.372994	0.130482	1.76431	1.96843	0.724809	2.37208	1.16395		20.2819	0.972212	X	X					3.71816	0.33446	1.28774	1.42028		0.118205
Cthe_2319	restriction endonuclease (HaeIII)	319		2.95962	0.430485	8.84802	2.73501	4.74618	4.91063	1.72687	1.78032	6.59474	4.53271	4.65635	7.2017		51.1226	0.972297	X	X					4.07937	4.1306	3.36731	5.46359		0.644845
Cthe_2696	carbohydrate kinase, YjeF related protein	515		10.8814	7.1349	7.64516	7.59906	8.03201	3.39297	4.04091	7.32135	5.3535	1.81554	5.9417	3.43064		72.5892	0.972418	X	X					8.55382	6.34135	5.57192	3.72929		0.140134
Cthe_2401	protein of unknown function DUF1021	88		19.9377	1.56051	16.8731	7.53113	1.31123	1.35666	1.91275	1.60129	6.58279	1.91599	1.96825	1.98962		64.541	0.972525	X	X					12.7904	3.39967	3.36561	1.95795		0.320976
Cthe_2962	oligopeptide/dipeptide ABC transporter, ATPase subunit	342		9.27697	2.22669	8.90487	7.7636	5.96059	5.63821	6.45786	2.90916	3.60414	8.70972	5.11055	5.16602		71.7284	0.972645	X	X					6.80284	6.45413	4.32372	6.32876		0.682593
Cthe_0716	Nucleoside-diphosphate kinase	136		9.92146	4.06956	5.99992	11.0415	5.99051	0.87784	5.92577	4.1759	10.6646	6.87502	1.27358	5.18861		72.0043	0.972765	X	X					6.66365	5.96996	6.9221	4.44573		0.76898
Cthe_0636	hypothetical protein	82		1.63069	1.67469	1.79446	8.08219	1.40717	1.45593	6.71794	1.71845	1.75283	8.28705	2.11227	2.1352		38.7689	0.97283	X	X					1.69994	3.64843	3.39641	4.17817		0.737104
Cthe_1315	Guanylate kinase	203		8.64295	4.77633	13.904	4.81444	6.59705	5.93456	8.99526	3.8494	3.92641	0.830577	0.853233	0.862494		63.9867	0.972936	X	X					9.10777	5.78201	5.59036	0.848768		0.000319579
Cthe_2066	serine O-acetyltransferase	248		3.80693	0.553729	5.08824	3.09517	6.10496	0.481396	4.27797	6.59454	6.72648	7.89058	12.3386	9.26348		66.2221	0.973047	X	X					3.14963	3.22718	5.86633	9.83089		0.179487
Cthe_2582	dihydroneopterin aldolase	122		7.73867	1.12561	12.1708	3.71321	5.24491	20.2535	5.56056	1.15503	8.31835	1.38203	1.41972	1.43513		69.5175	0.973162	X	X					7.01168	9.73722	5.01131	1.41229		0.247465
Cthe_1572	ABC transporter related protein	267		0.50081	0.514325	0.551107	0.518428	0.432165	0.447139	0.630419	0.527765	0.538324	0.631487	0.648713	0.655753		6.59643	0.973173	X	X					0.52208	0.465911	0.565502	0.645318		0.0168245
Cthe_1270	proteinase inhibitor I4, serpin	407		0.328541	0.337407	0.361537	3.43191	4.14954	3.84887	5.11319	5.59204	5.70392	7.94641	11.3872	8.90357		57.1041	0.973269	X	X					0.342495	3.81011	5.46972	9.41239		8.14077e-09
Cthe_1477	deoxycytidine triphosphate deaminase	178		12.1333	0.771487	9.59427	11.3818	3.59483	0.670709	9.54225	0.791647	4.47788	0.947231	0.973069	0.98363		55.8621	0.973362	X	X					7.49967	5.21579	4.93726	0.967977		0.468044
Cthe_0198	Glutamate synthase (NADPH)	501		5.524	3.18123	7.41379	6.55556	5.11579	4.20989	5.68098	4.96899	8.1112	4.92574	6.10774	6.17403		67.9689	0.973475	X	X					5.37301	5.29375	6.25372	5.73584		0.82974
Cthe_1100	prepilin-type cleavage/methylation	173		0.772926	0.793784	3.42798	2.61856	2.68814	0.690094	4.65841	4.51692	8.38376	14.2647	13.1369	11.746		67.6982	0.973588	X	X					1.6649	1.99893	5.85303	13.0492		0.00480747
Cthe_1377	amino acid-binding ACT	147		0.909634	0.934181	1.00099	9.50194	6.73156	0.812151	8.95218	6.76825	5.42219	15.0499	4.7488	6.60498		67.4367	0.9737	X	X					0.948269	5.68189	7.04754	8.80121		0.0288792
Cthe_1256	glycoside hydrolase, family 3-like protein	755		3.1289	1.00865	4.32902	8.51688	10.1101	8.30408	6.13431	4.71125	5.67084	4.96043	4.40054	4.09694		65.3719	0.973809	X	X					2.82219	8.97701	5.50546	4.48597		0.0210994
Cthe_2070	hypothetical protein	285		3.31269	1.94197	9.1213	4.16512	3.47207	1.68829	4.61744	4.24013	8.90973	7.76256	6.13266	11.7841		67.1481	0.973921	X	X					4.79199	3.10849	5.92243	8.55978		0.173438
Cthe_1763	ABC transporter related protein	246		7.13219	3.09564	6.94219	4.82544	5.4439	4.89722	4.83111	2.30863	2.35482	6.91626	3.9045	3.94688		56.5988	0.974015	X	X					5.72334	5.05552	3.16485	4.92255		0.248578
Cthe_2052	hypothetical protein	130		1.02859	1.05634	1.13189	5.09799	0.8876	6.48414	4.23747	1.08395	1.10563	5.22721	1.33236	1.34682		30.02	0.974065	X	X					1.07227	4.15658	2.14235	2.63546		0.449394
Cthe_0907	hypothetical protein	46		2.90688	2.98532	22.5856	3.00914	2.50844	2.59535	3.65917	3.06333	3.12462	3.66537	3.76535	3.80622		57.6748	0.974162	X	X					9.49259	2.70431	3.28237	3.74565		0.477359
Cthe_2460	transcriptional regulator, XRE family	142		3.79519	3.89761	7.31645	11.3135	3.27499	5.93619	5.67538	8.51012	4.07947	1.18737	1.21976	1.233		57.439	0.974257	X	X					5.00308	6.84155	6.08833	1.21338		0.00331896
Cthe_0519	DNA methylase N-4/N-6	610		2.54413	2.61278	7.91647	2.46172	4.48827	3.45763	2.57542	4.78111	5.23378	1.95159	2.43504	5.0708		45.5287	0.974333	X	X					4.35779	3.46921	4.19677	3.15248		0.853548
Cthe_0117	HPrNtr domain containing protein	90		1.48574	1.52583	16.4981	1.538	1.28209	1.32651	1.87024	1.5657	6.4365	1.87341	22.336	7.84056		65.5787	0.974443	X	X					6.50323	1.3822	3.29082	10.6833		0.329694
Cthe_2748	SsrA-binding protein	154		10.0774	3.5939	6.74634	6.3463	0.749273	0.775235	2.74906	6.4606	9.41813	1.09485	1.12472	8.02737		57.1632	0.974538	X	X					6.80588	2.6236	6.20926	3.41564		0.252364
Cthe_0175	polysaccharide deacetylase	378		4.64159	0.363293	5.69755	2.0307	2.15532	4.14416	4.15609	3.19692	6.14153	5.85272	5.3181	3.97221		47.6702	0.974617	X	X					3.56748	2.77672	4.49818	5.04768		0.548342
Cthe_1151	hypothetical protein	355		1.51808	1.55904	6.69471	3.04843	3.27992	3.39356	4.06616	4.00547	5.92597	6.95154	4.9234	5.72412		51.0904	0.974702	X	X					3.25728	3.24064	4.66587	5.86635		0.186237
Cthe_1937	glutamate racemase	268		5.03477	3.61789	8.0361	4.42932	5.64937	2.47034	6.33776	5.30575	6.22451	7.30173	3.58398	2.63302		60.6246	0.974803	X	X					5.56292	4.18301	5.95601	4.50625		0.558498
Cthe_2439	GCN5-related N-acetyltransferase	159		7.21206	4.78948	6.53419	2.84913	4.0244	9.85215	2.66261	7.60023	3.6433	5.88052	1.08935	7.77493		63.9124	0.97491	X	X					6.17858	5.57522	4.63538	4.91493		0.832351
Cthe_1302	hypothetical protein	555		1.70111	2.12192	3.47879	3.83934	4.30303	4.12621	5.58775	6.0243	4.57527	7.20826	4.09491	8.91921		55.9801	0.975003	X	X					2.43394	4.08952	5.39577	6.7408		0.0109278
Cthe_2168	Propeptide, PepSY amd peptidase M4	731		4.6174	4.17274	8.43602	1.62388	1.11451	0.163319	3.02132	2.82142	2.28204	5.82223	6.69906	4.23145		45.0054	0.975078	X	X					5.74206	0.967238	2.70826	5.58425		0.00954708
Cthe_2926	hypothetical protein	90		1.48574	1.52583	1.63495	12.0244	5.16721	9.36599	1.87024	6.31025	1.59703	7.55042	1.92451	1.9454		52.402	0.975166	X	X					1.54884	8.85253	3.25917	3.80678		0.0430128
Cthe_0274	glycoside hydrolase, family 9	563	X	3.83609	0.983055	4.22135	4.34356	3.62082	3.10369	5.28186	7.07638	6.83114	8.92087	8.69807	8.32128		65.2382	0.975274	X	X					3.0135	3.68936	6.39646	8.64674		0.0268267
Cthe_1065	type IV pilus assembly PilZ	220		2.44962	0.624203	2.69564	4.91907	2.90854	0.542664	6.56131	7.43385	5.60279	5.41122	12.7161	12.8541		64.7191	0.975382	X	X					1.92316	2.79009	6.53265	10.3271		0.0524267
Cthe_1517	type I phosphodiesterase/nucleotide pyrophosphatase	369		2.55859	0.372154	4.02393	3.78533	8.84101	1.79418	4.25746	10.7967	3.34042	6.68779	6.15901	4.0691		56.6857	0.975477	X	X					2.31822	4.80684	6.13154	5.63863		0.27704
Cthe_0863	glutamine synthetase, catalytic region	705		5.07507	1.67044	5.26852	5.69339	4.45158	4.58617	4.92445	3.07689	4.39981	2.99311	2.75835	4.12097		49.0187	0.975558	X	X					4.00468	4.91038	4.13372	3.29081		0.573958
Cthe_0579	nitroreductase	173		0.772926	0.793784	3.42798	3.22471	5.71988	4.87248	0.972959	11.9217	7.12494	0.974608	7.06902	16.3463		63.2213	0.975664	X	X					1.6649	4.60569	6.6732	8.12997		0.420413
Cthe_2940	transcriptional regulator, CarD family	158		4.69315	3.50291	0.9313	6.18564	7.36943	3.04533	5.10066	3.59445	3.66636	5.91774	1.09624	1.10814		46.2114	0.975741	X	X					3.04245	5.53347	4.12049	2.70737		0.357226
Cthe_1243	GCN5-related N-acetyltransferase	153		0.873963	0.897547	0.961735	0.904707	4.18222	0.780302	1.10014	3.71191	8.05631	7.78084	1.13207	4.61209		34.9938	0.975799	X	X					0.911082	1.95574	4.28945	4.50833		0.254787
Cthe_1026	ribosomal protein L32	66		2.026	2.08068	2.22948	8.45266	1.7483	1.80888	2.55033	2.13505	2.17776	2.55465	2.62434	2.65282		33.041	0.975854	X	X					2.11205	4.00328	2.28771	2.6106		0.806007
Cthe_0311	excinuclease ABC, A subunit	942		2.72285	1.25017	4.65303	4.04316	4.20558	2.8151	5.05193	4.45595	5.46984	7.50124	2.96979	4.4101		49.5487	0.975937	X	X					2.87535	3.68794	4.99257	4.96038		0.259068
Cthe_0602	thiamine biosynthesis protein ThiC	432		0.309528	0.317881	1.88886	0.320417	0.267102	0.276357	0.389634	0.326188	1.34094	0.390294	0.40094	0.405292		6.63343	0.975948	X	X					0.838757	0.287959	0.685587	0.398842		0.647531
Cthe_0115	glycogen debranching enzyme, putative	659		0.81778	0.208383	2.59147	1.48305	1.50158	1.27912	4.89942	7.66544	3.85322	11.1102	9.42213	10.732		55.5639	0.97604	X	X					1.20588	1.42125	5.47269	10.4215		0.00486316
Cthe_0312	ATPase AAA-2	803		5.71722	3.53948	7.95726	3.30654	3.40952	3.30239	3.22682	4.16374	5.66764	4.98205	4.1375	6.16459		55.5747	0.976133	X	X					5.73799	3.33948	4.35273	5.09471		0.213255
Cthe_0157	hypothetical protein	279		0.47927	0.492203	8.51836	2.37541	6.05327	0.427907	3.80264	8.92282	9.10134	7.01385	3.44268	4.43088		55.0606	0.976225	X	X					3.16328	2.95219	7.2756	4.96247		0.292319
Cthe_2676	GumN	476		7.51665	4.65967	13.4237	1.17201	0.242412	1.01085	0.353617	1.19312	2.13201	1.4276	1.46654	0.367828		34.966	0.976283	X	X					8.53334	0.808422	1.22625	1.08732		0.0179171
Cthe_1201	purine nucleoside phosphorylase I, inosine and guanosine-specific	275		11.5372	2.01258	6.21011	9.27377	5.50557	7.66966	6.17644	4.39432	3.69032	2.47105	2.53845	2.566		64.0454	0.97639	X	X					6.58662	7.483	4.75369	2.52517		0.129521
Cthe_2564	hypothetical protein	228		3.25227	0.602301	0.645375	3.36668	5.10689	2.90373	3.53467	6.23659	4.45105	8.58274	6.5148	6.58551		51.7826	0.976476	X	X					1.49998	3.79243	4.74077	7.22768		0.0128324
Cthe_0099	5,10-methylenetetrahydrofolate reductase	291		0.459506	0.471906	5.10251	2.27745	5.20285	2.8967	3.20763	5.62009	7.22928	7.60251	4.20255	6.98303		51.256	0.976562	X	X					2.01131	3.459	5.35234	6.26269		0.0846838
Cthe_1102	fimbrial assembly protein	183		0.73069	0.750408	0.804074	3.0485	0.630536	0.652384	4.40385	11.2703	4.35553	5.10931	5.24867	6.75527		43.7595	0.976634	X	X					0.761724	1.44381	6.67654	5.70442		0.00212591
Cthe_1249	amidophosphoribosyltransferase	488		7.33181	0.281403	4.41327	3.07715	2.386	0.985989	1.12883	1.60129	0.294534	1.3925	0.354931	0.358783		23.6065	0.976674	X	X					4.00883	2.14971	1.00822	0.70207		0.428501
Cthe_1236	Fibronectin, type III	235		2.29326	0.58436	2.52358	0.589022	1.97893	0.508026	5.05725	7.86788	4.31846	10.5013	11.9044	12.0336		60.1601	0.976774	X	X					1.8004	1.02533	5.74786	11.4798		0.00193436
Cthe_1321	chaperone protein DnaJ	386		6.12	3.58998	6.15705	4.97696	6.63993	3.58965	4.73067	7.00252	7.14262	2.42229	3.84812	5.26441		61.4842	0.976877	X	X					5.28901	5.06884	6.29193	3.84494		0.306133
Cthe_0103	protein of unknown function UPF0047	130		7.26245	5.85791	11.4218	4.29135	7.61184	0.918355	1.29478	1.08395	11.1569	1.29698	1.33236	1.34682		54.8754	0.976968	X	X					8.18071	4.27385	4.51186	1.32538		0.164055
Cthe_1330	signal peptidase I	174		0.768484	0.789222	4.68959	0.795518	4.68224	3.80489	5.36449	11.8532	9.58717	5.37358	0.995438	10.1539		58.8577	0.977066	X	X					2.08243	3.09421	8.93495	5.50764		0.209519
Cthe_1833	copper amine oxidase-like protein	269		3.50973	0.510501	3.86222	2.2688	2.37873	1.78871	3.65958	3.30178	1.95108	6.3249	3.24546	0.650878		33.4524	0.977122	X	X					2.62748	2.14541	2.97082	3.40708		0.931088
Cthe_0328	peptide chain release factor 3	533		1.77133	2.99024	6.13211	2.22713	1.52854	5.31465	4.86142	4.67067	4.76412	7.50579	4.7563	8.29193		54.8142	0.977213	X	X					3.63123	3.02344	4.7654	6.85134		0.141162
Cthe_1754	periplasmic binding protein	318		0.420491	0.431839	1.86491	1.42456	2.56198	2.65075	3.33628	8.49991	9.3548	9.36706	12.0984	4.72169		56.7326	0.977308	X	X					0.905746	2.21243	7.06366	8.72904		0.0040044
Cthe_2627	purine operon repressor, PurR	272		0.491604	0.50487	5.45894	2.05101	1.70974	0.43892	6.24456	2.8729	7.73427	8.13356	0.636788	7.47081		43.748	0.977381	X	X					2.1518	1.39989	5.61724	5.41372		0.312722
Cthe_1269	hypothetical protein	427		2.21105	0.321603	5.56586	3.27116	2.31742	4.93948	6.96414	2.33005	5.94678	6.37766	4.09323	6.00146		50.3399	0.977465	X	X					2.6995	3.50935	5.08032	5.49078		0.334225
Cthe_0960	SpoIID/LytB domain containing protein	570		3.0781	1.70104	3.77838	3.37036	4.80323	0.209449	6.78299	8.11318	8.65757	5.22583	5.82879	5.42665		56.9756	0.97756	X	X					2.85251	2.79435	7.85125	5.49376		0.188279
Cthe_2854	intein	615		6.257	4.62147	5.31449	6.4487	7.8631	3.42952	8.7748	2.13852	1.53211	9.82815	0.281636	0.284693		56.7742	0.977654	X	X					5.39766	5.91377	4.14847	3.46482		0.271803
Cthe_1076	protein of unknown function DUF881	237		0.564204	0.579429	0.620867	4.56622	1.96223	4.31995	3.93849	6.90062	4.28202	9.33472	7.37472	9.69343		54.1369	0.977744	X	X					0.588167	3.61613	5.04037	8.80096		1.77325e-05
Cthe_0391	ABC transporter related protein	499		3.92208	3.61095	9.23066	2.58902	3.03413	3.13926	7.23701	2.84958	3.34302	4.43353	1.92486	3.54064		48.8548	0.977826	X	X					5.5879	2.9208	4.47654	3.29968		0.401782
Cthe_1014	MutS2 family protein	793		3.48994	1.48507	3.27815	3.61271	4.55485	2.43161	4.55393	4.48549	7.04684	9.55498	5.18249	7.58044		57.2565	0.977921	X	X					2.75105	3.53306	5.36209	7.4393		0.0292814
Cthe_0625	glycoside hydrolase, family 9	710	X	6.18074	3.71005	7.11549	3.44426	2.87116	1.95155	4.54749	5.00985	5.11008	6.35425	4.67945	5.10388		56.0782	0.978015	X	X					5.66876	2.75566	4.88914	5.37919		0.0193077
Cthe_1007	GTP-binding protein TypA	614		2.52756	2.25689	6.04936	2.10411	3.32007	3.1405	4.63545	5.79314	4.49031	7.76382	3.70143	6.76599		52.5486	0.978102	X	X					3.61127	2.85489	4.97297	6.07708		0.111649
Cthe_0871	Phosphoribosylanthranilate isomerase	218		5.26018	0.62993	0.674979	8.33138	10.153	0.547643	8.96125	4.56391	4.65522	8.97644	0.794524	3.23693		56.7854	0.978197	X	X					2.18836	6.344	6.06013	4.33596		0.540261
Cthe_1355	glycosyl transferase, family 2	310		3.69909	3.79891	3.35141	5.85884	3.19206	1.55214	5.06775	5.27564	10.2987	6.31247	3.94497	2.27629		54.6283	0.978288	X	X					3.61647	3.53435	6.8807	4.17791		0.290909
Cthe_1462	transcriptional regulator, XRE family	104		7.12998	1.32043	7.84604	3.34758	7.83374	1.14794	1.61848	1.35493	5.57005	11.4468	6.71225	1.68352		57.0118	0.978383	X	X					5.43215	4.10975	2.84782	6.61419		0.756722
Cthe_1778	copper amine oxidase-like protein	319		3.59473	0.430485	5.35354	0.433919	0.361718	0.374251	0.527655	0.441734	0.450572	0.528549	0.542966	0.54886		13.589	0.978406	X	X					3.12625	0.389963	0.47332	0.540125		0.0758453
Cthe_2861	hypothetical protein	80		1.67145	1.71656	1.83932	1.73025	5.81311	1.49233	2.10402	1.76141	1.79666	2.10759	2.16508	2.18858		26.3864	0.97845	X	X					1.74244	3.0119	1.88736	2.15375		0.697455
Cthe_3226	copper amine oxidase-like protein	262		0.510367	0.52414	12.4465	0.528321	0.440412	0.455672	3.72491	0.537837	5.53584	0.643539	4.4173	0.668268		30.4331	0.9785	X	X					4.49367	0.474802	3.2662	1.9097		0.522426
Cthe_0564	Trans-hexaprenyltranstransferase	318		0.420491	0.431839	8.17475	3.07337	1.46242	1.51309	4.94026	5.14292	4.56098	7.76036	3.84573	7.22435		48.5505	0.978581	X	X					3.00903	2.01629	4.88139	6.27681		0.158523
Cthe_2427	protein of unknown function DUF1385	318		0.420491	0.431839	0.462722	6.37097	6.96023	8.90789	6.94524	4.47152	2.50648	7.76036	0.544674	0.550585		46.333	0.978659	X	X					0.438351	7.41303	4.64108	2.95187		0.0116573
Cthe_0965	ATP:corrinoid adenosyltransferase BtuR/CobO/CobP	176		4.21317	4.32686	14.7703	4.9572	0.655614	6.84497	2.40543	0.800643	0.816662	5.31252	3.96633	4.00938		53.0791	0.978747	X	X					7.7701	4.15259	1.34091	4.42941		0.119864
Cthe_1067	GTP-binding protein Era	297		2.49669	0.462373	6.50076	4.70298	6.27505	3.44723	6.57762	2.63107	4.15022	7.44892	3.23403	5.05554		52.9825	0.978835	X	X					3.15328	4.80842	4.45297	5.24617		0.455967
Cthe_2057	CRISPR-associated protein, TM1812 family	610		0.219207	0.225122	0.241222	0.226918	1.33559	0.195715	0.694024	2.33105	0.235627	3.20797	3.29548	1.59169		13.7996	0.978858	X	X					0.228517	0.586074	1.0869	2.69838		0.0299872
Cthe_2886	imidazole glycerol phosphate synthase, glutamine amidotransferase subunit	204		0.655472	0.67316	5.09282	0.67853	0.565628	2.35864	3.32543	6.9703	9.24482	8.34019	4.70837	4.75947		47.3728	0.978937	X	X					2.14049	1.20093	6.51352	5.93601		0.0366853
Cthe_2607	ATP synthase F1, gamma subunit	295		8.00787	1.87614	7.30059	7.22316	2.16908	2.85742	4.46092	5.54389	1.96368	6.63344	3.25596	4.19056		55.4827	0.97903	X	X					5.7282	4.08322	3.9895	4.69332		0.907743
Cthe_0695	putative agmatinase	289		3.26684	0.475172	5.13783	3.38177	4.63391	2.91674	2.34736	4.18144	2.758	0.583416	0.59933	2.4417		32.7235	0.979084	X	X					2.95995	3.64414	3.0956	1.20815		0.227515
Cthe_0043	glycoside hydrolase, family 9	742	X	2.36458	1.30673	4.1044	3.01307	2.51171	3.81767	3.83581	5.36927	6.0637	6.08021	6.95343	9.53156		54.9521	0.979176	X	X					2.5919	3.11415	5.08959	7.52174		0.0154698
Cthe_2182	Ig-like, group 2	929		6.2503	3.05942	6.39805	1.27778	2.00613	1.68621	2.37738	2.90955	5.7808	4.58133	4.98878	5.32849		46.6442	0.979254	X	X					5.23592	1.65671	3.68924	4.9662		0.0104621
Cthe_1373	YD repeat protein	1917		3.2288	1.82323	2.72783	3.7088	4.05641	1.76923	3.9391	2.60968	4.02773	5.08151	4.0884	3.2641		40.3248	0.979321	X	X					2.59329	3.17815	3.5255	4.14467		0.328337
Cthe_2520	hypothetical protein	85		1.57313	6.51129	1.73112	1.62847	1.35751	1.40454	1.98026	1.6578	1.69097	1.98361	2.03772	2.05984		25.6163	0.979363	X	X					3.27185	1.46351	1.77634	2.02706		0.409385
Cthe_1508	hypothetical protein	118		1.13319	1.16377	5.02577	1.17305	0.977865	4.07765	1.42646	1.19418	1.21807	1.42887	1.46785	1.48378		21.7705	0.9794	X	X					2.44091	2.07619	1.27957	1.46017		0.844036
Cthe_1018	binding-protein-dependent transport systems inner membrane component	289		0.462686	0.475172	0.509154	4.10747	4.63391	0.413101	5.87723	8.61407	4.2651	5.88719	6.04778	0.605835		41.8987	0.97947	X	X					0.482337	3.05149	6.25214	4.18027		0.0722335
Cthe_0584	protein of unknown function DUF503	96		1.39288	1.43047	1.53277	1.44188	1.20196	1.24361	1.75335	1.46785	1.49721	1.75632	1.80423	1.82381		18.3463	0.9795	X	X					1.45204	1.29581	1.5728	1.79479		0.00178747
Cthe_2441	transcriptional regulator, DeoR family	267		2.77722	0.514325	0.551107	4.05316	3.70614	3.15707	3.49596	5.32563	6.24782	5.41548	4.5803	12.5785		52.4028	0.979587	X	X					1.28088	3.63879	5.02313	7.52478		0.0127694
Cthe_0165	hypothetical protein	185		2.91307	0.742296	9.23124	0.748217	0.623719	0.645331	2.97768	5.37801	4.30844	5.05407	0.93625	0.946412		34.5047	0.979645	X	X					4.29553	0.672422	4.22138	2.31224		0.107658
Cthe_0581	Fibronectin-binding A-like protein	588		2.98388	2.35669	7.07518	4.51556	1.38556	2.35647	5.70788	5.6862	6.17033	5.06586	4.31141	4.35821		51.9732	0.979732	X	X					4.13858	2.75253	5.85481	4.57849		0.147543
Cthe_1024	small GTP-binding protein	440		1.22481	0.312102	3.88132	2.22121	3.83832	1.91577	3.57046	2.74645	4.28624	9.09224	3.37585	7.02998		43.4947	0.979804	X	X					1.80608	2.65843	3.53438	6.49936		0.106992
Cthe_2373	RNA-binding S4	68		1.96642	2.01948	2.1639	2.03559	1.69688	1.75568	8.10105	2.07225	2.11371	9.9932	14.1251	2.5748		50.6181	0.979888	X	X					2.04993	1.82938	4.09567	8.8977		0.081564
Cthe_1861	transcriptional regulator, CdaR	361		0.370405	0.380401	1.64277	0.964398	1.28822	1.33286	2.58565	3.9389	5.82748	9.66664	6.2955	10.0381		44.3313	0.979962	X	X					0.797859	1.19516	4.11734	8.66675		0.000616002
Cthe_2053	hypothetical protein	415		0.322208	0.330903	0.354567	2.35501	2.80571	2.46705	3.78555	3.94084	3.49492	1.63744	1.68211	2.97883		26.1551	0.980006	X	X					0.335893	2.54259	3.74044	2.09946		1.78432e-06
Cthe_0365	peptide chain release factor 2	357		6.61714	2.71595	5.4082	2.15015	4.7307	0.334415	2.61462	5.17914	5.28276	6.197	3.42561	2.7197		47.3754	0.980085	X	X					4.91377	2.40509	4.35884	4.1141		0.33636
Cthe_2193	Carbohydrate binding family 6	948	X	3.34675	1.68122	5.09393	3.13264	3.81012	3.1789	5.28898	3.97732	5.66494	7.18429	5.44245	5.50153		53.3031	0.980174	X	X					3.37397	3.37389	4.97708	6.04276		0.0840132
Cthe_0642	hypothetical protein	61		2.19207	2.25122	2.41222	2.26918	1.89161	1.95715	2.75937	2.31005	2.35627	2.76405	2.83945	2.87027		28.8729	0.980222	X	X					2.28517	2.03931	2.47523	2.82459		0.00516568
Cthe_0478	CheC, inhibitor of MCP methylation	406		1.8264	3.41313	2.00982	4.21521	5.45161	2.96728	5.75395	4.55407	5.71797	3.56141	3.01217	6.31188		48.7949	0.980303	X	X					2.41645	4.21137	5.342	4.29516		0.0512232
Cthe_1320	ribosomal protein L11 methyltransferase	313		6.25278	0.438737	11.1545	3.12246	1.48578	4.42685	5.42658	1.81445	5.32961	4.6196	0.553375	5.64466		50.2694	0.980387	X	X					5.94867	3.0117	4.19021	3.60588		0.976399
Cthe_2260	Prephenate dehydratase	278		11.4127	1.99086	7.74703	6.15603	2.30172	0.429447	4.27502	2.04289	0.517023	3.36332	0.623044	0.629806		41.4889	0.980456	X	X					7.05019	2.9624	2.27831	1.53872		0.364961
Cthe_0846	hypothetical protein	136		17.37	1.00974	4.36059	6.4152	3.41948	0.87784	4.98815	1.03613	4.25945	1.23976	1.27358	1.2874		47.5373	0.980535	X	X					7.58011	3.57084	3.42791	1.26691		0.531109
Cthe_3126	NUDIX hydrolase	303		4.4532	0.453217	4.90043	4.60985	0.380819	4.57295	8.5516	0.46506	3.3493	6.4583	0.571638	4.95543		43.7218	0.980608	X	X					3.26895	3.18787	4.12199	3.99512		0.994996
Cthe_1068	cytidine deaminase	128		4.21029	1.07285	4.63313	9.27389	6.36492	0.932705	7.29235	1.10088	9.6298	1.31724	1.35317	1.36786		48.5491	0.980689	X	X					3.30542	5.52384	6.00768	1.34609		0.498419
Cthe_2693	hypothetical protein	165		5.72193	0.832271	3.59419	0.83891	0.699321	0.723553	3.33861	0.854019	3.51082	8.76323	16.9548	1.06113		46.8928	0.980767	X	X					3.38279	0.753928	2.56782	8.92639		0.161366
Cthe_0777	DNA mismatch repair protein MutS	870		3.41393	3.02774	2.73175	3.65456	3.54885	2.84015	4.29745	6.05176	5.17157	6.36021	3.81886	4.16523		49.0821	0.980849	X	X					3.05781	3.34786	5.17359	4.78143		0.0221657
Cthe_1806	cellulosome enzyme, dockerin type I	2177	X	3.2256	1.40114	4.16401	3.05006	2.14101	1.21811	4.58755	3.98765	5.36788	8.40912	5.98643	6.53883		50.0774	0.980933	X	X					2.93025	2.13639	4.64769	6.97813		0.0180974
Cthe_1384	FolC bifunctional protein	428		0.312421	0.320852	2.94833	1.79346	3.94594	1.96948	6.05406	3.82114	6.44171	8.75028	5.30999	7.22708		48.8947	0.981014	X						1.19387	2.56963	5.43897	7.09578		0.0139846
Cthe_0657	hypothetical protein	199		0.671941	0.690074	7.46147	2.27644	5.85111	7.87182	2.12741	6.07255	2.91098	4.69851	3.50791	0.87983		45.02	0.981089	X						2.94116	5.33312	3.70365	3.02875		0.522864
Cthe_2171	type III restriction enzyme, res subunit	989		1.56918	1.40114	2.17763	3.85101	3.47539	3.77872	3.78037	4.02831	5.8705	5.33662	4.42077	6.61462		46.3043	0.981166	X						1.71598	3.70171	4.55973	5.45734		0.000479781
Cthe_0641	Coat F	80		1.67145	1.71656	1.83932	1.73025	1.44235	1.49233	2.10402	1.76141	1.79666	2.10759	2.16508	2.18858		22.0156	0.981203	X						1.74244	1.55498	1.88736	2.15375		0.00175764
Cthe_2092	dimethyladenosine transferase	284		4.03774	0.483538	3.65823	4.17978	1.6375	2.96809	7.32771	3.50328	5.10701	5.09132	5.23019	5.28696		48.5114	0.981284	X						2.7265	2.92846	5.31267	5.20282		0.26771
Cthe_2718	preprotein translocase, SecE subunit	80		1.67145	1.71656	1.83932	5.66265	1.44235	6.01453	13.2617	1.76141	1.79666	2.10759	2.16508	8.82063		48.2599	0.981364	X						1.74244	4.37318	5.6066	4.36443		0.652201
Cthe_0287	multi-sensor hybrid histidine kinase	1160		0.639239	0.656489	2.04881	2.28892	2.51093	1.81824	5.75144	5.4591	5.75606	7.85336	4.4478	5.86822		45.0986	0.981439	X						1.11485	2.20603	5.65553	6.05646		0.000801645
Cthe_1199	amidohydrolase	431		3.60074	1.28413	3.96237	3.48411	3.51283	5.31333	1.27812	1.31769	0.333486	0.3912	0.401871	0.406232		25.2861	0.981482	X						2.94908	4.10342	0.976432	0.399768		0.00266196
Cthe_0363	aminotransferase, class I and II	390		2.9403	4.08666	6.66556	2.23709	2.089	0.306118	2.06642	0.361316	1.48535	5.67264	1.78993	3.16978		32.8702	0.981536	X						4.56418	1.54407	1.30436	3.54412		0.145438
Cthe_0087	maf protein	200		4.72059	2.7673	4.07994	4.36233	3.1994	0.596931	6.57985	6.04219	2.89643	11.0616	0.866031	0.875431		48.0481	0.981616	X						3.85594	2.71955	5.17282	4.2677		0.606395
Cthe_1602	phosphate ABC transporter, ATPase subunit	249		6.23261	3.05834	10.44	3.92502	1.86767	1.93238	3.23656	3.13826	2.32645	7.85889	0.695607	4.96472		49.6766	0.981699	X						6.577	2.57502	2.90043	4.50641		0.520457
Cthe_0146	ribonuclease R	757		2.05009	2.10541	3.72856	2.39926	3.1548	3.02516	2.7491	5.82696	5.94354	6.2972	4.73559	6.88962		48.9053	0.981781	X						2.62802	2.85974	4.83987	5.97414		0.0296122
Cthe_0325	NAD+ synthetase	645		1.77786	0.858078	1.95641	2.97846	1.53417	2.42867	6.58737	5.84573	4.94977	7.39067	3.52353	4.79564		44.6263	0.981855	X						1.53078	2.31377	5.79429	5.23661		0.00367726
Cthe_0798	lipolytic enzyme, G-D-S-L	528	X	0.253251	0.260085	3.23443	0.262159	2.53636	2.28166	1.04332	9.16292	16.358	0.319332	6.29244	7.3656		49.3695	0.981937	X						1.24926	1.69339	8.85474	4.65912		0.399885
Cthe_2166	putative PAS/PAC sensor protein	378		0.353747	0.363293	2.74851	5.08229	3.08034	2.70854	5.16813	3.76175	6.14153	3.82522	0.458218	4.67402		38.3656	0.982001	X						1.15518	3.62372	5.0238	2.98582		0.111941
Cthe_0945	metallophosphoesterase	330		1.63308	4.19918	3.82389	0.419455	0.349661	0.361776	0.510066	5.60288	2.41534	4.38162	2.91063	5.35387		31.9615	0.982055	X						3.21872	0.376964	2.84276	4.21537		0.0113751
Cthe_3145	transcriptional repressor, CopY family	120		1.1143	1.14437	1.22621	4.64896	0.961567	7.02449	7.77851	4.73269	10.2718	1.40506	1.44339	5.88042		47.6318	0.982134	X						1.16163	4.21167	7.59433	2.90962		0.0599042
Cthe_0250	protein of unknown function UPF0027	396		2.38414	1.39763	4.87557	3.26243	3.38182	3.499	5.25523	4.12992	5.86237	4.94158	0.43739	3.79166		43.2187	0.982206	X						2.88578	3.38108	5.0825	3.05687		0.504205
Cthe_0880	phospho-2-dehydro-3-deoxyheptonate aldolase	338		1.61078	1.04954	5.85643	6.16496	3.51909	3.65956	5.12173	3.01398	8.34932	1.26584	0.512445	0.518006		40.6417	0.982274	X						2.83891	4.44787	5.49501	0.76543		0.015138
Cthe_0133	AMP-dependent synthetase and ligase	494		1.50105	0.277985	0.297865	2.19068	2.71093	2.07252	5.76148	1.14964	3.37686	9.64976	6.19429	6.79852		41.9816	0.982344	X						0.692299	2.32471	3.42933	7.54752		0.00644992
Cthe_1918	Orn/Lys/Arg decarboxylase, major region	486		4.86074	2.42318	7.18387	4.16866	3.47502	0.990046	4.54442	2.92581	3.43244	4.02647	1.43637	3.0895		42.5565	0.982415	X						4.8226	2.87791	3.63422	2.85078		0.572506
Cthe_1655	hypothetical protein	68		1.96642	2.01948	8.72119	6.66194	1.69688	1.75568	2.47532	2.07225	2.11371	2.47952	2.54715	2.5748		37.0843	0.982476	X						4.2357	3.3715	2.22043	2.53382		0.872358
Cthe_2701	glycosyl transferase, WecB/TagA/CpsF family	249		2.97798	3.89396	8.6493	3.08274	4.67618	4.11175	0.675991	2.28081	0.577239	0.677137	3.85746	0.703157		36.1637	0.982537	X						5.17375	3.95689	1.17801	1.74592		0.0526241
Cthe_2899	putative anti-sigma regulatory factor, serine/threonine protein kinase	130		4.14552	5.85791	6.27684	3.4847	6.26699	0.918355	1.29478	1.08395	1.10563	1.29698	1.33236	1.34682		34.4108	0.982594	X						5.42675	3.55668	1.16146	1.32538		0.0217999
Cthe_0736	cellulosome anchoring protein, cohesin region	1305	X	2.58645	3.29401	6.9464	2.83815	2.76781	1.89343	3.74439	4.19811	7.45279	4.4359	3.7525	3.38667		47.2966	0.982673	X						4.27562	2.4998	5.13177	3.85835		0.17648
Cthe_2384	S-layer-like domain containing protein	189		3.92337	0.726586	6.67663	1.84205	2.46058	2.54583	2.23997	3.00488	3.065	6.29877	0.916435	5.13721		38.8373	0.982738	X						3.77553	2.28282	2.76995	4.11747		0.970132
Cthe_2406	hypothetical protein	170		5.55363	3.25565	8.7343	6.36585	0.678753	0.702272	5.49071	3.34072	5.96964	3.99728	1.01886	1.02992		46.1376	0.982815	X						5.84786	2.58229	4.93369	2.01535		0.160041
Cthe_2079	signal peptidase I	188		3.94424	4.05068	3.15447	10.2186	0.613766	4.48372	4.28673	6.42786	0.764534	0.896846	0.92131	0.931309		40.6941	0.982882	X						3.71646	5.10538	3.82637	0.916489		0.297839
Cthe_1343	D-tyrosyl-tRNA(Tyr) deacylase	149		0.897425	6.50735	3.98014	4.44791	8.98792	0.80125	2.84131	3.81156	0.964647	1.13159	1.16246	1.17508		36.7086	0.982944	X						3.79497	4.7457	2.53917	1.15637		0.537537
Cthe_2760	glycoside hydrolase, family 9	961	X	4.56641	0.792433	7.57697	2.65379	2.84895	1.44183	3.89052	3.70134	4.22863	6.55544	3.45724	5.9792		47.6928	0.983023	X						4.31194	2.31486	3.94016	5.33063		0.456515
Cthe_1174	protein of unknown function DUF155	274		1.96685	2.01993	2.16438	1.27061	0.421124	1.75607	3.87204	2.07271	6.0882	4.34478	7.33665	8.38446		41.6978	0.983093	X						2.05039	1.14927	4.01098	6.68863		0.0104538
Cthe_1047	hypothetical protein	181		0.738764	0.7587	0.812958	0.764753	0.637503	0.659592	0.929955	5.49686	0.794102	0.931531	0.956941	5.36427		18.8459	0.983124	X						0.770141	0.687283	2.40697	2.41758		0.370642
Cthe_0439	CobB/CobQ-like glutamine amidotransferase	248		2.17305	0.553729	4.18926	2.2495	2.58016	6.3165	3.76379	0.568198	4.09209	2.74007	3.87301	2.84536		35.9447	0.983184	X						2.30535	3.71538	2.80803	3.15282		0.738067
Cthe_0535	hypothetical protein	90		1.48574	1.52583	14.0209	1.538	1.28209	1.32651	1.87024	1.5657	6.4365	1.87341	1.92451	1.9454		36.7949	0.983245	X						5.6775	1.3822	3.29082	1.91444		0.552049
Cthe_2941	2-C-methyl-D-erythritol 4-phosphate cytidylyltransferase	237		0.564204	2.33527	2.50228	3.68129	4.17527	5.08319	5.55262	3.29716	2.44424	5.02307	0.730828	4.09676		39.4862	0.983311	X						1.80059	4.31325	3.76467	3.28355		0.351785
Cthe_0155	hypothetical protein	353		0.3788	0.389022	5.46948	0.986254	1.31742	0.338204	0.476832	3.42334	2.8749	3.37243	2.72098	0.495995		22.2437	0.983348	X						2.0791	0.880626	2.25835	2.19647		0.750922
Cthe_2939	tRNA pseudouridine synthase A	244		2.20868	0.562806	3.34422	1.42684	4.77201	0.489288	3.30289	4.07759	3.26665	9.06692	6.0876	5.06645		43.6719	0.983421	X						2.03857	2.22938	3.54904	6.74033		0.117336
Cthe_0848	peptidase M24	359		4.32289	1.54167	4.75705	2.72237	3.24337	3.35575	3.66566	2.17668	1.61361	4.02767	2.67551	0.487705		34.5899	0.983478	X						3.54054	3.10716	2.48531	2.39696		0.69679
Cthe_2923	preprotein translocase, SecY subunit	427		0.313153	0.321603	0.344603	4.74466	4.77406	1.9741	6.6655	5.83013	5.43676	5.1811	2.24943	6.00146		43.8366	0.983552	X						0.326453	3.83094	5.97747	4.47733		3.63236e-05
Cthe_1069	protein of unknown function UPF0054	162		4.57727	3.41642	18.7992	0.854446	2.87067	0.736952	1.03902	0.869835	0.887237	1.04078	1.06917	1.08078		37.2418	0.983614	X						8.93095	1.48736	0.932032	1.06358		0.0116102
Cthe_0369	protein of unknown function DUF111	407		3.81307	2.3823	3.10045	4.72016	4.57909	0.293332	2.92003	1.91997	2.49346	2.92498	6.22877	4.34098		39.7166	0.98368	X						3.09861	3.19753	2.44449	4.49824		0.667465
Cthe_3119	flavin reductase-like, FMN-binding	220		0.607801	2.51573	12.8296	2.5358	6.08727	2.1871	0.765099	0.640514	2.63312	0.766396	0.787301	0.795846		33.1516	0.983735	X						5.31772	3.60339	1.34624	0.783181		0.24234
Cthe_2164	Rubredoxin-type Fe(Cys)4 protein	52		2.57147	2.64086	2.82972	2.66193	2.219	2.29589	3.23696	2.70987	2.76409	3.24244	3.33089	3.36704		33.8702	0.983792	X						2.68068	2.39227	2.90364	3.31346		0.00454337
Cthe_2996	intracellular protease, PfpI family	192		0.696439	0.715233	0.766383	0.720939	6.975	4.39031	0.876676	2.95793	8.68837	0.878162	3.6358	0.911907		32.2132	0.983845	X						0.726018	4.02875	4.17433	1.80862		0.294245
Cthe_1139	hypothetical protein	386		2.4459	1.97287	2.11396	3.34695	3.46943	1.71516	5.39137	2.57755	4.88587	5.0696	4.528	5.26441		42.7811	0.983916	X						2.17758	2.84385	4.28493	4.954		0.0281729
Cthe_0981	S-adenosyl-methyltransferase MraW	313		2.36907	3.09775	6.16846	2.78743	6.51285	3.27101	2.98218	5.22507	5.32961	2.17105	2.23027	0.559381		42.7041	0.983988	X						3.87842	4.19043	4.51229	1.65357		0.104029
Cthe_2278	extracellular solute-binding protein, family 3	287		1.87776	0.478483	3.61999	3.03995	4.05704	2.3068	5.02957	1.97883	8.08884	6.81834	5.17552	2.45871		44.9298	0.984063	X						1.99208	3.1346	5.03241	4.81753		0.257662
Cthe_2357	hypothetical protein	390		1.38184	0.352115	4.37892	0.892687	2.53728	0.306118	0.431594	2.00366	2.60215	0.432326	6.50028	0.448939		22.2679	0.9841	X						2.03762	1.24536	1.67913	2.46052		0.969709
Cthe_2685	putative TIM-barrel protein, nifR3 family	322		3.56124	0.426474	3.22651	3.68652	4.70196	3.17959	6.46295	3.08985	7.88594	3.69711	3.79795	0.543746		44.2598	0.984173	X						2.40474	3.85602	5.81292	2.6796		0.371164
Cthe_3028	Pyridoxal-dependent decarboxylase	398		0.335971	0.345037	0.369712	0.347789	0.28992	0.299965	0.422919	0.354053	0.361137	0.423636	0.435192	0.439915		4.42525	0.984181	X						0.35024	0.312558	0.37937	0.432914		NA
Cthe_0539	ABC transporter related protein	227		0.589058	0.604955	0.648218	0.609781	2.81885	3.71339	3.55024	0.620763	5.43002	5.24435	6.5435	13.6264		43.9995	0.984254	X						0.614077	2.38067	3.20034	8.47141		0.0291685
Cthe_1002	hypothetical protein	66		2.026	2.08068	2.22948	2.09728	1.7483	1.80888	2.55033	2.13505	2.17776	2.55465	2.62434	2.65282		26.6856	0.984299	X						2.11205	1.88482	2.28771	2.6106		0.00525469
Cthe_1546	4Fe-4S ferredoxin, iron-sulfur binding	377		0.354685	0.364256	1.57305	1.20162	0.306069	0.316674	0.446477	0.373775	0.381253	0.447234	0.459433	0.46442		6.68895	0.98431	X						0.763998	0.608122	0.400502	0.457029		0.793889
Cthe_1844	transcriptional regulator, BadM/Rrf2 family	153		4.84652	0.897547	9.70478	2.27548	0.75417	5.5094	2.76703	3.71191	3.78618	1.10201	1.13207	1.14435		37.6314	0.984372	X						5.14962	2.84635	3.42171	1.12614		0.306518
Cthe_1257	Carbohydrate-binding, CenC-like protein	1050		0.127349	0.130785	1.83879	2.82833	2.44096	1.83645	5.50386	4.4043	3.66279	7.21629	5.91351	7.99889		43.9023	0.984446	X						0.698974	2.36858	4.52365	7.04289		0.00656591
Cthe_1171	Serine-type D-Ala-D-Ala carboxypeptidase	415		3.25137	1.33364	1.42901	2.10233	3.64827	1.15943	1.02013	2.9119	1.92063	7.79323	6.1087	6.175		38.8536	0.98451	X						2.00467	2.30334	1.95089	6.69231		0.0237659
Cthe_1217	ATP-dependent Clp protease, ATP-binding subunit clpA	776		3.04423	1.24948	2.77535	3.01619	0.824586	0.853158	5.47532	4.30862	4.67546	8.11827	3.26689	4.32793		41.9355	0.98458	X						2.35635	1.56464	4.8198	5.2377		0.0317418
Cthe_0626	hypothetical protein	470		0.284503	0.29218	5.05664	1.41008	7.68509	4.48757	1.71469	8.4766	2.62258	1.98937	2.602	0.372524		36.9938	0.984642	X						1.87778	4.52758	4.27129	1.65463		0.330793
Cthe_2346	O-antigen polymerase	1009		2.34125	1.16716	2.13446	2.21575	2.88669	1.37324	3.95819	3.73686	4.2433	5.23084	5.63361	5.43184		40.3532	0.984709	X						1.88096	2.15856	3.97945	5.4321		0.00223284
Cthe_1078	hypothetical protein	105		1.27349	1.30785	14.1413	1.31829	1.09893	1.13701	1.60307	5.40879	1.36888	1.60578	1.64958	1.66749		33.5804	0.984765	X						5.5742	1.18474	2.79358	1.64095		0.543606
Cthe_1760	penicillin-binding protein, 1A family	824		3.11277	0.671675	4.50766	1.82239	2.04959	1.68156	2.68032	2.76209	3.08164	5.78517	3.39508	4.39776		35.9477	0.984825	X						2.76403	1.85118	2.84135	4.526		0.239603
Cthe_1342	beta-lactamase-like protein	201		0.665255	2.75353	11.824	2.25379	6.66269	4.19373	3.37506	4.94991	2.88202	0.838841	0.861723	0.871076		42.1316	0.984895	X						5.08093	4.37007	3.73566	0.857213		0.128431
Cthe_3072	acyl-ACP thioesterase	253		2.13011	2.18759	4.10647	0.547115	0.456079	1.90183	0.665304	2.24475	0.568113	0.666431	3.79647	0.69204		19.9623	0.984929	X						2.80805	0.968341	1.15939	1.71831		0.271654
Cthe_0351	PpiC-type peptidyl-prolyl cis-trans isomerase	463		1.16397	0.296598	2.24392	0.751939	2.51484	0.257854	2.84227	3.07115	4.07331	6.43353	6.60902	10.1185		40.3769	0.984996	X						1.23483	1.17488	3.32891	7.72036		0.0202923
Cthe_2054	protein of unknown function DUF324	181		2.97744	0.7587	0.812958	0.764753	0.637503	0.659592	0.929955	0.778526	3.20047	0.931531	0.956941	0.967327		14.3757	0.98502	X						1.51637	0.687283	1.63632	0.951933		0.50265
Cthe_2355	L-aspartate oxidase	532		3.29797	1.43144	4.46734	3.21687	3.17455	2.2645	3.4324	4.27812	4.36372	5.11891	3.77865	1.32641		40.1509	0.985087	X						3.06558	2.88531	4.02475	3.40799		0.769752
Cthe_1008	aminodeoxychorismate lyase	373		1.44482	0.368163	5.77393	1.77678	3.59035	0.32007	2.1606	2.09498	3.3046	2.50671	1.87151	6.87031		32.0828	0.98514	X						2.52897	1.89573	2.52006	3.74951		0.642043
Cthe_2799	Cystathionine gamma-synthase	386		1.39616	0.355763	3.26913	0.901937	0.298933	1.24653	2.08784	1.4713	4.32168	2.42229	5.20788	2.51537		25.4948	0.985183	X						1.67368	0.815802	2.62694	3.38185		0.122694
Cthe_2050	CRISPR-associated RAMP protein, SSO1426 family	279		0.47927	0.492203	0.527403	1.99955	0.413577	0.427907	2.88855	0.505065	4.41797	0.604327	2.50206	0.627549		15.8854	0.985209	X						0.499625	0.947013	2.60386	1.24464		0.334227
Cthe_1033	glutamyl-tRNA(Gln) amidotransferase, C subunit	95		5.67281	1.44552	15.6298	1.45705	1.21461	1.2567	1.77181	1.4833	1.51297	1.77481	1.82322	1.84301		36.8856	0.985271	X						7.58271	1.30945	1.58936	1.81368		0.1053
Cthe_3085	response regulator receiver protein	308		0.434144	0.445859	3.37317	1.47082	1.5099	0.387617	5.10066	2.5371	7.53733	7.18289	2.26647	8.32021		40.5662	0.985338	X						1.41772	1.12278	5.05836	5.92319		0.0520698
Cthe_2583	2-amino-4-hydroxy-6- hydroxymethyldihydropteridine pyrophosphokinase	171		3.15156	0.803068	4.77186	6.94186	3.74198	0.698165	6.95002	0.824054	5.93473	3.9739	1.0129	1.0239		39.828	0.985405	X						2.90883	3.794	4.5696	2.00357		0.866105
Cthe_2658	RNA-binding S4	79		1.69261	1.73829	1.8626	4.40693	1.46061	1.51122	2.13066	1.78371	1.8194	2.13427	2.19248	2.21628		24.9491	0.985446	X						1.7645	2.45959	1.91126	2.18101		0.825024
Cthe_0794	aluminium resistance protein	430		3.13795	0.31936	6.56399	1.54125	1.48809	1.11898	3.35695	1.32075	5.39883	2.76853	4.67498	3.49185		35.1815	0.985505	X						3.34044	1.38278	3.35884	3.64512		0.568322
Cthe_0784	hypothetical protein	291		4.63683	0.471906	6.6348	1.55674	1.59811	1.65348	1.89303	0.484238	0.493926	4.96884	0.59521	4.24816		29.2353	0.985554	X						3.91451	1.60278	0.957064	3.27074		0.500775
Cthe_1447	hypothetical protein	178		0.751215	0.771487	0.82666	0.777642	3.59483	0.670709	2.3784	3.19058	4.47788	13.864	0.973069	3.96433		36.2408	0.985614	X						0.783121	1.68106	3.34895	6.26714		0.129389
Cthe_0997	1-hydroxy-2-methyl-2-(E)-butenyl 4-diphosphate synthase	352		6.13557	1.57233	4.21827	4.56396	2.81119	1.36694	3.37629	2.82651	5.3578	2.65626	1.98316	2.00469		38.873	0.985679	X						3.97539	2.91403	3.85353	2.2147		0.569713
Cthe_0728	phage integrase	330		4.08884	2.30766	4.49949	2.96161	1.40924	0.361776	5.14703	3.01495	5.05505	2.83334	2.11537	2.13833		35.9327	0.985739	X						3.632	1.57754	4.40568	2.36235		0.0970847
Cthe_0541	peptidase M24	397		1.8678	0.345906	3.17855	1.93351	2.05216	3.49018	2.02999	0.354945	2.55627	5.57262	0.436288	2.44567		26.2639	0.985782	X						1.79742	2.49195	1.64707	2.81819		0.848115
Cthe_1063	thiamine biosynthesis/tRNA modification protein ThiI	392		2.40846	0.350318	1.51286	3.83074	3.41633	0.304557	4.65826	2.53809	4.81108	8.25049	3.78922	3.83035		39.7008	0.985849	X						1.42388	2.51721	4.00248	5.29002		0.221205
Cthe_1170	Dihydrodipicolinate reductase	291		1.85195	0.471906	2.03794	1.55674	0.396522	1.65348	2.76943	2.68532	2.73904	5.84673	4.20255	7.89465		34.1063	0.985905	X						1.45393	1.20225	2.73126	5.98131		0.0249634
Cthe_2894	hypothetical protein	176		3.06203	0.780254	0.836054	4.36138	6.61574	2.73388	2.40543	8.07922	4.52876	0.957995	0.984126	0.994808		36.3397	0.985966	X						1.55945	4.57033	5.00447	0.978976		0.016569
Cthe_1553	hypothetical protein	190		0.70377	0.722761	0.77445	2.38427	3.36778	0.628348	0.885904	2.98907	0.756487	0.887406	0.911612	0.921506		15.9334	0.985993	X						0.73366	2.1268	1.54382	0.906841		0.364593
Cthe_3132	cellulosome enzyme, dockerin type I	411	X	0.325344	0.334123	0.358018	1.86765	0.280749	2.05095	3.82239	3.97919	3.52893	9.11222	6.80667	6.2351		38.7013	0.986057	X						0.339162	1.39978	3.77684	7.38466		0.000679938
Cthe_1966	hypothetical protein	108		1.23811	1.27152	1.36246	1.28167	1.06841	1.10543	1.55854	5.25854	5.36375	1.56118	1.60376	1.62117		24.2945	0.986098	X						1.2907	1.15183	4.06028	1.59537		0.0176793
Cthe_1070	metal dependent phosphohydrolase	733		0.182423	0.187346	1.11322	1.76251	0.634446	0.903207	3.36101	4.56137	4.35553	7.54895	4.17459	4.94373		33.7283	0.986154	X						0.494329	1.10006	4.09264	5.55576		0.00153103
Cthe_2511	MscS Mechanosensitive ion channel	282		0.474171	0.486967	0.521792	2.722	1.64911	0.423355	2.85782	3.52813	5.14323	6.03333	8.05913	6.26517		38.1642	0.986217	X						0.49431	1.59815	3.84306	6.78588		0.00121071
Cthe_0799	two component transcriptional regulator, winged helix family	225		0.594295	0.610332	2.63574	0.615201	0.512836	2.94245	2.44832	4.42192	0.638811	3.02017	5.43529	9.03138		32.9067	0.986272	X						1.28012	1.35683	2.50302	5.82895		0.127594
Cthe_1807	hypothetical protein	554		2.43559	0.247878	4.69236	2.89984	4.3108	1.84806	1.4547	1.79591	4.58353	3.99337	5.52342	3.18913		36.9746	0.986334	X						2.45861	3.01957	2.61138	4.23531		0.523573
Cthe_1271	Carbohydrate binding family 6	679	X	1.98721	0.202245	1.85844	1.74824	3.25972	1.24144	2.8771	3.98081	6.62631	5.13941	2.57409	7.29037		38.7854	0.986399	X						1.3493	2.08314	4.49474	5.00129		0.10492
Cthe_0665	HflK protein	322		0.415268	0.426474	2.53413	2.38386	1.44425	0.370765	2.1068	5.74209	3.828	5.28385	4.61297	3.01532		32.1638	0.986452	X						1.12529	1.39963	3.89229	4.30404		0.0569063
Cthe_1663	Endoribonuclease L-PSP	142		0.941664	0.967075	1.03624	3.19022	6.96859	0.840748	2.98137	5.50301	4.07947	1.18737	1.21976	1.233		30.1485	0.986502	X						0.981658	3.66652	4.18795	1.21338		0.0475352
Cthe_0828	deoxyxylulose-5-phosphate synthase	627		1.50577	1.21456	2.01257	2.06048	2.41472	1.6329	3.72584	3.97044	1.27123	5.56564	3.20613	3.24093		31.8212	0.986555	X						1.57763	2.03603	2.98917	4.00423		0.089213
Cthe_3164	two component transcriptional regulator, AraC family	544		0.245802	0.252435	1.49998	0.254449	1.81901	0.88449	2.88787	4.18375	5.06811	5.4756	3.6953	3.24776		29.5145	0.986605	X						0.666072	0.985982	4.04658	4.13955		0.0117336
Cthe_2119	glycoside hydrolase, family 10	760		2.84174	0.728237	2.83378	2.25181	2.22219	0.633109	3.40939	3.55654	5.92008	4.25551	3.68098	5.11715		37.4505	0.986667	X						2.13459	1.70237	4.29534	4.35121		0.10101
Cthe_0547	periplasmic solute binding protein	318		0.420491	1.74044	0.462722	1.0948	2.56198	0.375428	3.33628	2.45732	3.19132	7.76036	2.1952	3.05325		28.6496	0.986715	X						0.874551	1.34407	2.99497	4.33627		0.0497304
Cthe_0693	Pseudouridine synthase, Rsu	239		0.559482	2.31573	3.41418	2.33421	5.60335	2.77009	2.3049	2.37625	5.15738	0.705469	0.724712	0.732578		28.9983	0.986763	X						2.09646	3.56921	3.27951	0.72092		0.0319138
Cthe_1138	protein of unknown function DUF87	561		4.93319	3.21188	9.00534	3.23751	0.828964	1.825	2.34576	0.251182	4.91453	1.66667	1.71213	1.73072		35.6629	0.986823	X						5.7168	1.96382	2.50382	1.70317		0.29855
Cthe_2505	transcriptional regulator, LacI family	342		1.57578	0.401534	1.73404	1.3246	2.38219	3.52256	1.98359	3.53344	5.51446	4.22788	4.3432	5.9417		36.485	0.986883	X						1.23712	2.40978	3.67716	4.83759		0.0440866
Cthe_2331	hypothetical protein	176		0.759752	0.780254	0.836054	0.786478	0.655614	0.678331	3.12995	3.22683	8.24086	8.21553	0.984126	8.53123		36.825	0.986945	X						0.79202	0.706808	4.86588	5.9103		0.0157616
Cthe_3097	glycosyl transferase, family 2	321		1.67887	0.427803	1.84748	3.698	3.08268	1.49895	3.3051	3.09948	5.87522	2.91278	2.17468	7.15683		36.7579	0.987006	X						1.31805	2.75988	4.09327	4.08143		0.103285
Cthe_0156	Radical SAM	613		0.879147	0.224021	3.87703	1.93647	0.758644	1.67019	4.22698	3.01623	4.14237	6.1095	4.13558	5.04599		36.0222	0.987066	X						1.66007	1.4551	3.79519	5.09702		0.0841952
Cthe_3066	ABC transporter related protein	241		0.554839	0.569812	2.46075	3.62019	4.10597	2.7471	2.81489	5.01426	5.11458	4.9397	0.718698	0.726499		33.3873	0.987122	X						1.19513	3.49109	4.31458	2.1283		0.104044
Cthe_0461	gid protein	436		1.23605	1.74662	4.93962	1.27953	3.07156	1.51846	0.970998	3.26134	2.8271	1.55857	1.60109	3.4438		27.4547	0.987167	X						2.64076	1.95652	2.35314	2.20115		0.984822
Cthe_0619	FeoA	73		1.83173	1.88116	2.01569	1.89617	1.58066	1.63543	2.30578	1.93032	1.96894	9.30874	2.37269	2.39844		31.1257	0.987219	X						1.90953	1.70408	2.06834	4.69329		0.14145
Cthe_0890	RNA polymerase, sigma-24 subunit, ECF subfamily	220		3.37053	3.46149	4.72244	2.5358	2.11386	5.47598	0.765099	3.55194	0.653329	0.766396	0.787301	0.795846		29	0.987268	X						3.85149	3.37521	1.65679	0.783181		0.020792
Cthe_0713	1-acyl-sn-glycerol-3-phosphate acyltransferase	203		0.658701	0.676476	0.724855	0.681873	2.29088	0.588109	2.71365	0.694154	6.07199	4.60593	0.853233	6.08973		26.6496	0.987312	X						0.686677	1.18695	3.15993	3.84963		0.199467
Cthe_0327	S-layer-like domain containing protein	857		1.57447	0.160239	1.73259	1.26277	0.74665	0.139307	3.0235	2.90486	4.23355	7.05287	7.55148	6.7048		37.0871	0.987374	X						1.15577	0.716243	3.3873	7.10305		0.0210587
Cthe_2452	oligoendopeptidase F	602		0.895211	0.228114	5.42926	1.79767	1.93417	1.09975	1.12689	2.00737	4.21806	1.1288	2.90334	2.05351		24.8221	0.987415	X						2.18419	1.61053	2.45077	2.02855		0.772829
Cthe_1961	Nucleotidyl transferase	816		0.163868	0.16829	2.36609	1.58324	1.85543	2.1414	3.80049	2.78917	3.37874	3.33733	2.78514	5.74128		30.1105	0.987465	X						0.899415	1.86002	3.3228	3.95458		0.0310274
Cthe_2446	ABC-type sugar transport system periplasmic component-like protein	372		0.359452	0.369152	0.395552	0.372097	0.310183	0.320931	0.452478	0.378799	2.14264	1.82671	0.465608	1.89691		9.29052	0.987481	X						0.374719	0.334404	0.991305	1.39641		0.0973645
Cthe_0565	hypothetical protein	139		0.961988	0.987947	7.47436	0.995829	3.34567	9.96837	3.04572	4.08578	1.03405	1.213	1.24609	1.25961		35.6184	0.98754	X						3.14143	4.76996	2.72185	1.23957		0.63936
Cthe_0444	cell division protein FtsA	413		0.323768	1.3401	3.05541	2.87423	0.27939	4.66893	1.02507	5.5108	5.09375	0.40825	3.59655	4.27791		32.4542	0.987594	X						1.57309	2.60752	3.87654	2.7609		0.783465
Cthe_0745	glycoside hydrolase, family 9	730	X	0.823638	0.758164	1.94147	2.24164	2.50168	1.74883	3.15162	5.96219	4.13946	4.04642	3.60815	5.79184		36.7151	0.987656	X						1.17442	2.16405	4.41776	4.48214		0.00247469
Cthe_1318	response regulator receiver protein	123		1.08712	1.11646	10.2592	5.38812	0.938114	0.970619	3.44191	1.14564	6.48018	1.37079	1.40818	1.42346		35.0298	0.987714	X						4.15427	2.43229	3.68924	1.40081		0.783625
Cthe_2154	Methyltransferase type 11	291		0.459506	0.471906	0.505655	0.475671	0.396522	0.410262	0.578426	4.8864	3.48742	8.48039	5.10438	10.6295		35.8861	0.987774	X						0.479022	0.427485	2.98408	8.07143		0.00106336
Cthe_2332	multi-sensor signal transduction histidine kinase	600		0.898195	0.228874	0.988401	1.27934	1.94062	2.30934	1.5557	4.14911	3.86916	6.24187	5.97474	6.48173		35.9171	0.987834	X						0.705157	1.8431	3.19132	6.23278		0.00394932
Cthe_1522	NADPH-dependent FMN reductase	212		4.45339	2.61066	0.694082	2.13685	0.544283	2.26963	5.00442	2.67888	0.677983	3.20537	0.817011	0.825878		25.9184	0.987877	X						2.58604	1.65025	2.7871	1.61609		0.85368
Cthe_2132	abortive infection protein, putative	432		0.309528	0.317881	3.43711	1.53412	2.2906	4.04486	0.389634	1.31464	4.36561	2.75571	4.65334	5.932		31.345	0.987929	X						1.35484	2.62319	2.02329	4.44702		0.194305
Cthe_0638	FHA domain containing protein	1559		1.25537	0.35501	1.09543	1.56858	1.8683	2.28112	4.9338	3.65108	3.30506	6.00729	3.30946	4.53651		34.167	0.987986	X						0.901937	1.906	3.96332	4.61775		0.00213206
Cthe_1260	4-hydroxybenzoyl-CoA thioesterase	138		0.968958	0.995106	1.06627	1.00305	0.836145	0.865117	1.21972	5.66252	1.04154	6.77538	6.9602	1.26874		28.6627	0.988034	X						1.01011	0.901436	2.64126	5.00144		0.0977197
Cthe_2095	hydrolase, TatD family	255		0.524378	3.80234	7.57148	1.77652	3.88055	1.88691	2.16028	0.552601	2.27171	0.661204	0.67924	0.686612		26.4538	0.988078	X						3.96606	2.51466	1.66153	0.675686		0.292754
Cthe_0501	hypothetical protein	209		5.48669	0.657056	0.704045	2.16752	0.552096	0.571226	5.07626	4.76044	2.7717	6.91834	5.85139	0.837733		36.3545	0.988138	X						2.2826	1.09695	4.2028	4.53582		0.253692
Cthe_0639	glycoside hydrolase, family 13-like protein	400		4.8928	3.46433	5.94156	2.96765	2.91092	1.20291	1.69597	3.02109	5.2593	0.421518	0.433016	0.437715		32.6488	0.988193	X						4.76623	2.36049	3.32546	0.43075		0.00038667
Cthe_1941	putative regulatory protein, FmdB family	82		6.57216	1.67469	9.95108	1.68805	1.40717	1.45593	2.05271	1.71845	1.75283	2.05618	2.11227	2.1352		34.5767	0.98825	X						6.06598	1.51705	1.84133	2.10122		0.0697943
Cthe_0825	glycoside hydrolase, family 9	649	X	3.32777	0.211594	3.66198	1.18275	0.716562	1.85626	4.18899	2.19097	2.57037	6.95149	3.90618	4.76609		35.531	0.98831	X						2.40045	1.25186	2.98344	5.20792		0.228847
Cthe_3141	lipolytic enzyme, G-D-S-L	831	X	1.37993	0.666017	1.25022	1.42847	0.770011	0.143666	4.34569	4.5373	2.79362	6.96612	5.26131	5.63764		35.18	0.988368	X						1.09872	0.780715	3.8922	5.95502		0.0111559
Cthe_2543	Spore germination protein-like protein	465		1.15896	0.295322	2.71373	1.65076	3.63196	2.20178	2.28159	1.68049	3.58746	3.10953	2.62998	4.94052		29.8821	0.988418	X						1.38934	2.49483	2.51651	3.56001		0.186055
Cthe_2046	hypothetical protein	170		0.786566	0.807792	4.79993	0.814237	0.678753	2.83037	0.990128	0.828901	3.40756	0.991807	1.01886	1.02992		18.9848	0.98845	X						2.13143	1.44112	1.7422	1.01353		0.921019
Cthe_1401	hypothetical protein	110		1.2156	1.24841	7.41808	1.25837	4.22772	1.08533	1.5302	1.28103	1.30666	1.53279	1.5746	1.59169		25.2705	0.988492	X						3.29403	2.19047	1.37263	1.56636		0.819602
Cthe_0896	DNA primase	600		2.24886	0.228874	0.988401	1.45411	1.64923	1.10342	3.46845	3.08159	6.77285	6.66764	2.91301	4.27104		34.8475	0.98855	X						1.15538	1.40225	4.44096	4.61723		0.0354298
Cthe_1775	peptidase M22, glycoprotease	236		4.0005	0.581884	2.51289	1.91954	1.97055	2.03882	5.57615	2.40645	0.609036	6.12684	0.733925	0.741891		29.2185	0.988599	X						2.36509	1.9763	2.86388	2.53422		0.973036
Cthe_0652	4-oxalocrotonate tautomerase	78		1.71431	1.76057	7.60309	1.77462	1.47933	1.53059	2.15797	1.80658	1.84272	2.16163	2.22059	2.24469		28.2967	0.988646	X						3.69266	1.59485	1.93576	2.20897		0.454344
Cthe_3203	CRISPR-associated protein Cas5, Hmari subtype	237		0.564204	0.579429	0.620867	0.584052	0.486869	0.503739	3.93849	0.59457	0.606466	2.86725	0.730828	0.73876		12.8155	0.988667	X						0.588167	0.524887	1.71317	1.44561		0.427886
Cthe_1480	hypothetical protein	701		1.0578	0.195898	2.75425	0.496645	1.91041	1.46052	2.6049	2.33302	4.55436	3.52039	6.23701	6.68314		33.8084	0.988724	X						1.33598	1.28919	3.16409	5.48018		0.0747378
Cthe_1491	transcriptional regulator, PadR-like family	105		5.13254	1.30785	1.40139	6.3118	1.09893	1.13701	4.03195	1.34203	1.36888	6.47179	1.64958	1.66749		32.9213	0.988778	X						2.61393	2.84925	2.24762	3.26295		0.966336
Cthe_0185	cell wall hydrolase/autolysin	948		2.27819	1.9007	3.68287	2.57956	1.96592	0.507555	2.86778	2.62602	1.98939	5.02846	2.39734	2.42336		30.2471	0.988829	X						2.62059	1.68435	2.4944	3.28305		0.34291
Cthe_0253	ATPase associated with various cellular activities, AAA_3	329		0.406432	0.4174	0.447251	2.0144	1.41352	0.362876	1.67438	0.428308	3.74655	7.5009	0.526463	0.532177		19.4707	0.988861	X						0.423694	1.2636	1.94975	2.85318		0.502609
Cthe_0914	hypothetical protein	850		2.06414	0.895915	3.05832	2.26012	2.19258	0.991693	2.89838	2.92878	3.24359	3.80493	3.29123	2.39066		30.0203	0.988911	X						2.00612	1.8148	3.02358	3.16227		0.224359
Cthe_2347	lipopolysaccharide biosynthesis	426		0.313888	0.322358	5.05557	0.32493	1.50206	1.12949	2.19113	2.83671	4.4271	1.59516	4.10284	4.14737		27.9486	0.988958	X						1.89727	0.985494	3.15165	3.28179		0.208997
Cthe_2822	oxidoreductase-like protein	328		0.407672	0.418673	5.20664	0.422013	3.54991	1.46696	4.78965	0.429613	1.76611	4.40833	2.92838	2.96016		28.7541	0.989006	X						2.011	1.81296	2.32846	3.43229		0.572706
Cthe_2590	glycoside hydrolase, family 10	639	X	0.843376	0.214906	0.928076	0.21662	2.09578	0.186833	3.25676	4.56413	1.92897	6.2607	5.19939	7.33158		33.0271	0.989061	X						0.662119	0.833076	3.24995	6.26389		0.0106484
Cthe_2661	Septum formation initiator	93		1.43781	1.47661	1.58221	7.12623	1.24073	1.28372	8.66564	1.5152	1.54551	1.81298	1.86243	1.88265		31.4317	0.989113	X						1.49888	3.21689	3.90878	1.85269		0.777565
Cthe_0267	type 3a, cellulose-binding	671		4.12447	2.06517	5.86774	2.23793	3.29859	1.7954	1.20105	4.02827	3.78431	0.251277	2.21367	1.44699		32.3149	0.989167	X						4.01913	2.44397	3.00455	1.30398		0.189859
Cthe_0854	shikimate 5-dehydrogenase	298		2.48831	0.460821	0.493777	3.63152	2.73392	0.400625	4.41601	1.90578	0.482324	3.13759	0.581229	5.03858		25.7705	0.98921	X						1.14764	2.25536	2.26804	2.91913		0.778534
Cthe_1936	hypothetical protein	155		0.862686	0.885966	8.14119	0.893034	0.744439	0.770233	1.08595	3.66402	6.54734	1.08779	1.11746	6.26408		32.0642	0.989263	X						3.29661	0.802569	3.76577	2.82311		0.416904
Cthe_0661	Ricin B lectin	571	X	2.7179	0.969282	2.60041	2.26256	3.26391	1.79304	4.09125	3.61201	3.68427	3.42708	2.14175	3.09418		33.6576	0.98932	X						2.09586	2.43984	3.79584	2.88767		0.18272
Cthe_3148	ABC transporter related protein	632		0.852717	0.217286	2.34942	2.37603	1.84236	1.04755	3.89813	3.26338	4.36242	5.92583	2.35028	4.05479		32.5402	0.989374	X						1.13981	1.75531	3.84131	4.1103		0.0561806
Cthe_2895	glycoside hydrolase, family 18	583		0.229359	0.235548	3.69412	2.57573	1.39744	2.68695	2.25724	3.17144	4.35553	2.91835	3.4481	3.0305		30.0003	0.989424	X						1.38634	2.22004	3.2614	3.13232		0.109703
Cthe_2603	ATP synthase F0, C subunit	73		1.83173	1.88116	8.12385	1.89617	1.58066	1.63543	2.30578	1.93032	1.96894	2.30969	2.37269	2.39844		30.2348	0.989474	X						3.94558	1.70408	2.06834	2.36027		0.459692
Cthe_1367	PHP-like protein	258		0.51828	0.532266	2.29861	2.16231	2.48015	0.462737	2.13516	0.546175	4.77758	0.653516	0.671342	0.678629		17.9167	0.989504	X						1.11638	1.70173	2.4863	0.667829		0.554864
Cthe_1356	glycosyltransferase	301		0.44424	0.456228	4.19231	0.459868	3.86834	1.59855	1.40649	3.87288	3.37156	0.560157	2.31918	4.98836		27.5382	0.98955	X						1.69759	1.97558	2.88364	2.62257		0.666728
Cthe_1834	hypothetical protein	197		0.678763	0.69708	0.746931	0.702641	0.585726	0.606021	0.854426	0.715295	0.729606	0.855874	0.87922	0.888762		8.94034	0.989565	X						0.707591	0.631463	0.766442	0.874619		0.00552931
Cthe_1750	hypothetical protein	69		1.93792	1.99021	2.13254	2.00609	1.67229	1.73023	2.43945	2.04222	2.08308	2.44358	2.51024	2.53748		25.5253	0.989607	X						2.02022	1.80287	2.18825	2.4971		0.00397159
Cthe_1048	Rhomboid-like protein	511		0.261676	0.268737	1.16055	3.14386	2.96288	1.64959	3.57346	4.03612	3.26452	4.32941	2.39323	5.01492		32.0589	0.989661	X						0.563654	2.58544	3.6247	3.91252		0.00242014
Cthe_2587	hypothetical protein	165		0.810402	0.832271	6.29658	0.83891	0.699321	0.723553	1.02013	0.854019	0.871106	1.02186	1.04973	1.06113		16.079	0.989688	X						2.64642	0.753928	0.915086	1.04424		0.489826
Cthe_0761	Ribonuclease H	256		4.47937	0.536425	2.31657	2.58882	4.54832	0.466352	2.64995	0.550442	3.96421	3.65236	0.676587	0.68393		27.1133	0.989733	X						2.44412	2.5345	2.3882	1.67096		0.957556
Cthe_0931	Ribonuclease III	236		5.71745	2.34517	9.12574	0.586526	0.488932	0.505874	1.79388	2.40645	5.22294	0.714437	0.733925	0.741891		30.3832	0.989783	X						5.72945	0.527111	3.14109	0.730084		0.000736555
Cthe_2845	hypothetical protein	98		1.36445	1.40127	1.50148	1.41245	1.17743	1.21823	5.62114	1.43789	1.46666	9.54085	1.76741	1.78659		29.6959	0.989833	X						1.4224	1.26937	2.84189	4.36495		0.319312
Cthe_1589	transcriptional repressor, CopY family	120		7.86765	1.14437	6.7999	3.7751	0.961567	0.994885	3.52796	1.17428	1.19777	1.40506	1.44339	1.45905		31.751	0.989886	X						5.27064	1.91052	1.96667	1.43583		0.378936
Cthe_0118	anti-sigma-factor antagonist	111		1.20465	1.23716	1.32563	1.24703	1.03953	1.07555	1.51641	1.26949	1.29489	1.51898	1.56042	1.57735		15.8671	0.989912	X						1.25582	1.1207	1.36026	1.55225		0.00128247
Cthe_1147	hypothetical protein	79		1.69261	1.73829	1.8626	1.75215	8.09973	1.51122	2.13066	1.78371	1.8194	2.13427	2.19248	2.21628		28.9334	0.989961	X						1.7645	3.7877	1.91126	2.18101		0.651278
Cthe_1538	transcriptional regulator, XRE family	374		3.06609	0.367178	2.18179	4.01511	4.04821	1.77019	2.49578	1.51851	4.46034	2.50001	3.2699	1.88677		31.5799	0.990013	X						1.87169	3.27784	2.82488	2.55222		0.537459
Cthe_0948	oxidoreductase FAD/NAD(P)-binding	261		3.61731	0.526148	10.8142	0.530346	0.4421	0.457418	0.644911	0.539897	0.550699	0.646004	0.663625	0.670828		20.1035	0.990047	X						4.9859	0.476621	0.578503	0.660153		0.0881876
Cthe_0959	S-adenosylmethionine--tRNA-ribosyltransferase- isomerase	341		0.39213	0.402712	3.70054	2.86607	1.87648	3.00243	1.98941	2.29158	2.33742	0.494449	2.81674	0.513449		22.6834	0.990084	X						1.49846	2.58166	2.20614	1.27488		0.282934
Cthe_0127	RNA methyltransferase, TrmH family, group 2	164		6.99218	0.837346	4.97554	2.12285	0.703585	0.727965	2.58143	0.859227	0.876417	1.02809	1.05614	1.0676		23.8284	0.990124	X						4.26836	1.1848	1.43903	1.05061		0.294516
Cthe_3167	glucose-1-phosphate adenylyltransferase, GlgD subunit	373		1.44482	0.368163	1.58992	0.3711	0.309351	0.32007	3.52807	2.66738	3.88845	4.56139	2.57509	4.73667		26.3605	0.990168	X						1.1343	0.333507	3.3613	3.95772		0.00038056
Cthe_3150	cobalamin biosynthesis protein CobD	351		0.380958	0.391238	1.68958	1.29063	1.32493	1.88618	1.56943	4.65939	4.13217	4.11947	2.73649	3.52198		27.7024	0.990214	X						0.820591	1.50058	3.45367	3.45931		0.0167237
Cthe_3111	hypothetical protein	159		3.38942	0.863677	7.93638	0.870567	6.22352	3.02618	2.66261	0.886246	0.903978	1.06042	1.08935	1.10117		30.0135	0.990264	X						4.06316	3.37342	1.48428	1.08365		0.406092
Cthe_0427	serine phosphatase	389		0.343744	0.35302	2.67079	1.16455	2.5438	0.306905	3.71076	3.65538	0.369492	8.31412	1.79453	1.81401		27.0411	0.990309	X						1.12252	1.33842	2.57854	3.97422		0.434434
Cthe_0908	pseudouridine synthase, RluA family	303		1.7786	0.453217	0.485629	2.18726	1.53481	5.76693	3.92229	0.46506	1.91183	2.2427	0.571638	3.2044		24.5244	0.99035	X						0.905817	3.163	2.09973	2.00624		0.405163
Cthe_0933	acyl carrier protein	74		1.80698	1.85574	1.98845	1.87054	1.5593	1.61333	2.27462	1.90423	1.94233	2.27847	2.34063	2.36603		23.8006	0.99039	X						1.88372	1.68106	2.04039	2.32838		0.00741138
Cthe_0707	Phosphoglycerate mutase	209		0.639791	0.657056	0.704045	4.17448	2.22511	0.571226	2.02562	2.71733	0.687715	0.806733	0.828738	0.837733		16.8756	0.990418	X						0.666964	2.32361	1.81022	0.824401		0.211099
Cthe_1204	protein of unknown function DUF444	422		2.23725	1.80457	0.348686	1.81896	2.75917	1.1402	2.51407	1.34579	3.953	1.61028	2.89796	4.18668		26.6166	0.990462	X						1.4635	1.90611	2.60429	2.89831		0.428164
Cthe_0751	transcriptional regulator, XRE family with cupin sensor	179		0.747018	0.767177	10.7862	3.11662	2.59804	2.68806	0.940345	0.787225	3.23623	0.941939	0.967633	0.978135		28.5546	0.99051	X						4.10013	2.80091	1.6546	0.962569		0.513876
Cthe_0474	protein of unknown function DUF1078-like protein	440		0.303901	1.25786	2.36122	2.93619	2.6463	0.271332	4.43989	3.71693	1.31656	3.86682	3.37585	1.60375		28.0966	0.990557							1.30766	1.95127	3.15779	2.94881		0.450596
Cthe_0911	protein of unknown function DUF152	279		3.38394	3.47525	2.12559	1.99955	2.29347	3.02129	2.4315	5.09657	2.07629	2.43562	0.620811	0.627549		29.5874	0.990606							2.99493	2.4381	3.20145	1.22799		0.0698207
Cthe_1971	hypothetical protein	109		1.22675	1.25986	1.34996	3.19402	4.2665	1.09529	3.88399	1.29278	5.31454	1.54685	1.58905	1.6063		27.6259	0.990652							1.27886	2.85193	3.49711	1.58073		0.227177
Cthe_1090	hypothetical protein	260		2.07276	0.528172	7.42587	0.532385	0.4438	1.85062	0.647392	0.541974	0.552817	0.648489	0.666178	0.673408		16.5839	0.99068							3.34227	0.94227	0.580728	0.662692		0.281875
Cthe_2304	hypothetical protein	306		0.436981	0.448773	1.93804	1.13774	3.23379	0.390151	1.38351	3.94914	6.16322	3.89042	0.566034	3.17298		26.7108	0.990724							0.941266	1.58723	3.83196	2.54314		0.269709
Cthe_0486	GTP-binding signal recognition particle SRP54, G-domain	403		2.84545	0.340756	7.00377	1.1241	1.15397	0.296244	1.05051	2.46882	3.0586	2.95402	0.429792	2.40926		25.1353	0.990766							3.39666	0.858103	2.19264	1.93102		0.676781
Cthe_0306	DNA gyrase/topoisomerase IV, subunit A	727		3.24941	0.188892	2.65575	1.9213	1.84209	0.661847	2.86254	2.54326	2.59415	3.39449	1.68217	3.16003		26.7559	0.990811							2.03135	1.47508	2.66665	2.74557		0.544456
Cthe_0455	Mg chelatase, subunit ChlI	512		1.05257	0.268212	1.15828	1.49922	0.225367	1.29307	2.07214	1.52623	2.40745	3.822	2.90112	3.96887		22.1945	0.990848							0.826356	1.00589	2.00194	3.564		0.0616086
Cthe_1425	Inorganic diphosphatase	694		0.776538	0.197874	2.46078	0.501654	1.67777	1.21461	1.52873	2.04891	2.4037	0.24295	5.54363	3.31029		21.9074	0.990884							1.14506	1.13134	1.99378	3.03229		0.740993
Cthe_2687	thioesterase superfamily	167		5.6534	0.822303	3.55114	0.828864	0.690946	0.714887	1.00792	0.843792	0.860673	1.00962	1.03716	1.04842		18.0691	0.990914							3.34228	0.744899	0.904127	1.03174		0.0735486
Cthe_1019	binding-protein-dependent transport systems inner membrane component	327		0.408918	0.419953	0.449986	4.91288	2.49147	2.02462	1.29466	2.38969	2.4375	0.515618	0.529683	0.535432		18.4104	0.990945							0.426286	3.14299	2.04062	0.526911		6.77934e-05
Cthe_1027	protein of unknown function DUF177	167		5.6534	0.822303	4.88616	0.828864	2.78472	3.96438	1.00792	0.843792	0.860673	1.00962	1.03716	1.04842		24.7474	0.990986							3.78729	2.52599	0.904127	1.03174		0.201559
Cthe_2359	metal dependent phosphohydrolase	205		0.652274	0.669876	2.89288	2.20981	2.26853	0.582372	2.68718	5.89482	2.82578	3.31482	0.844909	0.854079		25.6973	0.991029							1.40501	1.6869	3.80259	1.67127		0.278521
Cthe_0049	transcriptional regulator, XRE family	220		0.607801	0.624203	0.668843	0.629183	0.524491	0.542664	0.765099	0.640514	0.653329	0.766396	0.787301	0.795846		8.00567	0.991043							0.633616	0.565446	0.686314	0.783181		0.00623383
Cthe_0144	preprotein translocase, SecG subunit	83		1.61104	1.65451	1.77284	1.66771	1.39022	1.43839	2.02797	1.69775	1.73172	2.03141	2.08682	2.10947		21.2199	0.991078							1.67946	1.49877	1.81915	2.0759		0.00729644
Cthe_1326	small GTP-binding protein	603		3.91761	1.60795	3.20187	1.96859	1.06116	0.197987	1.9709	3.42033	2.76645	3.66887	1.15767	2.05011		26.9895	0.991123							2.90914	1.07591	2.71923	2.29222		0.173596
Cthe_1229	Spore germination protein-like protein	205		0.652274	0.669876	0.717783	1.69828	0.562868	0.582372	4.55327	0.687381	0.701134	3.31482	3.40524	0.854079		18.3994	0.991154							0.679978	0.947841	1.9806	2.52471		0.306062
Cthe_1296	hypothetical protein	228		2.36367	0.602301	2.60106	1.52696	0.506088	0.523624	4.09395	6.23659	2.54073	0.739505	5.36378	0.767922		27.8662	0.9912							1.85568	0.852225	4.29042	2.2904		0.155909
Cthe_1189	ABC transporter related protein	322		3.56124	3.65734	2.53413	1.0812	2.53015	0.370765	0.522739	2.42679	0.446374	2.11037	3.79795	0.543746		23.5828	0.991239							3.2509	1.32737	1.13197	2.15069		0.274901
Cthe_0521	helicase-like protein	1089		0.680916	0.126102	0.544574	1.18634	2.51409	1.77068	2.888	3.46235	2.7317	2.5007	2.32792	3.5712		24.3046	0.99128							0.45053	1.8237	3.02735	2.79994		0.00454991
Cthe_1241	nicotinate (nicotinamide) nucleotide adenylyltransferase	206		0.649108	0.666625	0.714298	3.21718	0.560136	0.579545	4.53117	0.684045	2.81207	7.0191	4.66266	0.849933		26.9459	0.991325							0.676677	1.45229	2.67576	4.17723		0.246089
Cthe_2957	hypothetical protein	173		0.772926	0.793784	7.29413	0.800117	2.68814	0.690094	0.972959	0.814527	5.86612	0.974608	1.00119	4.0789		26.7475	0.991369							2.95361	1.39278	2.5512	2.01823		0.958403
Cthe_1247	phosphoribosylglycinamide formyltransferase	209		0.639791	0.657056	0.704045	0.662298	0.552096	0.571226	2.02562	0.674226	0.687715	3.25138	0.828738	0.837733		12.0919	0.991389							0.666964	0.595206	1.12919	1.63928		0.339502
Cthe_1659	TrkA-N	217		0.616204	0.632833	0.67809	0.637881	0.531742	0.550167	1.95094	3.60105	4.67667	9.01781	0.798185	3.25185		26.9434	0.991434							0.642375	0.573263	3.40956	4.35595		0.0166009
Cthe_0018	hypothetical protein	104		1.28573	1.32043	1.41486	1.33096	1.1095	1.14794	1.61848	7.51373	1.38204	1.62122	1.66544	1.68352		23.0939	0.991473							1.34034	1.19614	3.50475	1.65673		0.259293
Cthe_2548	Alpha-N-arabinofuranosidase	503		2.27976	0.273011	2.50872	1.52605	3.01	1.67582	0.334636	1.12907	4.18235	3.89039	2.95303	4.03988		27.8027	0.991519							1.68716	2.07062	1.88202	3.62777		0.420294
Cthe_2224	putative methionyl-tRNA formyltransferase	230		0.581375	0.597064	2.57844	0.601827	2.02195	0.51907	3.50393	0.612666	4.41234	5.17595	0.753071	4.22145		25.5791	0.991562							1.25229	1.04762	2.84298	3.38349		0.422374
Cthe_1562	protein of unknown function DUF214	403		0.331802	0.340756	0.365125	0.343474	0.286323	0.296244	0.417672	0.349661	0.356656	0.41838	0.429792	0.434457		4.37034	0.991569							0.345894	0.30868	0.374663	0.427543		NA
Cthe_2604	ATP synthase F0, B subunit	181		0.738764	0.7587	4.50822	5.97897	0.637503	0.659592	4.45251	0.778526	0.794102	5.16576	0.956941	0.967327		26.3969	0.991613							2.0019	2.42536	2.00838	2.36334		0.990788
Cthe_0779	copper amine oxidase-like protein	450		4.79938	2.61703	5.28138	0.773662	0.256418	0.265303	0.940789	1.26205	1.77125	4.34859	4.46721	0.38908		27.1721	0.991658							4.2326	0.431794	1.3247	3.06829		0.0429141
Cthe_1371	YD repeat protein	1959		2.55673	1.67743	4.85138	1.5673	1.76794	1.30868	1.58889	1.79791	3.16411	1.93038	1.63346	2.05702		25.9012	0.991702							3.02851	1.54797	2.18364	1.87362		0.274558
Cthe_1185	hypothetical protein	426		0.313888	0.322358	0.345412	1.55573	3.96446	1.12949	1.59246	0.330782	2.89346	5.19326	0.406587	8.50646		26.5544	0.991746							0.327219	2.21656	1.60557	4.7021		0.141112
Cthe_1512	Type II site-specific deoxyribonuclease	310		0.431343	0.442983	0.474663	1.7996	1.50016	0.385117	1.36566	2.52073	0.463653	5.48838	5.63809	5.69929		26.2097	0.99179							0.449663	1.22829	1.45002	5.60859		0.00430706
Cthe_3122	S-layer-like domain containing protein	692		2.53543	0.198446	2.46789	0.806178	1.42997	1.74092	1.71742	1.12923	3.35476	0.981991	0.250298	1.01973		17.6323	0.991819							1.73392	1.32569	2.06714	0.750672		0.585429
Cthe_1852	Hsp33 protein	296		1.82067	3.97859	3.50992	2.23898	1.57111	0.403332	2.29185	0.476058	0.485583	0.569619	0.585156	0.591507		18.5224	0.99185							3.10306	1.40448	1.0845	0.582094		0.0861863
Cthe_1745	transcriptional regulator, XRE family	126		1.06124	1.08988	1.16782	1.09857	5.0784	0.947509	1.33589	1.11836	1.14073	1.33815	1.37465	1.38957		18.1408	0.99188							1.10631	2.37483	1.19833	1.36746		0.706083
Cthe_0268	hypothetical protein	265		2.03365	0.518206	0.555266	1.31377	0.435426	1.81571	4.48473	4.56014	0.542387	3.52831	5.60519	0.660703		26.0535	0.991923							1.03571	1.1883	3.19575	3.26473		0.498255
Cthe_2977	MAEBL, putative	375		0.356577	0.366199	0.392388	0.369121	0.307701	0.318363	0.448858	0.375769	0.383287	0.449619	8.85976	13.2004		25.8281	0.991966							0.371721	0.331728	0.402638	7.50327		0.0467773
Cthe_1034	hypothetical protein	185		0.722791	0.742296	0.795381	0.748217	0.623719	0.645331	0.909848	0.761693	0.776932	0.91139	3.77337	0.946412		12.3574	0.991987							0.753489	0.672422	0.816158	1.87706		0.160373
Cthe_1203	SpoVR	462		1.60502	0.29724	0.318497	0.299611	2.8987	2.60761	3.12443	3.53993	2.19662	4.78859	0.374905	3.24999		25.3011	0.992029							0.740251	1.93531	2.95366	2.8045		0.30752
Cthe_0233	GCN5-related N-acetyltransferase	196		0.682226	0.700636	3.02572	1.77626	0.588714	0.609113	4.11176	0.718945	2.95554	3.46703	3.5616	0.893297		23.0908	0.992068							1.46953	0.991364	2.59541	2.64064		0.45299
Cthe_2435	electron transport complex, RnfABCDGE type, B subunit	267		5.81243	2.07288	0.551107	3.66041	6.98012	0.447139	1.5856	0.527765	0.538324	0.631487	0.648713	0.655753		24.1117	0.992108							2.81214	3.69589	0.883896	0.645318		0.359303
Cthe_2702	polysaccharide pyruvyl transferase	745		0.723379	0.184328	0.197511	1.1711	1.79758	0.888659	1.7664	3.05498	3.1161	3.99829	2.34605	5.57627		24.8207	0.992149							0.368406	1.28578	2.64583	3.97354		0.00105439
Cthe_1791	UvrB/UvrC protein	168		4.41379	0.817409	0.875866	4.56907	0.686833	3.94078	4.03802	0.838769	0.85555	1.00361	1.03099	1.04218		24.1129	0.992189							2.03569	3.06556	1.91078	1.02559		0.684447
Cthe_0989	phosphoesterase, RecJ-like protein	318		6.15447	0.431839	1.86491	1.75433	3.66154	0.375428	0.529314	0.443123	0.451989	2.13691	0.544674	0.550585		18.8991	0.992221							2.81707	1.93043	0.474809	1.07739		0.427463
Cthe_1344	(p)ppGpp synthetase I, SpoT/RelA	724		0.744361	0.189675	1.12706	1.49474	1.84972	2.41351	1.46538	1.96401	2.0033	6.23138	0.239235	3.90595		23.6283	0.99226							0.687031	1.91933	1.8109	3.45885		0.437116
Cthe_1774	ribosomal-protein-alanine acetyltransferase	152		0.879712	0.903452	5.36835	0.910659	0.759132	0.785435	2.78523	0.92706	0.945608	4.47064	1.13951	4.64244		24.5172	0.992301							2.38384	0.818409	1.55263	3.41753		0.304447
Cthe_0927	chromosome segregation protein SMC	1190		0.623124	0.465092	1.80981	1.26189	0.831546	1.01237	2.28458	2.2714	4.1469	4.43522	1.90981	3.49102		24.5428	0.992342							0.966009	1.03527	2.90096	3.27869		0.0143074
Cthe_1987	hypothetical protein	130		1.02859	1.05634	1.13189	1.06477	0.8876	0.918355	7.50713	1.08395	5.57284	1.29698	1.33236	1.34682		24.2276	0.992382							1.07227	0.956909	4.72131	1.32538		0.0510254
Cthe_2618	stage III sporulation protein D, SpoIIID	87		1.53697	1.57844	1.69133	1.59104	1.3263	1.37225	1.93473	1.61969	1.6521	1.93801	1.99088	2.01248		20.2442	0.992416							1.60225	1.42986	1.73551	1.98046		0.00557913
Cthe_0815	arginine repressor, ArgR	153		0.873963	0.897547	0.961735	0.904707	0.75417	0.780302	1.10014	0.921001	0.939428	1.10201	1.13207	1.14435		11.5114	0.992435							0.911082	0.81306	0.986857	1.12614		0.0112637
Cthe_3161	Pseudouridine synthase, Rsu	244		0.548017	0.562806	0.603055	0.567296	0.472902	0.489288	1.73506	0.577513	0.589067	2.78499	0.709862	0.717566		10.3574	0.992453							0.571293	0.509828	0.967214	1.40414		0.304093
Cthe_1839	Radical SAM	353		0.3788	0.389022	0.416843	0.986254	0.326878	1.36307	3.00549	1.60885	2.25797	5.54352	1.97755	2.75052		21.0048	0.992488							0.394888	0.892066	2.29077	3.42386		0.00356341
Cthe_2073	amidohydrolase	393		1.37129	0.349427	4.34549	2.48685	2.51791	0.303782	1.07724	1.4451	2.02815	1.7291	2.44404	2.47057		22.5689	0.992525							2.02207	1.76951	1.51683	2.21457		0.856152
Cthe_0397	ABC transporter related protein	586		1.61112	0.234342	0.251101	1.48885	2.88202	1.12978	3.76892	3.15521	0.245277	4.6472	1.19125	1.65688		22.262	0.992562							0.698856	1.83355	2.3898	2.49845		0.378195
Cthe_2819	methyl-accepting chemotaxis sensory transducer	1474		4.77831	2.06938	5.37043	2.41832	1.64393	0.49824	1.41401	0.840266	0.991512	0.840572	0.672882	0.479871		22.0177	0.992599							4.07271	1.52016	1.08193	0.664442		0.0171586
Cthe_0056	Ig-like, group 2	4630		0.816528	0.254355	0.994838	0.867901	0.742368	0.455541	2.15704	2.01331	3.13542	2.96075	2.87147	3.4756		20.7451	0.992634							0.688574	0.688603	2.43526	3.1026		0.00120079
Cthe_1568	Radical SAM	291		0.459506	0.471906	0.505655	0.475671	0.396522	0.410262	0.578426	0.484238	0.493926	0.579406	0.59521	0.601671		6.0524	0.992644							0.479022	0.427485	0.518863	0.592096		0.00795718
Cthe_1930	carboxyl-terminal protease	505		3.4743	1.09596	9.56247	0.274099	0.228491	0.236408	0.333311	0.279036	0.284619	0.333875	0.342983	0.346705		16.7923	0.992672							4.71091	0.246333	0.298988	0.341188		0.00110405
Cthe_0319	class II aldolase/adducin-like protein	214		2.5183	0.641704	2.77122	2.60689	2.17312	0.557879	0.786551	0.658473	5.75988	0.787884	0.809375	0.81816		20.8894	0.992707							1.97708	1.7793	2.40164	0.805139		0.716624
Cthe_1142	hypothetical protein	351		0.380958	0.391238	1.68958	1.29063	1.82302	2.91689	1.56943	0.401462	2.27083	1.936	0.493465	0.498821		15.6623	0.992733							0.820591	2.01018	1.41391	0.976097		0.381327
Cthe_1222	RNA methyltransferase, TrmH family, group 3	267		3.53602	2.85216	2.22113	2.08942	3.70614	3.15707	0.630419	2.12705	0.538324	2.54509	0.648713	0.655753		24.7073	0.992774							2.86977	2.98421	1.0986	1.28318		0.0604551
Cthe_1010	peptidase U32	411		0.325344	0.334123	3.61273	1.35736	2.83302	1.61083	1.96084	0.342854	1.93932	2.89652	1.69848	0.426		19.3374	0.992806							1.42407	1.93374	1.41434	1.67366		0.719368
Cthe_0091	Peptidoglycan glycosyltransferase	709		1.33162	1.07409	0.207539	2.41379	1.39568	1.69918	2.2158	2.00556	0.202726	1.67908	1.72488	0.246948		16.1969	0.992833							0.871082	1.83622	1.4747	1.21697		0.703111
Cthe_0044	cellulosome enzyme, dockerin type I	533	X	0.250875	0.257645	0.27607	0.2597	0.216488	0.223989	0.315801	1.86667	1.08684	3.19212	5.74105	10.2828		23.97	0.992873							0.26153	0.233392	1.08977	6.40532		0.000468588
Cthe_0640	cellulosome enzyme, dockerin type I	582	X	1.27409	0.950962	2.16819	0.598192	1.39984	3.31317	1.82292	2.4432	2.11789	2.48442	3.90494	1.66827		24.1461	0.992913							1.46441	1.7704	2.128	2.68588		0.455147
Cthe_1360	polysaccharide biosynthesis protein CpsF	163		0.820345	0.842483	0.902733	0.849204	0.707902	0.732431	3.37958	0.864498	0.881794	4.16894	1.06262	4.32914		19.5417	0.992946							0.855187	0.763179	1.70862	3.1869		0.0688036
Cthe_0734	peptidase M23B	373		3.61748	0.368163	1.58992	2.33905	3.59035	2.74484	1.47687	2.09498	0.385342	0.45203	0.46436	0.4694		19.5928	0.992978							1.85852	2.89142	1.31906	0.46193		0.0983396
Cthe_0036	hybrid cluster protein	542		3.23712	1.78892	6.85297	1.22277	0.858023	1.2215	0.310557	0.259987	1.8724	0.311083	1.28796	0.323037		19.5463	0.993011							3.95967	1.10076	0.814313	0.640693		0.0500429
Cthe_1558	transcriptional regulator, BadM/Rrf2 family	151		3.56899	3.6653	5.4039	0.91669	0.764159	0.790637	1.11471	0.9332	0.951871	1.1166	1.14706	1.15951		21.5326	0.993047							4.21273	0.823829	0.999928	1.14106		1.39205e-06
Cthe_1095	cell divisionFtsK/SpoIIIE	808		0.91772	0.169956	0.733961	1.20957	1.22468	1.93873	2.10213	1.23135	2.87314	2.10569	2.16313	4.48484		21.1549	0.993082							0.607212	1.45766	2.06887	2.91789		0.0202676
Cthe_2159	hypothetical protein	286		2.59272	0.480156	0.514495	2.68393	0.403455	0.417434	4.15543	0.492703	0.502561	5.94895	0.605616	0.612189		19.4096	0.993115							1.19579	1.16827	1.7169	2.38892		0.948071
Cthe_1563	ABC transporter related protein	223		0.599625	0.615806	0.659845	0.620718	0.517435	0.535364	0.754806	0.631898	0.64454	0.756086	0.77671	0.78514		7.89797	0.993128							0.625092	0.557839	0.677081	0.772645		0.0112549
Cthe_1319	protein of unknown function DUF558	247		0.541361	2.24073	0.595731	1.40951	3.29842	1.94803	4.29529	0.570499	0.581913	2.75116	0.70124	2.85688		21.7908	0.993164							1.12594	2.21865	1.8159	2.1031		0.591413
Cthe_0509	sodium ion-translocating decarboxylase, beta subunit	359		0.372469	0.38252	1.65192	0.385572	0.321415	0.332552	0.468863	3.36612	4.04009	0.469658	1.94449	0.487705		14.2234	0.993188							0.802304	0.346513	2.62502	0.967286		0.149575
Cthe_0309	excinuclease ABC, B subunit	660		0.816541	0.208068	2.92534	1.95746	2.02909	1.00311	1.9939	2.47795	1.53763	1.41667	2.25057	2.67694		21.2933	0.993223							1.31665	1.66322	2.00316	2.11473		0.387708
Cthe_3073	HAD-superfamily hydrolase, subfamily IA, variant 3	223		4.23371	2.48188	0.659845	3.44217	0.517435	2.15768	2.89914	0.631898	0.64454	0.756086	0.77671	0.78514		19.9862	0.993257							2.45848	2.03909	1.39186	0.772645		0.566722
Cthe_0451	protein of unknown function DUF115	623		0.865035	0.220425	0.236189	1.73707	1.02709	1.35303	2.11231	1.93971	3.0272	5.19132	2.38423	1.98429		22.0779	0.993293							0.44055	1.3724	2.35974	3.18661		0.00440154
Cthe_0644	Vitamin B12 dependent methionine synthase, activation region	214		2.5183	0.641704	2.77122	1.62686	0.539196	0.557879	2.57417	2.65385	0.671647	4.36917	0.809375	3.29743		23.0308	0.993332							1.97708	0.907978	1.96655	2.82533		0.456808
Cthe_2876	ATP-dependent DNA helicase PcrA	741		1.54753	0.185323	2.60557	0.611352	1.09947	0.161115	2.2922	1.91895	2.54513	5.05415	1.65039	2.74232		22.4135	0.993369							1.44614	0.62398	2.25209	3.14895		0.121662
Cthe_0985	peptidase M16-like protein	427		1.73657	0.321603	6.61011	0.324169	1.08911	0.279593	0.394196	0.330007	1.35664	0.394864	0.405635	0.410038		13.6525	0.993392							2.88943	0.56429	0.693615	0.403513		0.377214
Cthe_0405	glycoside hydrolase, family 5	526	X	1.40973	0.261074	2.82287	0.861239	0.219369	0.914758	0.804857	1.4856	1.51533	3.72027	4.32068	4.87191		23.2077	0.993431							1.49789	0.665122	1.2686	4.30429		0.0516112
Cthe_0201	glutamate synthase, alpha subunit-like protein	240		5.62216	2.30608	5.25785	3.19835	2.66616	0.497442	0.701341	0.587138	0.598885	0.70253	0.721693	0.729526		23.5892	0.99347							4.39536	2.12065	0.629122	0.717916		0.0129683
Cthe_0396	ABC transporter related protein	574		0.232955	0.239242	1.42158	1.70267	1.41935	0.20799	1.84832	2.84921	3.28562	3.85423	3.04496	2.61585		22.722	0.993508							0.63126	1.11	2.66105	3.17168		0.0454636
Cthe_0771	putative helix-turn-helix protein, YlxM/p13-like protein	117		1.14287	1.17372	1.25765	1.18308	0.986222	1.02039	1.43865	1.20439	4.95116	1.44109	1.4804	1.49646		18.7761	0.993539							1.19141	1.06323	2.5314	1.47265		0.280622
Cthe_2662	RNA binding S1	140		0.955116	5.43948	1.05104	3.98482	0.8242	0.852758	1.2023	2.5485	1.02666	1.20434	1.23719	1.25062		21.577	0.993575							2.48188	1.88726	1.59249	1.23071		0.922501
Cthe_2313	protein of unknown function DUF218	251		2.14708	0.54711	0.586237	1.38704	0.459713	0.475642	2.70274	0.561407	2.30791	6.77848	0.690065	3.86826		22.5117	0.993612							1.09348	0.774133	1.85735	3.77893		0.307586
Cthe_1643	Uncharacterized phage-associated protein-like protein	332		2.84373	1.66705	7.83003	1.04864	0.347554	2.53897	0.506993	0.424437	0.432929	0.507853	0.521706	2.9245		21.5944	0.993648							4.1136	1.31172	0.454787	1.31802		0.087574
Cthe_1298	ribosomal protein L25	105		1.27349	1.30785	1.40139	1.31829	1.09893	1.13701	1.60307	1.34203	1.36888	1.60578	1.64958	1.66749		16.7738	0.993676							1.32758	1.18474	1.43799	1.64095		0.00410754
Cthe_0105	riboflavin synthase, alpha subunit	218		7.1189	2.53881	0.674979	1.59701	2.93522	2.20717	0.772119	2.60515	0.659323	0.773427	0.794524	0.803148		23.4798	0.993716							3.44423	2.24647	1.34553	0.790366		0.258484
Cthe_0776	DNA mismatch repair protein MutL	755		2.32387	0.181887	2.55725	1.15559	1.31065	0.158127	2.58749	2.44894	2.20949	3.94533	2.31498	0.231902		21.4255	0.993751							1.68767	0.874787	2.41531	2.16407		0.649784
Cthe_2104	PSP1	291		3.24439	0.471906	7.40094	1.55674	2.1989	0.410262	0.578426	0.484238	4.23579	0.579406	0.59521	0.601671		22.3579	0.993789							3.70575	1.38863	1.76615	0.592096		0.495489
Cthe_2605	ATP synthase F1, delta subunit	188		0.711257	0.73045	5.52626	2.96742	3.40361	0.635033	2.93017	0.749538	0.764534	0.896846	0.92131	0.931309		21.1677	0.993824							2.32265	2.33536	1.48141	0.916489		0.784966
Cthe_0368	NCAIR mutase (PurE)-related protein	248		2.17305	0.553729	0.593329	0.558146	0.465274	0.481396	0.678717	2.29001	2.33583	0.679867	0.698412	0.705993		12.2138	0.993844							1.1067	0.501605	1.76819	0.694757		0.144519
Cthe_3047	Peptidoglycan glycosyltransferase	470		0.284503	0.29218	0.313075	0.963854	1.36144	0.254013	1.986	2.57114	2.15923	3.07645	2.602	3.19467		19.0586	0.993876							0.296586	0.859771	2.23879	2.95771		0.000499499
Cthe_1061	hypothetical protein	228		2.36367	0.602301	0.645375	3.82661	0.506088	0.523624	3.53467	0.61804	3.49589	4.10089	0.759677	0.767922		21.7448	0.993912							1.20378	1.61877	2.54953	1.87616		0.796233
Cthe_0399	protein of unknown function DUF477	278		0.480994	0.493974	0.5293	2.38395	0.415065	0.429447	2.89894	0.506882	2.08376	6.12014	2.51106	2.53831		21.3918	0.993948							0.501423	1.07616	1.82986	3.72317		0.0575473
Cthe_2893	response regulator receiver protein	351		0.380958	0.391238	0.419218	1.88815	0.328741	0.340132	1.20614	2.83457	1.65039	2.66383	2.73649	5.78935		20.6292	0.993982							0.397138	0.852339	1.89703	3.72989		0.0083422
Cthe_0243	copper amine oxidase-like protein	282		1.91105	0.486967	2.10298	0.490852	0.409177	0.423355	1.50126	0.499692	0.50969	6.03333	0.614207	0.620873		15.6034	0.994008							1.50033	0.441128	0.83688	2.4228		0.383985
Cthe_2379	hypothetical protein	169		0.791221	0.812572	0.870683	0.819055	0.682769	0.706427	0.995987	0.833806	11.1594	0.997675	1.02489	1.03601		20.7305	0.994043							0.824825	0.736084	4.32974	1.01953		0.366472
Cthe_3114	glycosyl transferase, group 1	391		1.3783	0.351214	5.50812	2.23137	0.29511	1.23059	1.08275	1.45249	0.367602	3.69804	1.78535	0.447791		19.8287	0.994076							2.41255	1.25236	0.967613	1.97706		0.90115
Cthe_1482	Cof-like hydrolase	271		7.22184	0.506733	0.542972	1.28468	0.425786	0.440539	2.03274	0.519975	2.94119	2.50752	0.639137	2.60388		21.667	0.994112							2.75718	0.717001	1.8313	1.91684		0.671735
Cthe_2344	Undecaprenyl-phosphate galactose phosphotransferase	232		0.576363	4.17929	6.40014	0.596639	0.497362	4.41305	0.725525	0.607384	0.619536	0.726755	0.746579	0.754682		20.8433	0.994147							3.7186	1.83568	0.650815	0.742672		0.283233
Cthe_2109	copper amine oxidase-like protein	845		2.31612	0.901216	3.34026	2.0253	0.964153	0.569423	1.85918	1.4301	1.97416	3.52512	1.1367	1.77692		21.8186	0.994183							2.18586	1.18629	1.75448	2.14624		0.533015
Cthe_0073	hypothetical protein	321		0.416562	0.427803	3.23656	1.41125	4.71661	1.49895	0.524367	1.76923	0.447765	0.525256	2.17468	0.54544		17.6945	0.994213							1.36031	2.54227	0.913787	1.08179		0.458488
Cthe_1827	copper amine oxidase-like protein	323		0.413982	0.425154	0.455559	1.07786	0.357238	0.369617	1.3107	0.436264	0.444992	0.522003	2.16122	0.542062		8.51664	0.994227							0.431565	0.601571	0.730651	1.07509		0.669099
Cthe_0017	protein of unknown function DUF1538	620		0.215671	0.221491	0.237331	0.561529	0.18611	0.192558	1.91686	1.94909	2.69059	3.56827	4.08889	3.27752		19.1059	0.994259							0.224831	0.313399	2.18552	3.64489		1.12566e-05
Cthe_3180	hypothetical protein	303		1.7786	2.51329	7.10784	0.456832	0.380819	0.394014	3.50144	2.57897	0.474365	0.556459	0.571638	0.577842		20.8921	0.994293							3.79991	0.410555	2.18493	0.568646		0.0173536
Cthe_0286	response regulator receiver sensor signal transduction histidine kinase	424		0.315369	0.323879	1.39868	0.326463	1.92148	0.281571	0.396985	1.84299	2.39349	1.60268	1.6464	2.9156		15.3656	0.994319							0.67931	0.843173	1.54449	2.05489		0.245086
Cthe_2048	hypothetical protein	173		0.772926	0.793784	0.850552	0.800117	0.666983	0.690094	0.972959	3.28279	0.830824	0.974608	1.00119	1.01206		12.6489	0.99434							0.805754	0.719064	1.69552	0.995953		0.276088
Cthe_0793	hypothetical protein	422		0.316863	0.325414	0.348686	0.824995	4.00204	0.282906	1.90973	1.34579	0.340598	2.82102	3.51985	0.414896		16.4528	0.994367							0.330321	1.70331	1.1987	2.25192		0.298884
Cthe_1166	protein of unknown function DUF147	292		1.84561	0.47029	0.503923	1.55141	0.395164	0.408857	3.19665	1.94494	0.492234	4.95183	0.593172	4.23361		20.5877	0.994402							0.93994	0.785144	1.87794	3.25954		0.362863
Cthe_1431	hypothetical protein	651		2.07269	0.210944	1.59591	1.82344	0.177247	0.183389	1.6297	3.82407	0.220787	1.82868	3.49105	2.30645		19.3643	0.994434							1.29318	0.728025	1.89152	2.54206		0.397338
Cthe_1828	hypothetical protein	197		0.678763	0.69708	0.746931	0.702641	0.585726	0.606021	0.854426	0.715295	0.729606	0.855874	0.87922	0.888762		8.94034	0.994449							0.707591	0.631463	0.766442	0.874619		0.00552931
Cthe_0333	hypothetical protein	117		1.14287	1.17372	5.06873	1.18308	0.986222	1.02039	1.43865	1.20439	1.22848	1.44109	1.4804	1.49646		18.8645	0.99448							2.46177	1.06323	1.29051	1.47265		0.468396
Cthe_0452	cellulosome anchoring protein, cohesin region	257	X	2.09695	6.20155	6.64506	0.5386	0.448981	0.464538	0.654949	0.5483	0.55927	0.656059	0.673954	0.681269		20.1695	0.994514							4.98119	0.484039	0.587506	0.670427		0.000140757
Cthe_2362	parB-like partition protein	278		0.480994	0.493974	0.5293	0.497914	0.415065	0.429447	0.605474	0.506882	0.517023	2.44438	0.623044	0.629806		8.1733	0.994528							0.501423	0.447475	0.543126	1.23241		0.168622
Cthe_0727	cell envelope-related transcriptional attenuator	308		0.434144	0.445859	0.477745	1.81128	0.374636	0.387617	1.78854	2.5371	1.8808	2.20629	0.562358	0.568462		13.4748	0.99455							0.452583	0.857846	2.06881	1.11237		0.0575329
Cthe_2086	peptidase U32	839		0.642333	0.163677	0.706843	1.9148	2.4297	1.22029	2.48042	2.20376	1.72871	2.63686	1.14482	2.10581		19.378	0.994582							0.504284	1.85493	2.13763	1.9625		0.00920928
Cthe_0838	hypothetical protein	215		0.621936	0.638719	0.684398	0.643815	0.536688	0.555285	0.782892	0.65541	0.668523	0.784219	0.80561	0.814354		8.19185	0.994596							0.648351	0.578596	0.702275	0.801395		0.00285035
Cthe_1287	periplasmic sensor signal transduction histidine kinase	504		0.26531	0.27247	1.17667	0.898833	0.922716	0.236877	1.59902	2.82131	2.87776	3.37579	2.94717	2.45281		19.8467	0.994629							0.571483	0.686142	2.4327	2.92526		0.012179
Cthe_0958	queuine tRNA-ribosyltransferase	374		0.35753	0.367178	1.58567	1.21126	1.24345	0.319214	1.13197	0.376773	0.384311	0.450821	0.463118	0.468145		8.35943	0.994643							0.770126	0.92464	0.631017	0.460695		0.871523
Cthe_0003	ankyrin repeat protein	309		0.432739	0.444416	3.36225	0.447962	0.373424	0.386363	0.544731	0.45603	0.465154	0.545654	0.560538	0.566622		8.58589	0.994657							1.41314	0.402583	0.488638	0.557605		0.580666
Cthe_0313	hypothetical protein	343		3.3432	0.400363	2.37898	0.403557	2.88496	1.93018	1.23427	0.410826	2.95871	0.491566	0.504974	0.510455		17.452	0.994686							2.04085	1.73956	1.5346	0.502332		0.510834
Cthe_0607	peptidase M42	349		0.383141	0.39348	2.97689	1.5985	1.33252	2.4153	0.482298	0.403763	2.90785	0.483115	0.496293	2.02192		15.8951	0.994713							1.25117	1.7821	1.26464	1.00044		0.67666
Cthe_1463	protein of unknown function DUF891	115		1.16275	1.19413	1.27953	1.20365	4.0439	1.03814	1.46367	1.22533	1.24985	1.46615	1.50614	1.52249		18.3557	0.994744							1.21213	2.09523	1.31295	1.49826		0.74377
Cthe_1502	transcriptional regulator, MarR family	157		3.43259	0.874679	3.77733	0.881657	0.734956	0.760422	1.07211	0.897536	3.68972	1.07393	1.10322	1.1152		19.4134	0.994776							2.69487	0.792345	1.88646	1.09745		0.200629
Cthe_1539	glutamine synthetase, catalytic region	701		1.63583	0.789529	1.16404	1.21171	0.44726	1.81072	1.96963	1.47007	2.1467	3.54469	0.715048	2.40999		19.3152	0.994808							1.19647	1.15656	1.86213	2.22324		0.486938
Cthe_3062	signal transduction histidine kinase regulating citrate/malate metabolism	460		0.290688	0.298532	0.319881	0.300914	0.250844	0.259535	0.365917	0.306333	0.312462	0.366537	0.376535	0.380622		3.8288	0.994814							0.303034	0.270431	0.328237	0.374565		NA
Cthe_2310	hypothetical protein	242		0.552547	0.567457	2.45058	0.571984	0.47681	0.493331	0.695545	0.582286	0.593936	0.696724	0.715728	0.723497		9.12043	0.99483							1.1902	0.514042	0.623922	0.711983		0.409437
Cthe_1776	protein of unknown function UPF0079	161		0.830536	0.852948	0.913947	2.16241	2.8885	0.741529	1.04548	0.875237	4.95069	1.04725	1.07582	1.08749		18.4718	0.99486							0.86581	1.93081	2.29047	1.07019		0.510219
Cthe_2580	phosphodiesterase, MJ0936 family	161		0.830536	0.852948	0.913947	0.859753	2.8885	0.741529	1.04548	0.875237	3.59805	1.04725	1.07582	1.08749		15.8165	0.994887							0.86581	1.49659	1.83959	1.07019		0.679918
Cthe_3065	hypothetical protein	413		0.323768	0.332505	3.05541	0.335158	0.27939	0.289071	0.407559	0.341194	1.92993	0.40825	4.86741	2.99326		15.5629	0.994913							1.23723	0.301206	0.892895	2.75631		0.303504
Cthe_0992	ribosomal protein L7Ae/L30e/S12e/Gadd45	117		4.60613	1.17372	1.25765	1.18308	0.986222	1.02039	1.43865	1.20439	1.22848	1.44109	1.4804	1.49646		18.5167	0.994944							2.34583	1.06323	1.29051	1.47265		0.33952
Cthe_1847	two component transcriptional regulator, winged helix family	234		0.571437	0.586858	0.628827	0.591539	0.493111	0.510197	1.80921	0.602193	2.47558	3.99574	0.740198	3.0156		16.0205	0.99497							0.595707	0.531616	1.62899	2.58385		0.0684973
Cthe_2655	transcriptional regulator, AbrB family	183		0.73069	0.750408	0.804074	0.756395	0.630536	0.652384	0.919791	0.770017	0.785423	0.92135	0.946482	0.956755		9.62431	0.994986							0.761724	0.679771	0.825077	0.941529		0.0260799
Cthe_2107	thymidylate kinase	227		0.589058	0.604955	2.61251	0.609781	0.508317	0.52593	0.741506	2.50186	2.55192	2.99356	0.763023	3.10859		18.111	0.995017							1.26884	0.548009	1.93176	2.28839		0.165702
Cthe_2586	amidohydrolase 2	262		0.510367	0.52414	3.11446	1.32881	1.77499	0.455672	0.64245	2.16764	3.04222	0.643539	0.661093	0.668268		15.5337	0.995042							1.38299	1.18649	1.95077	0.657633		0.590847
Cthe_3110	UBA/THIF-type NAD/FAD binding fold	254		2.12172	0.540648	0.579313	2.60921	0.454284	0.470024	0.662684	0.554776	2.28065	6.69842	0.681914	0.689316		18.343	0.995073							1.08056	1.17784	1.16604	2.68988		0.885024
Cthe_0130	3-oxoacyl-(acyl-carrier-protein) synthase	344		0.38871	0.3992	0.427748	1.31689	1.86011	1.39873	1.97206	1.65094	1.68397	0.490137	2.02928	2.82248		16.4403	0.9951							0.405219	1.52525	1.76899	1.78063		0.015723
Cthe_0855	HAD superfamily (subfamily IIIA) phosphatase, TIGR01668	167		4.44022	0.822303	4.88616	0.828864	0.690946	0.714887	1.00792	0.843792	0.860673	1.00962	1.03716	1.04842		18.191	0.995131							3.3829	0.744899	0.904127	1.03174		0.0663499
Cthe_3149	aminoacyl-histidine dipeptidase	476		1.98344	0.288497	2.65102	1.61261	0.976993	1.01085	0.889401	1.19312	0.301959	0.354217	1.46654	0.367828		13.0965	0.995153							1.64098	1.20015	0.794825	0.729529		0.673598
Cthe_2591	hypothetical protein	138		0.968958	0.995106	1.06627	1.00305	0.836145	0.865117	1.21972	1.02111	1.04154	1.22179	1.25512	1.26874		12.7627	0.995174							1.01011	0.901436	1.09412	1.24855		0.00745251
Cthe_1811	transcriptional repressor, CopY family	124		4.34611	1.10746	1.18666	1.11629	0.930549	0.962792	1.35743	1.1364	1.15913	1.35973	1.39682	1.41199		17.4714	0.995203							2.21341	1.00321	1.21765	1.38951		0.37828
Cthe_2049	protein of unknown function DUF324	294		0.454817	0.467091	0.500495	0.470817	0.392476	0.406075	0.572523	0.479297	1.97036	0.573494	0.589137	0.595531		7.47211	0.995215							0.474134	0.423123	1.00739	0.586054		0.239521
Cthe_2300	CRISPR-associated protein Cas5	241		0.554839	0.569812	0.610562	0.574358	0.478788	0.495378	0.698431	0.584702	0.5964	0.699615	0.718698	0.726499		7.30808	0.995228							0.578404	0.516175	0.626511	0.714937		0.00772747
Cthe_1974	hypothetical protein	187		0.71506	0.734357	0.786874	0.740215	0.617048	0.638429	0.900117	0.753546	0.768623	0.901642	0.926237	0.93629		9.41844	0.995243							0.74543	0.665231	0.807429	0.92139		0.00105078
Cthe_1478	transcriptional regulator, TetR family	186		0.718905	0.738305	0.791105	0.744195	0.620366	3.55941	0.904956	0.757598	0.772755	0.90649	0.931216	0.941324		12.3866	0.995264							0.749438	1.64132	0.81177	0.926343		0.735903
Cthe_2240	protein of unknown function DUF180	159		0.840983	0.863677	6.53419	0.870567	0.725711	0.750857	1.05863	0.886246	0.903978	1.06042	1.08935	1.10117		16.6858	0.995292							2.74628	0.782378	0.949617	1.08365		0.507919
Cthe_0912	glycoside hydrolase, family 10	1077	X	0.500387	0.127507	0.550641	0.128524	0.107138	0.110851	0.866686	0.72556	2.76214	5.37497	2.8412	3.61099		17.7066	0.995321							0.392845	0.115504	1.45146	3.94239		0.000587728
Cthe_0194	hypothetical protein	127		4.24344	1.0813	1.15863	1.08992	0.908567	0.940049	1.32537	1.10955	1.13175	1.32762	1.36383	1.37863		17.0587	0.99535							2.16112	0.979513	1.18889	1.35669		0.321898
Cthe_3063	Acetyl xylan esterase	320		0.417863	0.42914	0.45983	0.432563	0.360588	0.373082	0.526006	0.440354	0.449164	0.526897	2.18148	2.20516		8.80212	0.995364							0.435611	0.388744	0.471841	1.63784		0.0263103
Cthe_0518	type III restriction enzyme, res subunit	991		1.36157	0.138572	1.27334	0.668758	1.35136	0.485532	1.07057	2.08119	1.90307	1.71685	0.96923	2.31821		15.3383	0.99539							0.924496	0.835218	1.68494	1.6681		0.382079
Cthe_2737	excinuclease ABC, C subunit	625		1.18643	0.219719	1.6623	1.89929	1.58326	1.05928	1.90153	0.908677	2.66907	3.13098	1.11692	0.280138		17.6176	0.995419							1.02282	1.51395	1.82642	1.50935		0.668967
Cthe_1164	FAD dependent oxidoreductase	528		0.253251	0.260085	1.54543	0.659371	1.54301	1.59648	2.25086	1.07561	2.3345	1.77084	0.328042	2.84374		16.4612	0.995447							0.686256	1.26629	1.88699	1.64754		0.35621
Cthe_0548	ABC transporter related protein	259		0.516279	0.530211	2.28973	0.534441	1.79555	0.460951	0.649891	0.544066	0.554952	2.6237	0.66875	0.676008		11.8445	0.995466							1.11207	0.930315	0.58297	1.32282		0.721782
Cthe_0599	thiazole biosynthesis protein ThiH	369		0.362375	0.372154	0.398768	0.375123	0.312705	0.32354	0.456157	0.381879	0.389519	0.45693	0.469394	0.474488		4.77303	0.995474							0.377766	0.337122	0.409185	0.466937		NA
Cthe_0046	hypothetical protein	900		0.148574	0.152583	0.658934	0.736377	0.905233	0.735612	0.753764	1.57994	1.61155	3.02584	1.94201	1.07881		13.3292	0.995497							0.32003	0.792407	1.31508	2.01556		0.014256
Cthe_0189	non-canonical purine NTP pyrophosphatase, rdgB/HAM1 family	199		2.70813	0.690074	0.739425	0.695579	0.579839	0.599931	0.845838	0.708106	0.722274	3.41476	0.870383	0.87983		13.4542	0.995519							1.37921	0.625116	0.75874	1.72166		0.331034
Cthe_0654	biotin and thiamin synthesis associated protein	458		2.06139	0.299836	4.21556	2.13391	1.01539	1.05057	0.924356	1.24001	0.313826	0.368138	0.37818	0.382284		14.3835	0.995543							2.19226	1.39996	0.826063	0.376201		0.258533
Cthe_0367	NADP oxidoreductase, coenzyme F420-dependent	289		1.86476	0.475172	2.05204	0.478963	3.42401	0.413101	1.4649	1.96513	2.00445	0.583416	0.59933	0.605835		15.9311	0.99557							1.46399	1.43869	1.81149	0.596193		0.333395
Cthe_1772	protein of unknown function DUF218	262		0.510367	0.52414	0.561624	0.528321	2.44229	0.455672	0.64245	0.537837	2.21101	2.59366	0.661093	4.71838		16.3868	0.995597							0.532044	1.14209	1.13043	2.65771		0.273748
Cthe_2479	Lj928 prophage protein	307		0.435558	0.447312	0.479301	1.13403	0.375857	0.38888	2.6251	2.54537	0.468184	6.37415	0.56419	0.570313		16.4082	0.995624							0.454057	0.632923	1.87955	2.50288		0.296586
Cthe_2948	Allergen V5/Tpx-1 related	280		0.477558	0.490445	0.52552	0.494358	0.4121	0.426379	0.601149	0.503261	0.51333	0.602168	0.618594	0.625308		6.29017	0.995635							0.497841	0.444279	0.539247	0.615357		0.00795718
Cthe_1493	transcriptional regulator, PadR-like family	204		2.64175	0.67316	0.721301	2.22065	0.565628	0.585226	2.07527	3.83053	0.704571	0.826505	0.84905	0.858266		16.5519	0.995662							1.3454	1.12383	2.20346	0.844607		0.569075
Cthe_1446	peptidase S1 and S6, chymotrypsin/Hap	845		0.158244	0.162514	0.965667	0.163811	0.136554	0.141285	0.199197	0.166761	0.170098	0.199535	1.44727	0.835089		4.74602	0.99567							0.428808	0.147217	0.178685	0.827297		NA
Cthe_0244	heavy metal translocating P-type ATPase	707		1.04882	0.194236	1.15416	1.67901	1.64692	0.936422	1.68098	1.70925	2.3595	2.04517	0.244988	1.74854		16.448	0.995698							0.799072	1.42078	1.91658	1.34623		0.428274
Cthe_0210	transcriptional regulator, LacI family	353		0.3788	0.389022	2.94316	0.986254	1.31742	0.338204	3.00549	1.60885	1.64104	2.64873	0.490669	0.495995		16.2436	0.995725							1.23699	0.880626	2.08512	1.2118		0.493771
Cthe_1620	Protein of unknown function DUF132	134		0.997883	1.02481	1.0981	1.03299	0.861105	0.890942	1.25613	1.05159	1.07263	1.25826	1.29258	1.30661		13.1436	0.995747							1.04026	0.928344	1.12678	1.28582		0.00105473
Cthe_2500	hypothetical protein	211		0.633726	0.650828	0.697372	0.65602	2.20402	0.565811	2.00642	2.69158	0.681197	0.799086	3.30841	0.829792		15.7243	0.995773							0.660642	1.14195	1.79307	1.64576		0.452216
Cthe_0767	16S rRNA processing protein RimM	174		0.768484	0.789222	0.845664	0.795518	0.66315	3.80489	3.16593	0.809846	0.826049	0.969006	0.995438	1.00624		15.4394	0.995799							0.801123	1.75452	1.60061	0.990229		0.75717
Cthe_0710	hypothetical protein	144		0.928585	0.953644	1.02184	0.961251	0.801306	0.829071	1.1689	0.978564	0.998142	1.17088	1.20282	1.21588		12.2309	0.995819							0.968024	0.863876	1.04854	1.19653		0.010061
Cthe_3040	hypothetical protein	144		0.928585	0.953644	1.02184	0.961251	0.801306	0.829071	1.1689	0.978564	0.998142	1.17088	1.20282	1.21588		12.2309	0.995839							0.968024	0.863876	1.04854	1.19653		0.010061
Cthe_0998	putative membrane-associated zinc metalloprotease	424		2.70452	0.323879	0.347041	0.821103	0.272142	2.41469	0.396985	0.332342	0.338992	0.397658	0.408505	4.16693		12.9248	0.995861							1.12515	1.16931	0.356107	1.6577		0.675058
Cthe_2078	protein of unknown function UPF0029	219		0.610577	0.627053	0.671897	2.06855	0.526886	0.545142	0.768593	0.643439	0.656313	4.26942	0.790896	3.22215		15.4009	0.995887							0.636509	1.04686	0.689448	2.76082		0.118833
Cthe_3160	putative RNA methylase, NOL1/NOP2/sun family	456		0.293237	1.67002	1.78945	0.763482	0.253044	0.261812	0.369127	0.30902	0.315203	0.369752	0.379838	0.383961		7.15794	0.995898							1.2509	0.426113	0.331117	0.377851		0.193236
Cthe_2934	ABC transporter related protein	299		3.15758	0.45928	0.492125	0.462944	0.385913	1.60924	2.26886	0.471282	2.66576	3.1271	0.579285	0.585573		16.2649	0.995926							1.36966	0.819365	1.80197	1.43065		0.79838
Cthe_0462	flagellar basal-body rod protein FlgB	134		0.997883	1.02481	1.0981	2.59812	0.861105	0.890942	1.25613	1.05159	1.07263	1.25826	1.29258	1.30661		14.7088	0.99595							1.04026	1.45005	1.12678	1.28582		0.789231
Cthe_0060	SEC-C motif containing protein	167		0.800696	0.822303	3.55114	0.828864	0.690946	0.714887	1.00792	0.843792	0.860673	1.00962	1.03716	1.04842		13.2164	0.995972							1.72471	0.744899	0.904127	1.03174		0.465003
Cthe_2141	metal-dependent phosphohydrolase, HD subdomain	395		0.338522	0.347657	0.37252	0.350431	0.292122	0.302244	0.426131	0.356742	1.46655	0.426853	0.438497	0.443256		5.56152	0.995981							0.3529	0.314932	0.749806	0.436202		0.248765
Cthe_1556	binding-protein-dependent transport systems inner membrane component	236		0.566594	0.581884	0.623498	0.586526	0.488932	0.505874	1.79388	0.59709	2.4546	0.714437	0.733925	0.741891		10.3891	0.995999							0.590659	0.527111	1.61519	0.730084		0.0547666
Cthe_0533	Radical SAM	510		0.262189	0.269264	0.288521	0.271412	1.25466	0.234091	0.830108	1.95085	2.8439	4.3379	1.88335	0.343306		14.7696	0.996023							0.273324	0.586722	1.87495	2.18819		0.12397
Cthe_1032	glutamyl-tRNA(Gln) amidotransferase, A subunit	486		0.275136	0.282561	3.05521	1.36366	1.67636	0.990046	1.92062	1.16857	2.08814	1.39823	0.356391	0.36026		14.9352	0.996048							1.2043	1.34335	1.72578	0.704959		0.354053
Cthe_0833	exodeoxyribonuclease VII, large subunit	411		0.325344	0.334123	1.98537	0.847075	0.280749	1.61083	1.34032	0.342854	1.40945	2.89652	1.69848	2.36237		15.4335	0.996074							0.881614	0.912884	1.03088	2.31912		0.253364
Cthe_0009	YD repeat containing protein	1840		1.00424	0.722421	1.46449	1.03513	0.493164	0.0648838	1.47839	1.16637	1.76596	1.60598	2.08313	0.981528		13.8657	0.996097							1.06372	0.531058	1.47024	1.55688		0.0932454
Cthe_1126	hypothetical protein	157		0.851696	0.874679	0.937232	0.881657	0.734956	0.760422	1.07211	0.897536	0.915493	4.32827	1.10322	1.1152		14.4725	0.996121							0.887869	0.792345	0.961714	2.18223		0.164061
Cthe_2298	CRISPR-associated protein Cas4	170		0.786566	0.807792	0.865562	0.814237	0.678753	0.702272	0.990128	0.828901	0.845485	0.991807	1.01886	1.02992		10.3603	0.996138							0.819973	0.731754	0.888172	1.01353		0.0112613
Cthe_0196	glutamine synthetase, catalytic region	697		0.191845	0.197022	0.211113	1.89314	3.06913	0.801558	1.0806	0.916917	1.50808	0.730599	0.248503	0.2512		11.0997	0.996157							0.199994	1.92127	1.16854	0.4101		0.0021341
Cthe_0987	riboflavin biosynthesis protein RibF	312		2.37666	0.440143	1.90077	1.11586	2.61125	0.382648	2.17432	0.451645	0.460681	0.540407	0.555148	0.561174		13.5707	0.99618							1.57252	1.36992	1.02888	0.552243		0.675096
Cthe_2147	glycoside hydrolase, family 5	660	X	0.2026	0.208068	0.222948	0.209728	0.17483	0.180888	0.255033	2.47795	2.52753	1.80374	3.04582	3.88277		15.1919	0.996205							0.211205	0.188482	1.7535	2.91078		0.00205284
Cthe_1973	Tetratricopeptide TPR_2	507		0.26374	0.270857	0.290228	1.10035	1.60692	0.235476	1.84107	0.277935	2.43119	1.84419	0.34163	0.345338		10.8489	0.996223							0.274942	0.980914	1.51673	0.843718		0.449714
Cthe_1134	hypothetical protein	146		0.915865	0.94058	1.00785	0.948084	0.790329	0.817714	1.15289	0.965159	0.984469	1.15484	1.18634	1.19922		12.0633	0.996243							0.954764	0.852042	1.03417	1.18014		0.00105168
Cthe_2297	CRISPR-associated protein Cas1	330		0.405201	0.416135	0.445895	0.419455	0.349661	0.361776	0.510066	0.42701	0.435553	0.510931	2.11537	0.530564		6.92762	0.996255							0.422411	0.376964	0.457543	1.05229		0.173087
Cthe_1283	endonuclease III	213		0.627776	0.644717	0.690824	0.64986	0.541728	0.560499	1.98758	0.661564	2.71965	0.791583	0.813175	0.822001		11.511	0.996274							0.654439	0.584029	1.7896	0.808919		0.0346192
Cthe_0271	type 3a, cellulose-binding	308		0.434144	0.445859	0.477745	0.449416	0.374636	0.387617	2.61657	1.84391	0.466664	0.547426	2.26647	4.01368		14.3241	0.996298							0.452583	0.40389	1.64238	2.27586		0.0722434
Cthe_0572	radical SAM enzyme, Cfr family	349		1.54418	0.39348	0.42162	0.39662	0.330625	0.342081	1.57843	1.62729	0.411841	3.41108	0.496293	0.50168		11.4552	0.996317							0.786425	0.356442	1.20585	1.46969		0.345012
Cthe_0708	FAD dependent oxidoreductase	409		0.326935	0.335757	1.44998	0.338436	1.5645	0.291898	1.34687	2.4326	2.48127	0.412242	0.423487	3.02253		14.4265	0.996341							0.704223	0.73161	2.08691	1.28609		0.281861
Cthe_0249	peptidase C11, clostripain	802		1.93506	0.171228	2.40739	2.26464	0.143875	0.148861	0.527874	0.175702	1.26538	0.210233	0.215968	0.218312		9.68453	0.996357							1.50456	0.852459	0.65632	0.214838		0.460827
Cthe_1805	diguanylate cyclase	310		0.431343	0.442983	1.91304	0.446517	1.50016	0.385117	1.777	0.454559	0.463653	2.19206	0.55873	2.27629		12.8414	0.996378							0.92912	0.777264	0.898406	1.67569		0.575614
Cthe_2873	hypothetical protein	233		0.57389	0.589376	0.631526	0.594078	0.495228	0.512387	0.722411	0.604778	2.4862	0.723636	0.743374	5.30564		13.9825	0.996402							0.598264	0.533898	1.27113	2.25755		0.36901
Cthe_0059	type 3a, cellulose-binding	486		0.275136	1.13881	2.59647	0.716354	1.31662	0.990046	0.346341	2.4865	1.64004	0.346928	1.97635	0.36026		14.1899	0.996425							1.3368	1.00767	1.49096	0.894514		0.898771
Cthe_0314	glycosyltransferase 28-like protein	392		0.341113	0.350318	0.375371	0.353113	1.18635	0.304557	0.429392	2.53809	1.47777	2.38521	3.11975	0.446648		13.3077	0.996447							0.355601	0.614673	1.48175	1.98387		0.214761
Cthe_3205	hypothetical protein	222		0.602326	0.61858	0.662817	0.623514	0.519766	0.537776	0.758206	0.634744	0.647444	0.759491	0.780208	0.788676		7.93355	0.996461							0.627908	0.560352	0.680131	0.776125		0.0112549
Cthe_2935	methyltransferase small	196		0.682226	0.700636	3.02572	0.706226	0.588714	0.609113	0.858785	0.718945	2.95554	0.86024	0.883705	0.893297		13.4831	0.996483							1.46953	0.634684	1.51109	0.879081		0.51733
Cthe_0459	DNA protecting protein DprA	370		3.09924	1.49584	1.60281	0.94094	0.31186	1.30044	1.1442	0.380846	1.56564	1.83659	0.468125	0.473206		14.6197	0.996508							2.06596	0.85108	1.03023	0.925973		0.299834
Cthe_1226	dihydrofolate reductase region	167		0.800696	0.822303	3.55114	0.828864	0.690946	0.714887	1.00792	0.843792	0.860673	1.00962	1.03716	1.04842		13.2164	0.99653							1.72471	0.744899	0.904127	1.03174		0.465003
Cthe_0724	histidinol phosphate phosphatase HisJ family	265		0.50459	0.518206	2.23789	0.52234	0.435426	0.450514	0.635177	0.531748	0.542387	0.636253	0.653609	0.660703		8.32884	0.996543							1.0869	0.469427	0.56977	0.650188		0.449075
Cthe_2692	glycosyl transferase, group 1	367		0.36435	0.374182	1.61592	0.377167	0.314409	1.80395	0.458643	0.38396	0.391642	1.8516	0.471952	0.477074		8.88485	0.996558							0.784815	0.831843	0.411415	0.933542		0.80136
Cthe_0986	peptidase M16-like protein	430		1.2533	0.31936	1.89765	0.809646	0.268344	0.277642	1.8742	0.327705	0.334262	0.39211	0.402805	0.407177		8.56419	0.996573							1.15677	0.451878	0.845388	0.400697		0.574335
Cthe_2577	adenylate cyclase	156		0.857156	0.880286	0.94324	0.887309	0.739667	0.765296	1.07899	0.90329	0.921362	1.08081	1.1103	1.12235		11.2901	0.996591							0.893561	0.797424	0.967879	1.10449		0.0104342
Cthe_2946	2C-methyl-D-erythritol 2,4-cyclodiphosphate synthase	156		0.857156	0.880286	0.94324	0.887309	0.739667	0.765296	1.07899	0.90329	0.921362	1.08081	1.1103	1.12235		11.2901	0.99661							0.893561	0.797424	0.967879	1.10449		0.0104342
Cthe_0781	GCN5-related N-acetyltransferase	162		0.825409	0.847683	0.908305	0.854446	0.712272	2.97014	1.03902	0.869835	0.887237	1.04078	1.06917	1.08078		13.1051	0.996632							0.860466	1.51229	0.932032	1.06358		0.650868
Cthe_0560	FAD-dependent pyridine nucleotide-disulphide oxidoreductase	591		0.226254	0.23236	1.00345	0.234214	0.195242	0.202007	0.716337	0.960952	0.980178	1.14981	1.18117	1.19399		8.27597	0.996646							0.487356	0.210488	0.885822	1.17499		0.00622961
Cthe_2626	UDP-N-acetylmuramate--alanine ligase	469		0.285109	0.292803	2.21522	0.295139	0.24603	0.254555	0.902676	1.66616	0.306466	0.359503	0.36931	0.373318		7.56628	0.996658							0.931043	0.265241	0.958433	0.367377		0.361633
Cthe_2032	hypothetical protein	2004		0.0667247	0.0685253	0.0734259	0.592344	0.406542	0.871946	1.42024	0.922631	1.04976	3.1436	1.78884	2.73489		13.1395	0.99668							0.0695586	0.623611	1.13088	2.55578		3.44582e-06
Cthe_1576	basic membrane lipoprotein	355		0.376666	0.38683	0.414494	0.389916	0.325037	0.336299	2.62936	0.396939	1.63179	0.47495	1.9664	4.22957		13.5582	0.996703							0.392663	0.350417	1.55269	2.22364		0.0710344
Cthe_2326	protein of unknown function DUF163	159		0.840983	0.863677	0.925443	0.870567	0.725711	0.750857	1.05863	0.886246	0.903978	1.06042	1.08935	1.10117		11.077	0.996721							0.876701	0.782378	0.949617	1.08365		0.012938
Cthe_2212	transcriptional regulator, AraC family	302		0.442769	0.454717	0.487237	1.15281	1.5399	0.395318	1.40184	0.4666	1.91816	2.25012	2.3115	0.579756		13.4007	0.996744							0.461574	1.02934	1.2622	1.71379		0.227185
Cthe_0944	SMC protein-like protein	483		1.9547	0.284316	3.99736	0.286584	0.962834	0.247176	1.14052	1.61786	0.297583	1.40691	0.358605	1.46097		14.0154	0.996767							2.07879	0.498865	1.01866	1.0755		0.509099
Cthe_2691	galactoside O-acetyltransferase	178		0.751215	0.771487	0.82666	0.777642	0.648247	0.670709	0.945628	0.791647	0.807486	3.81763	0.973069	0.98363		12.765	0.996788							0.783121	0.698866	0.848254	1.92478		0.133389
Cthe_0440	Domain of unknown function DUF1727	467		0.28633	0.294057	0.315087	0.296403	0.247084	0.255645	0.906542	1.67329	2.63943	1.45511	0.370891	3.2152		11.9551	0.996808							0.298491	0.266377	1.73976	1.6804		0.0112913
Cthe_2679	Tetratricopeptide TPR_2	361		0.370405	0.380401	0.407605	0.383435	1.28822	0.33071	0.466265	1.57319	0.398151	0.467056	1.93372	0.485003		8.48417	0.996822							0.386137	0.667456	0.812537	0.961927		0.638203
Cthe_0570	peptidase, membrane zinc metallopeptidase, putative	227		0.589058	0.604955	0.648218	0.609781	0.508317	0.52593	0.741506	0.620763	0.633183	0.742763	0.763023	0.771305		7.7588	0.996835							0.614077	0.548009	0.665151	0.75903		0.00320737
Cthe_2117	putative sulfonate transport system substrate-binding protein	342		0.390983	0.401534	0.43025	0.404737	0.337392	0.349082	0.492169	0.412027	0.42027	0.493003	0.506451	0.511948		5.14985	0.996844							0.407589	0.363737	0.441489	0.503801		NA
Cthe_1349	Undecaprenyl-phosphate galactose phosphotransferase	467		0.28633	0.294057	0.315087	0.745499	2.11893	1.03033	1.45265	1.67329	1.24044	1.45511	0.370891	1.51103		12.4936	0.996865							0.298491	1.29825	1.45546	1.11234		0.0165145
Cthe_1472	Carbohydrate binding family 11	900	X	1.04902	0.152583	0.658934	0.386831	0.128209	0.132651	1.03713	1.34271	1.1276	3.02584	2.81679	1.66833		13.5266	0.996887							0.620179	0.215897	1.16915	2.50365		0.00322044
Cthe_0503	2'-5' RNA ligase	183		0.73069	0.750408	0.804074	0.756395	0.630536	0.652384	0.919791	0.770017	0.785423	3.71332	0.946482	0.956755		12.4163	0.996908							0.761724	0.679771	0.825077	1.87219		0.167879
Cthe_0696	putative rRNA methylase	188		0.711257	0.73045	0.782689	0.736278	0.613766	0.635033	0.895329	0.749538	0.764534	0.896846	0.92131	0.931309		9.36834	0.996924							0.741465	0.661692	0.803134	0.916489		0.00618796
Cthe_1786	DNA repair protein RadA	454		0.294529	0.302477	1.30626	1.2288	1.02434	0.262965	2.05599	2.19148	0.316591	2.05948	0.381512	1.5543		12.9787	0.996945							0.634421	0.838701	1.52136	1.33176		0.657925
Cthe_0601	thiamine-phosphate pyrophosphorylase	356		0.375607	0.385743	0.41333	0.388821	0.324124	0.335354	0.472814	0.395824	0.403743	0.473615	0.486534	0.491815		4.94733	0.996953							0.39156	0.349433	0.424127	0.483988		NA
Cthe_2709	hypothetical protein	492		0.271781	1.12492	2.5648	0.707617	0.234528	0.242655	0.342118	2.89013	0.292139	0.342697	3.01905	0.355866		12.3883	0.996974							1.3205	0.394934	1.17479	1.23921		0.652003
Cthe_1785	protein of unknown function DUF147	360		0.371434	0.381457	0.408737	0.384501	0.320522	0.331628	1.17599	0.391426	0.399257	4.72611	1.93909	1.96014		12.7903	0.996995							0.38721	0.34555	0.655556	2.87511		0.00110978
Cthe_2802	NLPA lipoprotein	327		0.408918	0.419953	0.449986	0.423303	0.352869	0.365095	0.514746	0.430927	0.439549	0.515618	0.529683	0.535432		5.38608	0.997004							0.426286	0.380422	0.461741	0.526911		0.00859543
Cthe_0979	Peptidoglycan glycosyltransferase	723		0.184946	0.189937	0.203521	0.191453	0.159596	1.41608	0.585553	0.194901	1.10244	0.939886	0.965524	2.8106		8.94443	0.997019							0.192801	0.589043	0.62763	1.572		0.0849557
Cthe_1510	short-chain dehydrogenase/reductase SDR	247		2.18185	0.55597	0.595731	0.560406	0.467158	0.483345	0.681465	0.570499	0.581913	4.81971	0.70124	0.708851		12.9081	0.997041							1.11118	0.503636	0.611292	2.0766		0.40146
Cthe_1837	hypothetical protein	169		0.791221	0.812572	0.870683	0.819055	0.682769	0.706427	0.995987	0.833806	0.850488	0.997675	1.02489	1.03601		10.4216	0.997058							0.824825	0.736084	0.893427	1.01953		0.00615464
Cthe_1500	ABC transporter related protein	630		1.17701	0.217976	0.233564	0.885517	0.183156	0.76375	1.68403	0.901465	0.919501	3.51163	2.35774	0.277915		13.1133	0.99708							0.542851	0.610807	1.16833	2.0491		0.347975
Cthe_1258	copper amine oxidase-like protein	259		0.516279	0.530211	0.568129	0.534441	0.445514	0.460951	2.12692	0.544066	0.554952	0.650993	0.66875	4.77303		12.3742	0.997101							0.538206	0.480302	1.07531	2.03092		0.292588
Cthe_2578	Ppx/GppA phosphatase	506		0.264261	0.271393	1.17202	0.273558	0.22804	0.950914	1.5927	1.96627	1.14483	3.36245	0.342305	0.34602		11.9148	0.997121							0.569224	0.48417	1.56793	1.35026		0.34893
Cthe_0628	hypothetical protein	278		0.480994	0.493974	0.5293	0.497914	0.415065	0.429447	0.605474	0.506882	0.517023	0.6065	0.623044	0.629806		6.33542	0.997131							0.501423	0.447475	0.543126	0.619784		0.00795718
Cthe_1787	glycoside hydrolase 15-related	644		0.207634	0.213237	0.228487	0.214938	1.26508	1.02803	0.261369	0.218809	0.223187	1.84855	0.268954	0.271873		6.25015	0.997141							0.216453	0.836015	0.234455	0.79646		0.200019
Cthe_1334	FHA domain containing protein	520		0.257147	0.264086	0.282972	0.266193	0.2219	1.62104	0.323696	0.270987	1.11401	0.324244	0.333089	0.336704		5.61606	0.997151							0.268068	0.703043	0.569564	0.331346		0.748842
Cthe_0488	type IV pilus assembly PilZ	224		0.596948	0.613057	0.656899	0.617947	0.515125	0.532974	0.751437	2.53537	0.641663	0.75271	3.1164	0.781635		12.1122	0.997171							0.622301	0.555349	1.30949	1.55025		0.246542
Cthe_0089	rod shape-determining protein MreC	287		0.46591	0.478483	0.512702	0.4823	0.402049	0.41598	0.586487	0.490987	0.50081	0.587481	3.34672	0.610056		8.87996	0.997186							0.485699	0.433443	0.526095	1.51475		0.204153
Cthe_1574	hypothetical protein	247		0.541361	0.55597	0.595731	0.560406	0.467158	0.483345	1.71399	2.29928	0.581913	0.68262	0.70124	0.708851		9.89186	0.997202							0.564354	0.503636	1.53173	0.69757		0.0500782
Cthe_1848	copper-translocating P-type ATPase	743		0.179968	0.184825	0.198042	0.609706	1.56712	0.160681	1.25629	1.91378	1.07276	1.60225	0.939534	1.30677		10.9917	0.997221							0.187612	0.779169	1.41428	1.28285		0.00964529
Cthe_0766	tRNA (guanine-N1)-methyltransferase	247		2.18185	0.55597	0.595731	0.560406	0.467158	0.483345	0.681465	2.29928	0.581913	2.75116	0.70124	0.708851		12.5684	0.997242							1.11118	0.503636	1.18755	1.38709		0.560176
Cthe_2588	putative transcriptional acitvator, Baf family	255		0.524378	0.538528	0.577041	0.542824	1.82372	0.468181	0.660086	0.552601	0.563657	0.661204	0.67924	0.686612		8.27807	0.997255							0.546649	0.944909	0.592114	0.675686		0.678304
Cthe_2800	aminotransferase, class I and II	393		0.340245	0.349427	0.374416	0.352214	0.293608	0.303782	0.4283	0.358558	0.365731	0.429026	0.440728	0.445512		4.48155	0.997263							0.354696	0.316535	0.384196	0.438422		NA
Cthe_0278	pseudouridine synthase	231		0.578858	0.594479	0.636993	0.599222	0.499515	0.516823	0.728666	0.610014	0.622218	0.729901	0.749811	0.757949		7.62445	0.997276							0.603444	0.53852	0.653633	0.745887		0.0072997
Cthe_0631	hypothetical protein	294		0.454817	0.467091	2.01715	0.470817	0.392476	1.63661	0.572523	0.479297	1.97036	0.573494	0.589137	2.40017		12.0239	0.997296							0.979685	0.8333	1.00739	1.1876		0.960875
Cthe_2120	RNA polymerase sigma factor	253		0.528523	0.542785	2.34404	0.547115	1.83814	0.471882	0.665304	0.556969	2.28967	0.666431	0.68461	0.69204		11.8275	0.997315							1.13845	0.952378	1.17065	0.681027		0.934099
Cthe_2584	hypothetical protein	208		2.59095	0.660215	0.70743	0.665482	0.55475	2.31328	0.80924	0.677467	0.691021	0.810611	0.832722	0.84176		12.1549	0.997336							1.31953	1.17784	0.725909	0.828365		0.786793
Cthe_1471	glycoside hydrolase, family 5	561		0.238353	0.244786	0.262291	0.807507	1.45224	0.21281	0.300039	1.01234	0.256208	1.66667	3.58332	2.20359		12.2402	0.997356							0.248477	0.824187	0.522862	2.48453		0.014455
Cthe_0635	protein serine/threonine phosphatases	276		0.484479	0.497553	2.1487	0.501523	0.418073	0.432559	0.609862	0.510555	0.52077	3.38769	0.627559	0.63437		10.7737	0.997374							1.04358	0.450718	0.547062	1.54987		0.380066
Cthe_0458	exodeoxyribonuclease III Xth	251		2.14708	0.54711	4.13919	0.551475	0.459713	0.475642	0.670605	0.561407	0.572639	0.671741	0.690065	0.697555		12.1842	0.997394							2.27779	0.49561	0.60155	0.686454		0.130502
Cthe_3020	NADH dehydrogenase (ubiquinone)	359		0.372469	0.38252	0.409876	0.385572	0.321415	0.332552	0.468863	0.392516	0.400369	0.469658	0.482469	0.487705		4.90598	0.997402							0.388288	0.346513	0.420583	0.479944		NA
Cthe_0600	thiamine biosynthesis protein ThiF	214		0.624842	0.641704	0.687596	0.646823	0.539196	0.557879	0.786551	0.658473	0.671647	0.787884	0.809375	0.81816		8.23013	0.997416							0.651381	0.5813	0.705557	0.805139		0.00285035
Cthe_2181	predicted ATPase of the PP-loop superfamily implicated in cell cycle control	237		0.564204	0.579429	0.620867	0.584052	0.486869	0.503739	0.710219	0.59457	0.606466	0.711422	0.730828	0.73876		7.43143	0.997429							0.588167	0.524887	0.637085	0.727004		0.00772747
Cthe_2255	tRNA(Ile)-lysidine synthetase	470		0.284503	0.29218	1.26179	0.294511	0.989465	1.40862	1.44338	1.20835	0.305814	1.44582	1.48526	0.372524		10.7922	0.997446							0.612824	0.897532	0.985846	1.1012		0.787846
Cthe_2825	intein	615		0.217425	0.223292	3.50191	4.23206	0.187623	0.194124	0.273694	0.229127	2.12229	0.274158	0.281636	0.284693		12.022	0.997467							1.31421	1.53794	0.875036	0.280162		0.940566
Cthe_0566	primosomal protein N'	815		0.164069	0.168497	1.82188	0.941844	1.21416	0.146486	1.45823	0.958807	2.31404	1.14724	0.856532	0.865829		12.0576	0.997487							0.718148	0.767496	1.57702	0.956535		0.366149
Cthe_0885	dephospho-CoA kinase	195		0.685724	2.83826	0.754592	0.709847	0.591733	0.612237	0.863189	0.722632	0.73709	0.864652	0.888237	0.897878		11.1661	0.997505							1.42619	0.637939	0.774303	0.883589		0.336874
Cthe_0231	Radical SAM	445		0.300486	0.308595	2.33469	0.782355	0.259299	0.268284	0.378251	0.316659	3.25931	1.52705	0.389228	1.58573		11.7099	0.997525							0.981256	0.436646	1.31807	1.16734		0.760907
Cthe_2055	hypothetical protein	639		0.209259	0.214906	0.230275	0.21662	0.180576	0.186833	0.263414	0.220521	0.224933	0.263861	0.271058	0.274		2.75626	0.997529							0.218146	0.194676	0.23629	0.26964		NA
Cthe_2544	RNA polymerase, sigma-24 subunit, ECF subfamily	187		2.88191	0.734357	0.786874	0.740215	0.617048	0.638429	0.900117	0.753546	0.768623	0.901642	0.926237	0.93629		11.5853	0.997549							1.46771	0.665231	0.807429	0.92139		0.355337
Cthe_1764	Outer membrane protein-like protein	362		0.369382	0.37935	2.86999	0.382376	0.318751	0.329796	0.464977	0.389263	0.397051	0.465765	1.92838	0.483663		8.77875	0.997563							1.20624	0.343641	0.417097	0.95927		0.387509
Cthe_2345	DegT/DnrJ/EryC1/StrS aminotransferase	382		0.350043	0.359489	2.1361	0.911382	0.302063	0.312529	0.440633	1.48671	0.376263	0.44138	3.88842	0.458341		11.4633	0.997582							0.948542	0.508658	0.767868	1.59605		0.799329
Cthe_1511	DNA methylase N-4/N-6	329		0.406432	0.4174	0.447251	1.37693	4.07052	0.362876	0.511617	1.72621	0.436877	0.512484	0.526463	0.532177		11.3272	0.997601							0.423694	1.93678	0.891568	0.523708		0.253529
Cthe_3107	Radical SAM	210		0.636744	0.653927	0.700693	0.659144	0.549467	0.568506	2.01598	0.671015	0.68444	0.802891	0.824792	0.833744		9.60134	0.997617							0.663788	0.592372	1.12381	0.820475		0.286251
Cthe_0804	transcriptional regulator, MerR family	190		0.70377	0.722761	0.77445	0.728527	0.607305	0.628348	0.885904	0.741648	0.756487	0.887406	0.911612	0.921506		9.26973	0.997633							0.73366	0.654727	0.79468	0.906841		0.00618796
Cthe_2999	hypothetical protein	190		0.70377	0.722761	0.77445	0.728527	0.607305	0.628348	0.885904	0.741648	0.756487	0.887406	0.911612	0.921506		9.26973	0.997648							0.73366	0.654727	0.79468	0.906841		0.00618796
Cthe_2521	DNA-directed RNA polymerase sigma factor	235		0.569005	0.58436	0.626151	0.589022	0.491013	0.508026	0.716263	0.599631	0.611628	0.717477	0.737048	3.00277		9.75239	0.997664							0.593172	0.529354	0.642507	1.48576		0.207437
Cthe_1329	putative CoA-substrate-specific enzyme activase	1433		1.93128	0.676619	1.34733	0.535662	0.324528	1.21939	1.36326	0.0983344	0.556219	1.00903	0.12087	0.122182		9.3047	0.99768							1.31841	0.693192	0.672605	0.417359		0.313624
Cthe_0419	peptidase M16-like protein	419		0.319132	0.327744	4.07585	0.330359	0.275389	0.284931	1.01039	1.35542	1.38254	0.402404	0.41338	0.417867		10.5954	0.997698							1.57424	0.296893	1.24945	0.411217		0.180429
Cthe_2677	histidine kinase	239		0.559482	0.57458	0.615671	0.579164	0.482795	0.499524	0.704275	0.589595	0.601391	0.705469	0.724712	0.732578		7.36924	0.99771							0.583245	0.520494	0.631754	0.72092		0.00772747
Cthe_1049	regulatory protein RecX	206		0.649108	0.666625	2.87884	0.671943	0.560136	0.579545	0.817096	0.684045	0.69773	0.818481	0.840807	0.849933		10.7143	0.997728							1.39819	0.603874	0.732957	0.836407		0.544984
Cthe_2303	CRISPR-associated protein Cas6	240		0.557151	0.572186	0.613106	0.576751	0.480783	0.497442	0.701341	0.587138	0.598885	0.70253	0.721693	0.729526		7.33853	0.99774							0.580814	0.518326	0.629122	0.717916		0.00772747
Cthe_3162	SAM dependent methyltransferase	389		0.343744	0.35302	1.52453	0.894982	2.99324	0.306905	0.432704	0.362245	0.369492	0.433437	0.44526	0.450093		8.90965	0.997755							0.74043	1.39838	0.388147	0.44293		0.506228
Cthe_0500	hypothetical protein	194		0.689259	0.707859	0.758482	0.713506	0.594784	0.615393	0.867638	0.726357	0.740889	0.869109	0.892816	0.902506		9.0786	0.99777							0.718533	0.641228	0.778295	0.888144		0.0112583
Cthe_1031	glutamyl-tRNA(Gln) amidotransferase, B subunit	477		0.280328	0.287892	2.64546	0.290189	0.974945	1.00873	1.95686	0.295415	1.21443	0.353474	1.46347	0.367057		11.1382	0.997789							1.07123	0.757953	1.15557	0.727999		0.955515
Cthe_0827	hemolysin A	270		0.495245	0.50861	2.19645	0.512667	3.01744	0.442171	0.623414	0.521901	0.532342	0.624471	0.641505	0.648467		10.7647	0.997806							1.06677	1.32409	0.559219	0.638148		0.810353
Cthe_1030	TPR repeat domain containing protein	274		0.488016	0.501185	0.537027	0.505183	1.69726	0.435716	0.614313	0.514282	0.524571	0.615354	0.63214	3.54355		10.6086	0.997824							0.508743	0.879386	0.551055	1.59701		0.485692
Cthe_0102	tRNA (guanine-N(7)-)-methyltransferase	218		0.613377	0.62993	0.674979	1.59701	0.529303	0.547643	0.772119	0.646391	0.659323	0.773427	0.794524	0.803148		9.04117	0.997839							0.639429	0.891318	0.692611	0.790366		0.861061
Cthe_2993	hypothetical protein	348		0.384242	0.394611	0.422832	0.397759	0.331575	0.343064	0.483683	0.404923	0.413024	0.484503	0.497719	0.503121		5.06106	0.997848							0.400562	0.357466	0.433877	0.495115		NA
Cthe_0764	signal peptidase I	221		0.605051	0.621379	0.665817	0.626336	0.522118	0.540209	0.761637	0.637616	0.650373	0.762928	3.1587	0.792245		10.3444	0.997865							0.630749	0.562888	0.683209	1.57129		0.130684
Cthe_2072	hypothetical protein	250		0.534865	0.549299	0.588582	1.81205	2.55952	0.477545	0.673287	0.563653	0.57493	0.674428	0.692825	0.700345		10.4013	0.997882							0.557582	1.61637	0.603957	0.689199		0.133913
Cthe_0502	hypothetical protein	288		0.464293	0.476822	0.510922	0.480626	0.400653	0.414535	0.584451	0.489282	0.499071	0.585441	0.601411	0.607938		6.11544	0.997892							0.484012	0.431938	0.524268	0.598263		0.00795718
Cthe_1341	Radical SAM	505		0.264785	0.27193	0.291377	0.274099	0.228491	0.236408	0.333311	1.54738	1.1471	2.35736	1.38232	2.44795		10.7825	0.99791							0.276031	0.246333	1.00926	2.06255		0.00177202
Cthe_1761	protein of unknown function DUF214	402		0.332628	0.341604	0.366034	1.90946	0.287035	1.19692	1.68753	0.35053	1.44101	0.419421	0.430861	0.435538		9.19857	0.997926							0.346755	1.13114	1.15969	0.428607		0.151791
Cthe_1484	transcriptional regulator	236		0.566594	0.581884	0.623498	0.586526	1.97055	0.505874	0.713228	0.59709	0.609036	0.714437	0.733925	0.741891		8.94453	0.997941							0.590659	1.02098	0.639785	0.730084		0.710489
Cthe_2380	TPR repeat domain containing protein	246		0.543562	0.55823	0.598152	1.84151	0.469057	0.48531	0.684235	0.572818	0.584278	0.685395	0.70409	0.711732		8.43837	0.997955							0.566648	0.931959	0.613777	0.700406		0.778406
Cthe_0576	Ribulose-phosphate 3-epimerase	220		0.607801	0.624203	2.69564	0.629183	0.524491	0.542664	0.765099	0.640514	0.653329	0.766396	0.787301	0.795846		10.0325	0.997971							1.30921	0.565446	0.686314	0.783181		0.425159
Cthe_2572	hypothetical protein	206		0.649108	0.666625	0.714298	0.671943	0.560136	0.579545	0.817096	0.684045	0.69773	0.818481	0.840807	0.849933		8.54975	0.997986							0.676677	0.603874	0.732957	0.836407		0.0188446
Cthe_2191	1,4-alpha-glucan branching enzyme	737		0.181433	0.186329	0.199655	0.756954	0.868221	0.161989	0.57443	1.34998	0.195024	0.228775	0.235015	0.237566		5.17537	0.997994							0.189139	0.595722	0.706477	0.233785		0.142316
Cthe_2813	two component transcriptional regulator, winged helix family	231		0.578858	0.594479	0.636993	0.599222	0.499515	0.516823	0.728666	0.610014	0.622218	0.729901	0.749811	3.05476		9.92126	0.998011							0.603444	0.53852	0.653633	1.51149		0.211188
Cthe_2229	N-acetylneuraminate synthase	350		0.382046	0.392356	0.420416	0.395486	2.82726	0.341103	0.48092	0.402609	2.27732	0.481735	0.494875	0.500246		9.39637	0.998026							0.398273	1.18795	1.05362	0.492285		0.717911
Cthe_1408	two component transcriptional regulator, winged helix family	232		0.576363	0.591917	0.634248	0.596639	0.497362	0.514596	0.725525	0.607384	0.619536	0.726755	0.746579	3.0416		9.8785	0.998043							0.600843	0.536199	0.650815	1.50498		0.207437
Cthe_2890	putative transcriptional regulator	389		0.343744	0.35302	0.378266	0.355836	0.296627	0.306905	1.08832	2.00881	0.369492	3.06033	0.44526	0.450093		9.4567	0.998059							0.358343	0.31979	1.15554	1.31856		0.210933
Cthe_3147	ABC transporter related protein	581		0.230148	0.236359	0.253262	1.50166	1.10134	0.828163	1.3871	0.977492	0.247388	1.6093	1.2015	0.301353		9.87507	0.998075							0.239923	1.14372	0.87066	1.03739		0.11143
Cthe_2736	phosphoenolpyruvate-protein phosphotransferase	568		1.30549	0.241769	1.82911	0.982175	0.818748	0.210187	1.41885	0.248087	0.25305	1.64613	1.229	0.30825		10.4908	0.998093							1.12546	0.67037	0.639994	1.06113		0.842799
Cthe_2314	hypothetical protein	251		0.532734	0.54711	0.586237	0.551475	0.459713	0.475642	1.68667	2.26264	0.572639	0.671741	0.690065	0.697555		9.73423	0.998109							0.55536	0.49561	1.50732	0.686454		0.0434584
Cthe_3074	Cof-like hydrolase	306		0.436981	0.448773	0.480868	0.452354	0.377085	2.7547	1.38351	0.460501	0.469714	0.551004	0.566034	0.572177		8.9537	0.998124							0.455541	1.19471	0.771242	0.563071		0.624817
Cthe_2763	hypothetical protein	350		0.382046	0.392356	0.420416	0.395486	0.32968	0.341103	1.20959	1.62264	0.410664	1.94154	1.9945	0.500246		9.94025	0.99814							0.398273	0.355423	1.08096	1.47876		0.0481668
Cthe_2747	PHP-like protein	282		1.91105	0.486967	0.521792	0.490852	0.409177	0.423355	0.596886	0.499692	0.50969	0.597898	0.614207	0.620873		7.68244	0.998153							0.973271	0.441128	0.535423	0.610992		0.374507
Cthe_2804	ABC transporter related protein	256		0.522329	0.536425	0.574787	0.540704	0.450734	0.466352	0.657507	0.550442	0.561455	0.658622	0.676587	0.68393		6.87987	0.998165							0.544514	0.48593	0.589801	0.673046		0.00115682
Cthe_2472	hypothetical protein	281		0.475859	0.4887	0.523649	3.85123	0.410634	0.424862	0.59901	0.50147	0.511503	0.600025	0.616392	0.623082		9.62641	0.998181							0.496069	1.56224	0.537328	0.613167		0.759234
Cthe_0035	4Fe-4S ferredoxin, iron-sulfur binding	234		0.571437	0.586858	2.53436	0.591539	0.493111	0.510197	0.719324	0.602193	0.614241	0.720543	0.740198	0.748232		9.43224	0.998196							1.23089	0.531616	0.645253	0.736324		0.409437
Cthe_1135	SEFIR domain containing protein	324		0.412705	0.423842	0.454153	0.427223	0.356136	0.368476	1.70022	0.434917	0.443619	0.520392	0.534587	0.540389		6.61666	0.998207							0.430233	0.383945	0.859586	0.53179		0.546875
Cthe_2870	protein of unknown function DUF21	433		0.308814	0.317147	0.339828	0.319677	0.266485	0.275719	0.977725	1.3116	1.84079	0.389393	0.400014	2.855		9.60219	0.998223							0.32193	0.287294	1.3767	1.2148		0.0361552
Cthe_1799	ABC transporter related protein	638		0.209587	0.215242	1.62843	0.21696	0.180859	0.754173	0.663566	0.890161	0.907971	1.86594	1.09416	1.10604		9.73308	0.99824							0.684419	0.383997	0.820566	1.35538		0.14869
Cthe_1021	stage IV sporulation protein A	492		0.271781	0.279115	0.299076	0.281342	0.234528	0.242655	0.342118	0.286409	0.292139	0.342697	0.352045	0.355866		3.57977	0.998246							0.283324	0.252842	0.306889	0.350203		NA
Cthe_0988	tRNA pseudouridine synthase B	297		1.81454	0.462373	1.99677	0.466061	0.388512	0.401974	1.42544	0.474455	0.483948	0.567701	0.583186	0.589516		9.65447	0.998262							1.42456	0.418849	0.794613	0.580134		0.150458
Cthe_2759	transcriptional regulator, AraC family	292		0.457932	0.47029	0.503923	0.474042	0.395164	0.408857	0.576445	0.482579	1.98385	2.32718	0.593172	0.59961		9.27305	0.998277							0.477382	0.426021	1.01429	1.17332		0.290259
Cthe_3103	2-hydroxyglutaryl-CoA dehydratase, D-component	328		0.407672	0.418673	0.448614	0.422013	0.351793	0.363982	1.29072	0.429613	0.438209	2.07176	0.528068	2.15137		9.32249	0.998293							0.424986	0.379263	0.719513	1.58373		0.0810831
Cthe_0174	sulfatase	630		0.855424	0.217976	0.233564	0.552616	1.5707	0.189502	0.671992	0.223672	0.228147	0.26763	2.35774	0.277915		7.64687	0.998305							0.435655	0.770938	0.374603	0.967761		0.751341
Cthe_2105	DNA-directed DNA polymerase	329		0.406432	0.4174	0.447251	1.0582	1.41352	0.362876	1.28679	1.72621	0.436877	0.512484	0.526463	0.532177		9.12668	0.998321							0.423694	0.944866	1.14996	0.523708		0.187173
Cthe_0739	hypothetical protein	574		0.232955	0.239242	1.03317	0.24115	0.201024	1.1534	0.293244	0.245493	0.250405	0.293741	1.21616	0.305028		5.70501	0.99833							0.50179	0.531858	0.263047	0.604975		0.842493
Cthe_0242	hypothetical protein	299		0.447212	0.45928	0.492125	0.462944	0.385913	0.399285	0.562949	0.471282	1.93741	2.2727	0.579285	0.585573		9.05596	0.998345							0.466206	0.416047	0.990547	1.14585		0.257863
Cthe_0930	Radical SAM	338		0.39561	0.406286	1.75456	0.409527	1.37588	0.353214	0.497994	0.416903	0.425244	2.01047	0.512445	0.518006		9.07614	0.99836							0.852152	0.712875	0.446714	1.01364		0.752817
Cthe_0150	RNA modification enzyme, MiaB family	434		0.308102	0.316416	0.339045	0.802184	0.265871	0.275083	0.387838	0.324685	1.33476	1.56576	0.399093	2.84842		9.16725	0.998376							0.321188	0.447713	0.682427	1.60442		0.163275
Cthe_0888	type IV pilus assembly PilZ	233		0.57389	0.589376	0.631526	0.594078	0.495228	0.512387	0.722411	0.604778	0.616878	0.723636	0.743374	0.751443		7.559	0.998388							0.598264	0.533898	0.648022	0.739484		0.0072997
Cthe_1400	glycosyl hydrolase 53	415	X	0.322208	0.330903	0.354567	0.333543	0.278043	0.287678	0.405595	0.33955	1.39587	0.406282	1.68211	2.97883		9.11517	0.998403							0.335893	0.299755	0.713671	1.68907		0.09896
Cthe_1803	cobalamin (vitamin B12) biosynthesis CbiM protein	352		0.379876	0.390127	0.418027	0.393239	0.327807	0.339165	0.478187	0.400322	0.408331	0.478997	0.492063	0.497404		5.00355	0.998412							0.39601	0.353404	0.428946	0.489488		NA
Cthe_1037	cell wall hydrolase/autolysin	282		0.474171	0.486967	2.10298	0.490852	0.409177	0.423355	0.596886	0.499692	0.50969	0.597898	0.614207	0.620873		7.82675	0.998425							1.02137	0.441128	0.535423	0.610992		0.385389
Cthe_1264	DNA polymerase III, alpha subunit	1181		0.456323	0.116278	0.124594	0.294791	0.0977037	0.40742	0.790365	1.20402	0.674904	2.52221	1.92437	0.597502		9.21047	0.99844							0.232398	0.266638	0.889762	1.68136		0.018029
Cthe_0630	hypothetical protein	325		0.411435	0.422537	0.452755	0.425908	0.35504	0.367342	0.517913	1.74745	0.442254	0.518791	0.532942	0.538727		6.7331	0.998451							0.428909	0.382764	0.902541	0.530153		0.378836
Cthe_1390	alpha/beta hydrolase fold	310		0.431343	0.442983	0.474663	0.446517	0.372219	0.385117	0.542974	0.454559	0.463653	0.543894	0.55873	0.564794		5.68144	0.998461							0.449663	0.401284	0.487062	0.555806		0.00406584
Cthe_0559	single-strand binding protein/Primosomal replication protein n	238		0.561833	0.576994	0.618258	0.581598	0.484824	0.501623	0.707235	0.592072	0.603918	0.708433	0.727757	0.735656		7.4002	0.998473							0.585695	0.522681	0.634408	0.723949		0.00772747
Cthe_1826	response regulator receiver sensor signal transduction histidine kinase	363		0.368364	0.378305	0.405359	0.381323	0.317873	0.328888	0.463697	0.388191	1.59583	3.27953	0.477152	0.482331		8.86684	0.998488							0.38401	0.342695	0.815905	1.413		0.27158
Cthe_2144	DNA polymerase III, subunits gamma and tau	547		0.244454	0.251051	0.269005	1.21159	0.210947	0.218256	1.2402	0.257611	0.262765	2.17636	0.316648	0.320084		6.97897	0.9985							0.254836	0.546931	0.586858	0.937697		0.713982
Cthe_2309	Nitrilase/cyanide hydratase and apolipoprotein N-acyltransferase	257		0.520297	0.534337	2.30755	0.5386	0.448981	0.464538	0.654949	0.5483	0.55927	0.656059	0.673954	0.681269		8.58811	0.998514							1.12073	0.484039	0.587506	0.670427		0.482374
Cthe_0058	RNA polymerase sigma factor	256		0.522329	0.536425	0.574787	0.540704	0.450734	0.466352	0.657507	2.21845	0.561455	0.658622	0.676587	0.68393		8.54788	0.998528							0.544514	0.48593	1.1458	0.673046		0.170354
Cthe_2029	hypothetical protein	267		0.50081	0.514325	0.551107	0.518428	0.432165	0.447139	0.630419	0.527765	0.538324	2.54509	0.648713	0.655753		8.51003	0.998542							0.52208	0.465911	0.565502	1.28318		0.128533
Cthe_1143	hypothetical protein	351		0.380958	0.391238	1.68958	0.39436	0.328741	0.340132	0.479549	0.401462	0.409494	0.480362	0.493465	0.498821		6.28816	0.998553							0.820591	0.354411	0.430169	0.490883		0.34405
Cthe_2942	ABC transporter related protein	251		0.532734	0.54711	0.586237	0.551475	1.85278	0.475642	0.670605	0.561407	0.572639	0.671741	0.690065	0.697555		8.40999	0.998567							0.55536	0.959967	0.60155	0.686454		0.543247
Cthe_1297	Nicotinate-nucleotide--dimethylbenzimidazole phosphoribosyltransferase	351		0.380958	0.391238	0.419218	0.39436	0.328741	0.340132	0.479549	0.401462	0.409494	0.480362	0.493465	0.498821		5.0178	0.998575							0.397138	0.354411	0.430169	0.490883		NA
Cthe_1192	hypothetical protein	343		1.57119	0.400363	3.02897	0.403557	0.336408	0.348065	0.490734	0.410826	0.419045	0.491566	0.504974	0.510455		8.91615	0.99859							1.66684	0.362677	0.440202	0.502332		0.0658568
Cthe_0447	RNA polymerase, sigma 28 subunit	244		0.548017	0.562806	0.603055	0.567296	0.472902	0.489288	0.689844	0.577513	0.589067	0.691013	0.709862	0.717566		7.21823	0.998602							0.571293	0.509828	0.618808	0.706147		0.0195837
Cthe_3168	hypothetical protein	292		0.457932	0.47029	0.503923	0.474042	0.395164	0.408857	0.576445	0.482579	0.492234	0.577422	0.593172	0.59961		6.03167	0.998612							0.477382	0.426021	0.517086	0.590068		0.00795718
Cthe_0571	sun protein	455		0.293882	0.301812	0.323397	0.30422	0.2536	0.262387	1.77122	1.24818	0.315896	0.370565	0.380673	0.384805		6.21064	0.998623							0.306364	0.273403	1.11177	0.378681		0.0736594
Cthe_0120	RNA polymerase, sigma 28 subunit	246		0.543562	0.55823	0.598152	0.562684	0.469057	0.48531	0.684235	0.572818	0.584278	0.685395	0.70409	0.711732		7.15954	0.998634							0.566648	0.505683	0.613777	0.700406		0.0195837
Cthe_0207	hypothetical protein	277		0.48273	0.495757	0.531211	0.499712	0.416563	0.430997	0.60766	0.508712	0.51889	0.60869	2.52012	0.63208		8.25312	0.998648							0.503233	0.449091	0.545087	1.25363		0.173632
Cthe_2220	NAD-dependent epimerase/dehydratase	314		0.425848	0.43734	0.468616	0.440829	0.367478	0.380211	0.536057	0.448768	0.457747	0.536965	0.551612	0.557599		5.60907	0.998658							0.443935	0.396172	0.480857	0.548726		0.0195665
Cthe_2697	alanine racemase	391		0.341985	0.351214	2.65713	0.354016	1.18938	0.305336	0.430491	0.360392	0.367602	0.43122	0.442983	0.447791		7.67954	0.99867							1.11678	0.616245	0.386162	0.440665		0.75044
Cthe_1749	DNA-cytosine methyltransferase	350		0.382046	0.392356	0.420416	1.29432	0.32968	0.341103	0.48092	0.402609	0.410664	0.481735	0.494875	0.500246		5.93097	0.99868							0.398273	0.655034	0.431398	0.492285		0.90477
Cthe_2445	Alcohol dehydrogenase GroES-like protein	347		0.385349	0.395748	0.42405	0.398906	0.33253	0.344052	0.485077	0.40609	0.414215	0.485899	0.499153	0.504571		5.07564	0.998689							0.401716	0.358496	0.435127	0.496541		NA
Cthe_1324	heat-inducible transcription repressor HrcA	351		0.380958	0.391238	0.419218	2.1869	1.82302	0.340132	0.479549	0.401462	0.409494	0.480362	0.493465	0.498821		8.30462	0.998703							0.397138	1.45002	0.430169	0.490883		0.197843
Cthe_0054	protein of unknown function DUF187	729		1.573	0.188374	0.813499	0.477569	0.158283	0.908163	0.580734	0.193297	0.197164	1.28258	0.237594	0.96797		7.57823	0.998715							0.858292	0.514671	0.323731	0.829383		0.66691
Cthe_1304	PhoH-like protein	457		0.292596	0.300492	0.321981	0.302889	0.25249	0.261239	0.368319	0.308344	1.74412	0.368943	0.379007	0.383121		5.28354	0.998724							0.305023	0.272206	0.806927	0.377024		0.307737
Cthe_1291	amidohydrolase 2	288		0.464293	0.476822	0.510922	0.480626	0.400653	0.414535	0.584451	0.489282	0.499071	0.585441	0.601411	0.607938		6.11544	0.998734							0.484012	0.431938	0.524268	0.598263		0.00795718
Cthe_2755	ADP-ribosylation/Crystallin J1	273		0.489803	0.503021	0.538994	0.507034	0.422667	0.437312	0.616564	2.0803	0.526493	0.617608	0.634455	0.641341		8.0156	0.998748							0.510606	0.455671	1.07445	0.631135		0.246728
Cthe_1136	serine/threonine protein kinase with TPR repeats	486		0.275136	0.282561	1.22025	0.284815	0.237424	0.245651	1.65824	1.16857	0.295746	1.92387	0.356391	0.36026		8.30891	0.998761							0.592649	0.255963	1.04085	0.880175		0.249341
Cthe_2968	4Fe-4S ferredoxin, iron-sulfur binding	259		0.516279	0.530211	0.568129	0.534441	0.445514	0.460951	0.649891	0.544066	0.554952	0.650993	0.66875	0.676008		6.80018	0.998773							0.538206	0.480302	0.58297	0.66525		0.00594051
Cthe_1253	phosphoenolpyruvate synthase	860		0.155484	0.15968	0.171099	0.160954	0.134172	0.138821	1.08537	0.163853	0.167131	2.57248	0.201403	3.28826		8.39871	0.998787							0.162088	0.144649	0.472119	2.02071		0.0834
Cthe_1456	ABC transporter related protein	261		0.512323	0.526148	0.563776	0.530346	0.4421	0.457418	0.644911	0.539897	0.550699	0.646004	0.663625	0.670828		6.74808	0.998798							0.534082	0.476621	0.578503	0.660153		0.0217881
Cthe_2068	8-oxoguanine DNA glycosylase-like protein	295		0.453275	0.465507	0.498798	0.469221	0.391146	0.404699	0.570583	0.477672	0.487229	0.57155	0.58714	0.593512		5.97033	0.998808							0.472527	0.421689	0.511828	0.584067		0.00795718
Cthe_1196	hypothetical protein	412		0.324554	0.333312	0.357149	0.335971	0.280068	0.289772	0.408548	0.342022	0.348865	0.409241	0.420404	0.424966		4.27487	0.998815							0.338339	0.301937	0.366479	0.418204		NA
Cthe_2336	glycosyl transferase, group 1	375		0.356577	0.366199	0.392388	0.369121	0.307701	0.318363	0.448858	1.51446	0.383287	0.449619	0.461883	1.88173		7.25019	0.998827							0.371721	0.331728	0.782202	0.931079		0.360446
Cthe_2327	beta-lactamase-like protein	263		0.508427	0.522147	0.559489	0.526313	0.438738	0.45394	0.640007	0.535792	0.546511	0.641092	0.658579	0.665727		6.69676	0.998838							0.530021	0.472997	0.574103	0.655132		0.02184
Cthe_0205	hypothetical protein	652		0.205086	0.210621	0.225683	0.212301	0.176975	0.183108	0.844895	1.19851	0.888475	0.2586	1.07067	2.70978		8.1847	0.998852							0.213797	0.190795	0.977293	1.34635		0.00938748
Cthe_1599	multi-sensor signal transduction histidine kinase	556		0.240497	0.246987	0.26465	0.248957	1.15086	0.214723	0.990776	1.02144	1.82525	0.30325	0.311522	1.26916		8.08807	0.998865							0.250711	0.538181	1.27916	0.627976		0.0924269
Cthe_2019	intein	615		2.41364	0.223292	0.239261	0.225074	1.89328	0.194124	0.273694	2.13852	0.233711	0.274158	0.281636	0.284693		8.67508	0.99888							0.958729	0.770827	0.881975	0.280162		0.949794
Cthe_1278	ATP-dependent DNA helicase RecG	694		0.192675	0.197874	0.212025	0.652754	0.166265	0.172026	0.793763	0.818333	0.834705	2.81969	0.249577	1.01679		8.12647	0.998893							0.200858	0.330349	0.8156	1.36202		0.121573
Cthe_2768	metallophosphoesterase	870		0.153697	0.157844	0.681656	0.40017	0.936448	0.137225	0.779756	0.898193	0.665845	0.781078	1.40568	0.201248		7.19884	0.998905							0.331066	0.491281	0.781265	0.796002		0.46184
Cthe_1878	hypothetical protein	264		0.506501	0.520169	0.557369	0.524319	0.437076	0.45222	1.60362	0.533762	0.544441	0.638663	0.656084	0.663205		7.63743	0.998918							0.528013	0.471205	0.89394	0.652651		0.408525
Cthe_3013	hydrogenase expression/formation protein HypE	325		0.411435	0.422537	0.452755	0.425908	0.35504	0.367342	0.517913	0.433579	0.442254	2.87693	0.532942	0.538727		7.77737	0.998931							0.428909	0.382764	0.464582	1.3162		0.255463
Cthe_0612	SSS sodium solute transporter superfamily	503		0.265838	0.273011	0.292536	0.275189	0.2294	0.237348	0.334636	0.280146	0.28575	0.335203	0.344346	0.348084		3.50149	0.998937							0.277128	0.247312	0.300177	0.342544		NA
Cthe_0803	pseudouridine synthase, RluA family	318		0.420491	0.431839	1.86491	0.435284	0.362855	0.375428	1.3313	0.443123	0.451989	0.530211	0.544674	0.550585		7.74269	0.99895							0.905746	0.391189	0.742139	0.541823		0.665269
Cthe_0310	hypothetical protein	348		0.384242	0.394611	0.422832	1.60309	0.331575	0.343064	0.483683	0.404923	0.413024	0.484503	0.497719	2.02773		7.791	0.998963							0.400562	0.759243	0.433877	1.00332		0.572059
Cthe_0305	DNA topoisomerase (ATP-hydrolyzing)	661		0.202294	0.207753	0.22261	0.20941	0.174566	0.180614	0.254647	0.859187	2.19424	0.255079	0.262037	0.264881		5.28732	0.998972							0.210886	0.188197	1.10269	0.260665		0.0236306
Cthe_0435	cellulosome enzyme, dockerin type I	350	X	0.382046	1.58131	0.420416	0.395486	0.32968	0.341103	0.48092	0.402609	0.410664	0.481735	1.9945	0.500246		7.72072	0.998984							0.794592	0.355423	0.431398	0.992159		0.314813
Cthe_0575	ribosome small subunit-dependent GTPase A	294		0.454817	0.467091	0.500495	1.18418	0.392476	0.406075	1.43998	0.479297	0.488886	0.573494	0.589137	0.595531		7.57146	0.998997							0.474134	0.660909	0.802722	0.586054		0.813509
Cthe_1957	extracellular solute-binding protein, family 1	446		0.299812	0.307903	0.329923	1.01572	0.258718	0.267682	1.80696	0.315949	0.32227	2.09642	0.388355	0.39257		7.80228	0.99901							0.312546	0.51404	0.81506	0.959115		0.625367
Cthe_1475	hypothetical protein	305		0.438414	0.450245	0.482444	0.453837	0.378321	0.39143	0.551875	0.46201	0.471254	0.55281	2.28877	0.574053		7.49546	0.999023							0.457034	0.407863	0.495046	1.13854		0.152457
Cthe_2443	Transketolase-like protein	278		0.480994	0.493974	0.5293	0.497914	0.415065	0.429447	0.605474	0.506882	0.517023	0.6065	0.623044	0.629806		6.33542	0.999033							0.501423	0.447475	0.543126	0.619784		0.00795718
Cthe_2664	ABC-1	573		0.233362	0.239659	0.256798	0.241571	0.201375	0.208353	0.961381	0.245922	1.01097	1.18593	0.30228	2.62041		7.70801	0.999046							0.243273	0.2171	0.739424	1.36954		0.0794729
Cthe_1389	metal dependent phosphohydrolase	442		0.302525	1.25217	0.332908	0.313168	1.44769	0.270104	0.380819	0.318808	1.80331	0.381464	0.391869	0.396123		7.59096	0.999059							0.629202	0.676987	0.834311	0.389819		0.935895
Cthe_0047	copper amine oxidase-like protein	269		0.497087	0.510501	0.547009	0.514573	0.428952	0.443815	0.625732	0.523841	0.534321	0.626792	0.643889	0.650878		6.54739	0.99907							0.518199	0.462447	0.561298	0.64052		0.00734282
Cthe_1501	ABC transporter, transmembrane region	578		0.932382	0.237586	1.02602	0.602332	0.199633	1.45837	0.291214	0.982565	0.248672	1.17567	0.299665	0.302917		7.75703	0.999082							0.731997	0.753446	0.507484	0.592751		0.948806
Cthe_2320	DNA-cytosine methyltransferase	334		0.400348	0.411152	2.44308	0.414432	0.345473	0.357444	0.503958	0.421896	0.430337	0.504812	0.518582	0.52421		7.27572	0.999095							1.08486	0.37245	0.452063	0.515868		0.46563
Cthe_2418	ATPase	347		0.385349	0.395748	0.42405	0.398906	0.33253	0.344052	0.485077	0.40609	0.414215	2.69453	0.499153	0.504571		7.28428	0.999107							0.401716	0.358496	0.435127	1.23275		0.164888
Cthe_0442	Polypeptide-transport-associated, FtsQ-type	286		0.467539	0.480156	0.514495	0.483987	0.403455	0.417434	0.588538	0.492703	0.502561	0.589535	0.605616	0.612189		6.15821	0.999117							0.487397	0.434959	0.527934	0.602447		0.00795718
Cthe_0996	DNA polymerase III, alpha subunit	1442		0.0927297	0.0952321	0.102043	0.241434	0.322503	0.0827921	0.912601	0.838029	1.15684	1.71137	0.666094	0.857292		7.07896	0.999129							0.0966682	0.215576	0.969158	1.07825		0.000111771
Cthe_2081	small GTP-binding protein	582		0.229753	0.235953	0.252827	0.237835	0.799053	0.205131	1.38472	1.34266	0.995336	1.16759	0.297605	0.300835		7.44929	0.999141							0.239511	0.414006	1.2409	0.588677		0.0371819
Cthe_1832	hypothetical protein	509		0.262704	0.269793	0.289087	0.271945	0.226696	0.23455	0.330691	0.276843	0.282382	0.331252	0.340287	0.343981		3.46021	0.999147							0.273861	0.244397	0.296639	0.338507		NA
Cthe_0152	aldo/keto reductase	315		0.424496	0.435951	1.88267	0.439429	0.366311	0.379004	0.534355	0.447343	0.456294	0.535261	0.549861	0.555829		7.0068	0.999159							0.914372	0.394915	0.479331	0.546984		0.579401
Cthe_1859	protein of unknown function DUF214	294		0.454817	0.467091	0.500495	0.470817	0.392476	0.406075	0.572523	0.479297	0.488886	0.573494	0.589137	0.595531		5.99064	0.999169							0.474134	0.423123	0.513569	0.586054		0.00795718
Cthe_1311	signal transduction histidine kinase regulating citrate/malate metabolism	443		0.301843	0.309988	1.33869	0.312461	0.26047	0.269495	0.379959	0.318088	1.30764	1.53395	0.390985	0.395228		7.1188	0.999181							0.650174	0.280808	0.668563	0.773386		0.616011
Cthe_0404	type 3a, cellulose-binding	522		0.256161	0.263074	0.281888	1.26962	0.22105	0.228709	1.05531	1.08797	1.52694	0.323002	0.331813	0.335414		7.18095	0.999193							0.267041	0.573125	1.22341	0.330076		0.0389306
Cthe_0129	metal dependent phosphohydrolase	505		0.264785	0.27193	2.49878	0.274099	0.228491	0.236408	0.333311	0.279036	1.1471	0.333875	0.342983	0.346705		6.5575	0.999203							1.01183	0.246333	0.586482	0.341188		0.411089
Cthe_2689	transcriptional regulator, GntR family	498		1.08216	0.275752	2.5339	0.277952	0.231703	0.96619	0.337996	0.282958	0.288619	0.338568	0.347804	0.351579		7.31519	0.999216							1.29727	0.491948	0.303191	0.345984		0.235469
Cthe_0610	histidinol-phosphate aminotransferase	355		0.376666	0.38683	1.67054	0.389916	0.325037	0.336299	1.19255	0.396939	0.40488	0.47495	0.487905	0.493201		6.93571	0.999227							0.811344	0.350417	0.664789	0.485352		0.473199
Cthe_2576	hypothetical protein	430		0.310968	0.31936	0.342199	0.321907	0.268344	0.277642	0.391446	0.327705	0.334262	0.39211	0.402805	0.407177		4.09593	0.999234							0.324176	0.289298	0.351138	0.400697		NA
Cthe_1358	glycosyltransferase	296		0.451744	0.463935	0.497113	0.467636	0.389824	0.403332	0.568655	1.34162	0.485583	0.569619	0.585156	0.591507		6.81572	0.999245							0.470931	0.420264	0.798619	0.582094		0.155522
Cthe_1757	peptidase M23B	309		0.432739	0.444416	0.476199	0.447962	1.50501	0.386363	0.544731	0.45603	0.465154	0.545654	0.560538	0.566622		6.83142	0.999257							0.451118	0.779779	0.488638	0.557605		0.697177
Cthe_2522	membrane associated protein	540		1.74837	1.02493	0.272492	0.256334	0.213682	0.221086	0.311707	0.26095	0.266171	1.2584	1.29273	0.324234		7.45108	0.999269							1.01526	0.230367	0.27961	0.958455		0.0800226
Cthe_2431	electron transport complex, RnfABCDGE type, D subunit	321		0.416562	0.427803	0.458397	0.431216	0.359464	0.37192	0.524367	0.438982	0.447765	0.525256	0.539583	0.54544		5.48675	0.999278							0.434254	0.387533	0.470371	0.53676		0.0854544
Cthe_0116	protein of unknown function DUF199	314		0.425848	0.43734	0.468616	0.440829	1.48105	0.380211	0.536057	0.448768	0.457747	0.536965	0.551612	0.557599		6.72264	0.99929							0.443935	0.767362	0.480857	0.548726		0.661379
Cthe_2761	glycoside hydrolase, family 9	707	X	0.189132	0.194236	3.99225	0.195785	0.163208	0.168863	0.238079	0.199311	0.203299	0.238482	0.244988	0.998091		7.02572	0.999301							1.45854	0.175952	0.213563	0.493854		0.566497
Cthe_0889	putative transmembrane anti-sigma factor	329		0.406432	0.4174	0.447251	0.42073	0.350723	0.362876	0.511617	0.428308	0.436877	0.512484	0.526463	0.532177		5.35334	0.99931							0.423694	0.37811	0.458934	0.523708		0.00859543
Cthe_0392	inner-membrane translocator	349		0.383141	0.39348	0.42162	0.39662	0.330625	0.342081	0.482298	0.403763	0.411841	0.483115	0.496293	0.50168		5.04656	0.999319							0.399414	0.356442	0.432634	0.493696		NA
Cthe_0608	peptidase M42	349		0.383141	0.39348	0.42162	0.39662	0.330625	0.342081	0.482298	0.403763	0.411841	0.483115	0.496293	0.50168		5.04656	0.999327							0.399414	0.356442	0.432634	0.493696		NA
Cthe_0246	Carbohydrate binding family 6	820	X	0.163069	0.167469	0.723221	0.168805	0.140717	0.145593	0.205271	1.21333	1.50319	1.14025	1.17135	0.21352		6.95578	0.999339							0.351253	0.151705	0.973931	0.841706		0.12123
Cthe_3068	periplasmic sensor signal transduction histidine kinase	479		0.279157	0.28669	0.307193	0.288977	0.240894	0.24924	0.351403	1.18564	0.300068	0.351998	1.45736	1.47317		6.77179	0.99935							0.291014	0.259704	0.612371	1.09418		0.0473735
Cthe_1836	hypothetical protein	322		0.415268	0.426474	0.456974	0.429876	1.44425	0.370765	0.522739	0.437619	0.446374	0.523625	0.537908	0.543746		6.55562	0.999361							0.432905	0.748297	0.46891	0.535093		0.64972
Cthe_2471	hypothetical protein	426		0.313888	0.322358	0.345412	0.32493	0.270864	0.280249	0.395122	0.330782	0.3374	1.59516	0.406587	0.411		5.33375	0.99937							0.327219	0.292014	0.354435	0.804249		0.148547
Cthe_1340	hypothetical protein	375		0.356577	0.366199	0.392388	0.369121	0.307701	0.318363	0.448858	0.375769	0.383287	0.449619	0.461883	0.466896		4.69666	0.999378							0.371721	0.331728	0.402638	0.459466		NA
Cthe_0110	HPr kinase	318		1.69471	0.431839	0.462722	0.435284	0.362855	0.375428	0.529314	0.443123	0.451989	0.530211	0.544674	0.550585		6.81273	0.999389							0.863089	0.391189	0.474809	0.541823		0.418764
Cthe_1333	hypothetical protein	376		0.355628	0.365225	0.391344	0.368139	0.306883	0.317516	0.447664	0.374769	0.382267	0.448423	0.460655	0.465655		4.68417	0.999397							0.370733	0.330846	0.401567	0.458244		NA
Cthe_1232	AMP-dependent synthetase and ligase	576		0.232146	0.238411	0.255461	0.240313	0.200326	0.207268	0.292225	0.244641	0.249536	0.292721	0.300705	0.303969		3.05772	0.999402							0.242006	0.215969	0.262134	0.299132		NA
Cthe_0466	flagellar motor switch protein FliG	340		0.393283	0.403896	0.432781	0.407118	0.339377	0.351136	0.495064	0.414451	1.70378	0.495903	0.50943	0.514959		6.46118	0.999413							0.409987	0.365877	0.871098	0.506764		0.266728
Cthe_1364	hypothetical protein	392		1.89163	0.350318	0.375371	0.353113	1.18635	0.304557	0.429392	0.359472	0.366664	0.43012	0.441853	0.446648		6.93548	0.999424							0.872438	0.614673	0.385176	0.43954		0.658514
Cthe_0760	hypothetical protein	544		0.245802	0.252435	0.270488	1.21827	0.21211	0.21946	0.778226	2.22139	0.264214	0.30994	0.318394	0.32185		6.63258	0.999435							0.256242	0.549947	1.08794	0.316728		0.301309
Cthe_2632	transcription-repair coupling factor	1178		0.113511	0.116574	0.124911	0.117504	0.394778	0.101347	0.68413	1.02584	1.04636	1.44431	0.815371	0.599024		6.58366	0.999446							0.118332	0.204543	0.918777	0.952902		0.000654987
Cthe_0861	cell envelope-related transcriptional attenuator	378		0.353747	0.363293	0.389274	0.366191	0.305259	0.315836	1.11999	0.372786	0.380245	0.446051	0.458218	0.463191		5.33408	0.999455							0.368771	0.329096	0.624339	0.45582		0.271372
Cthe_2801	carbon-monoxide dehydrogenase, catalytic subunit	670		0.199577	0.204962	0.21962	0.206597	0.172221	0.178188	0.251227	0.210318	0.214526	0.251652	0.258517	0.261323		2.62873	0.999459							0.208053	0.185669	0.225357	0.257164		NA
Cthe_1285	metal dependent phosphohydrolase	465		0.287562	0.295322	0.316442	0.748705	0.248146	0.256744	0.361982	0.303039	0.309102	1.46137	0.372487	1.51753		6.47843	0.99947							0.299775	0.417865	0.324708	1.11713		0.0682874
Cthe_3113	Nucleotidyl transferase	349		0.383141	0.39348	1.69926	0.39662	0.330625	0.342081	0.482298	0.403763	0.411841	0.483115	0.496293	0.50168		6.32419	0.999481							0.825293	0.356442	0.432634	0.493696		0.34405
Cthe_3012	Carbohydrate binding family 6	630	X	0.212248	0.217976	0.233564	0.219715	0.183156	0.189502	1.48162	0.223672	0.228147	1.48413	0.274931	1.54116		6.48982	0.999492							0.221263	0.197457	0.64448	1.10008		0.118389
Cthe_0408	diguanylate cyclase/phosphodiesterase with PAS/PAC sensor(s)	862		0.155123	0.159309	0.170702	0.16058	0.5395	0.138499	0.195269	0.658843	1.68259	1.67742	0.200935	0.81862		6.55739	0.999502							0.161712	0.279526	0.845567	0.898991		0.248973
Cthe_1571	binding-protein-dependent transport systems inner membrane component	355		0.376666	0.38683	0.414494	0.389916	0.325037	0.336299	0.474146	0.396939	0.40488	0.47495	0.487905	0.493201		4.96126	0.999511							0.392663	0.350417	0.425322	0.485352		NA
Cthe_3115	hypothetical protein	337		0.396784	0.407492	0.436633	0.410742	0.342398	0.354262	0.499471	0.41814	0.426506	0.500318	0.513965	0.519544		5.22625	0.999519							0.413636	0.369134	0.448039	0.511276		0.0318081
Cthe_2018	hypothetical protein	411		0.325344	0.334123	0.358018	0.336789	0.280749	0.290477	0.409542	0.342854	0.349714	0.410236	0.421426	0.426		4.28527	0.999527							0.339162	0.302672	0.36737	0.419221		NA
Cthe_0197	glutamine amidotransferase, class-II	363		0.368364	0.378305	1.63372	0.381323	0.317873	0.328888	0.463697	0.388191	0.395957	0.464482	0.477152	0.482331		6.08028	0.999537							0.793464	0.342695	0.415948	0.474655		0.335332
Cthe_1025	protein of unknown function DUF512	445		0.300486	0.308595	0.330664	0.311057	0.259299	0.268284	0.378251	0.316659	0.322994	0.378892	0.389228	0.393452		3.95786	0.999543							0.313248	0.279546	0.339301	0.387191		NA
Cthe_1040	DNA polymerase III, delta subunit	342		0.390983	0.401534	0.43025	0.404737	0.337392	0.349082	0.492169	0.412027	0.42027	0.493003	0.506451	0.511948		5.14985	0.999552							0.407589	0.363737	0.441489	0.503801		NA
Cthe_2342	hypothetical protein	352		0.379876	0.390127	0.418027	0.393239	0.327807	0.339165	0.478187	0.400322	0.408331	0.478997	0.492063	0.497404		5.00355	0.99956							0.39601	0.353404	0.428946	0.489488		NA
Cthe_2150	integral membrane protein-like protein	448		0.298474	0.306528	0.32845	0.308974	0.257563	0.266487	0.375718	0.314538	0.320831	0.376355	0.386621	0.390817		3.93136	0.999567							0.311151	0.277674	0.337029	0.384598		NA
Cthe_2964	binding-protein-dependent transport systems inner membrane component	361		1.49285	0.380401	0.407605	0.383435	0.319634	0.33071	0.466265	0.390341	0.398151	0.467056	0.479796	0.485003		6.00124	0.999577							0.760284	0.344593	0.418253	0.477285		0.325081
Cthe_0915	hypothetical protein	400		0.334291	0.343312	0.367864	0.346051	0.28847	0.298465	0.420805	0.352283	0.359331	0.421518	1.74518	0.437715		5.71529	0.999586							0.348489	0.310995	0.377473	0.868139		0.201468
Cthe_2108	Orn/Lys/Arg decarboxylase, major region	485		0.275704	0.283144	0.303393	0.285402	0.237913	0.246157	0.347055	0.290543	0.296356	0.347644	0.357126	0.361002		3.63144	0.999592							0.287413	0.256491	0.311318	0.355257		NA
Cthe_3183	TrkA-N	465		0.287562	0.295322	0.316442	0.297678	0.248146	0.256744	0.361982	0.303039	0.309102	0.362596	0.372487	0.376529		3.78763	0.999599							0.299775	0.267523	0.324708	0.370537		NA
Cthe_1055	protein of unknown function DUF58	402		0.332628	0.341604	0.366034	0.344329	0.287035	0.296981	0.418711	0.35053	1.44101	0.419421	0.430861	0.435538		5.46468	0.999608							0.346755	0.309448	0.73675	0.428607		0.174901
Cthe_1540	glutamyl-tRNA(Gln) amidotransferase, B subunit	471		0.283899	0.29156	0.312411	0.293886	0.244985	0.253474	0.357371	0.299179	0.305164	0.357977	0.367742	0.371733		3.73938	0.999614							0.295956	0.264115	0.320571	0.365817		NA
Cthe_1915	periplasmic sensor signal transduction histidine kinase	463		0.288804	0.296598	0.317809	0.298964	0.249218	0.257854	0.363546	0.304348	0.310437	0.364162	0.374096	2.09705		5.52288	0.999623							0.30107	0.268678	0.326111	0.945101		0.154527
Cthe_2877	S-layer-like domain containing protein	585		0.228575	0.234743	0.251531	0.236616	0.197244	0.204079	0.28773	0.240877	0.245697	0.288217	0.296079	0.299293		3.01068	0.999628							0.238283	0.212646	0.258101	0.29453		NA
Cthe_1939	magnesium transporter	444		0.301163	0.30929	0.331409	0.311757	0.259883	0.268888	0.379103	0.317372	0.323722	0.379746	0.390104	0.394338		3.96677	0.999635							0.313954	0.280176	0.340066	0.388063		NA
Cthe_0800	periplasmic sensor signal transduction histidine kinase	403		0.331802	0.340756	0.365125	0.343474	0.286323	0.296244	0.417672	0.349661	0.356656	0.41838	0.429792	0.434457		4.37034	0.999642							0.345894	0.30868	0.374663	0.427543		NA
Cthe_2334	polysaccharide biosynthesis protein CapD	614		0.217779	0.223656	0.239651	0.908592	0.187928	0.19444	0.27414	0.2295	0.234092	1.93887	0.282095	0.285157		5.2159	0.999651							0.227028	0.43032	0.245911	0.835375		0.343753
Cthe_3076	Radical SAM	430		0.310968	0.31936	0.342199	0.321907	0.268344	0.277642	0.391446	0.327705	0.334262	0.39211	0.402805	0.407177		4.09593	0.999658							0.324176	0.289298	0.351138	0.400697		NA
Cthe_1303	glycosyl transferase, group 1	408		0.327736	0.33658	0.360651	0.339265	0.282814	0.292613	0.412554	0.345375	0.352285	0.413253	0.424525	0.429133		4.31678	0.999665							0.341656	0.304897	0.370071	0.422304		NA
Cthe_1519	putative RNA methylase	409		0.326935	0.335757	0.359769	0.338436	0.282122	0.291898	0.411545	0.344531	0.351424	0.412242	0.423487	0.428084		4.30623	0.999672							0.34082	0.304152	0.369167	0.421271		NA
Cthe_1339	type II secretion system protein E	412		0.324554	0.333312	0.357149	0.335971	0.280068	0.289772	0.408548	0.342022	0.348865	0.409241	0.420404	0.424966		4.27487	0.999679							0.338339	0.301937	0.366479	0.418204		NA
Cthe_2140	hypothetical protein	440		0.303901	0.312102	0.334422	0.314591	0.262245	0.271332	0.38255	0.320257	0.326665	0.383198	0.393651	0.397923		4.00284	0.999686							0.316808	0.282723	0.343157	0.391591		NA
Cthe_2767	Methyltransferase type 12	465		0.287562	0.295322	0.316442	0.297678	0.248146	0.256744	0.361982	0.303039	0.309102	1.46137	0.372487	0.376529		4.88641	0.999694							0.299775	0.267523	0.324708	0.736796		NA
Cthe_1751	RNA methyltransferase, TrmA family	453		0.295179	0.303145	1.30914	0.305563	0.25472	0.263546	0.371571	0.311067	0.31729	0.372201	0.382354	0.386504		4.87228	0.999702							0.635822	0.27461	0.333309	0.380353		NA
Cthe_3178	protein of unknown function DUF342	529		0.252772	0.259593	0.278158	0.261664	0.218125	0.225683	0.318189	0.266377	0.271706	0.318728	0.327422	0.330976		3.32939	0.999708							0.263508	0.235157	0.285424	0.325709		NA
Cthe_2340	UDP-glucose/GDP-mannose dehydrogenase	439		0.304593	0.312812	0.335183	0.315308	0.262843	1.09604	0.383421	0.320987	0.327409	0.384071	0.394547	0.39883		4.83605	0.999716							0.31753	0.558064	0.343939	0.392483		NA
Cthe_2010	hypothetical protein	412		0.324554	0.333312	0.357149	0.845019	0.280068	0.289772	0.408548	0.342022	0.348865	0.409241	0.420404	0.424966		4.78392	0.999724							0.338339	0.47162	0.366479	0.418204		NA
Cthe_0582	PAS/PAC sensor signal transduction histidine kinase	587		0.227796	0.233943	0.250674	0.77174	0.792246	0.203384	0.286749	0.967501	0.244859	0.287235	0.29507	0.298273		4.85947	0.999732							0.237471	0.589123	0.499703	0.293526		NA
Cthe_3177	hypothetical protein	421		0.317616	0.326187	0.349514	0.826954	0.274081	0.283578	0.399814	0.334711	0.341407	0.400492	0.411416	0.415882		4.68165	0.99974							0.331106	0.461538	0.358644	0.409263		NA
Cthe_1251	Xanthine/uracil/vitamin C permease	465		0.287562	0.295322	0.316442	0.297678	0.248146	0.256744	0.361982	0.303039	1.24578	0.362596	0.372487	0.376529		4.7243	0.999747							0.299775	0.267523	0.636932	0.370537		NA
Cthe_1748	hypothetical protein	517		0.258639	0.265618	0.284614	0.267737	0.223188	0.230921	0.325574	0.272559	0.278013	0.326126	0.335022	0.338658		3.40667	0.999753							0.269624	0.240615	0.292049	0.333269		NA
Cthe_0004	YD repeat containing protein	1942		0.234415	0.070713	0.742816	0.434012	0.644722	0.807434	0.0866745	0.0725609	0.716257	0.0868214	0.402254	0.763163		5.06184	0.999762							0.349315	0.628723	0.291831	0.417413		NA
Cthe_1094	Radical SAM-like protein	639		0.209259	0.214906	0.928076	0.21662	0.180576	0.186833	0.263414	0.888768	0.90655	0.263861	0.271058	0.274		4.80392	0.99977							0.450747	0.194676	0.686244	0.26964		NA
Cthe_0729	cellulosome enzyme, dockerin type I	537	X	0.249006	0.255726	0.274014	0.257766	0.214875	0.222321	0.78837	0.262408	0.267658	0.31398	0.322544	1.31406		4.74273	0.999777							0.259582	0.231654	0.439479	0.650195		NA
Cthe_1523	glycosyl transferase, group 1	626		0.213604	0.219368	0.235057	0.221119	0.184326	0.190713	0.268885	0.225101	1.27326	1.08552	0.276687	0.27969		4.67334	0.999785							0.222676	0.198719	0.589082	0.5473		NA
Cthe_1393	multi-sensor signal transduction histidine kinase	589		0.227023	0.233149	0.249823	0.235009	0.195905	0.202693	0.285776	0.964215	0.244028	1.15371	0.294068	0.29726		4.58266	0.999793							0.236665	0.211202	0.498006	0.581681		NA
Cthe_2945	histidine kinase	616		0.217072	0.22293	0.238873	0.224708	0.187318	0.193809	0.27325	0.228755	0.233332	0.273713	1.13324	1.14554		4.57253	0.999801							0.226291	0.201945	0.245112	0.850829		NA
Cthe_2879	cellulosome enzyme, dockerin type I	511	X	0.261676	0.268737	0.287956	0.270881	0.225808	0.233632	0.329397	0.27576	0.281277	0.329955	1.36609	0.342634		4.47381	0.999808							0.27279	0.243441	0.295478	0.679561		NA
Cthe_2160	hypothetical protein	797		0.167774	0.172302	0.184624	0.173677	0.802859	0.149794	0.211194	0.176805	0.180342	0.211552	0.217323	0.219682		2.86793	0.999813							0.1749	0.375443	0.189447	0.216186		NA
Cthe_1207	membrane protein-like protein	507		0.26374	0.270857	0.290228	0.273018	0.22759	0.235476	0.331996	0.277935	0.283496	0.332558	0.34163	0.345338		3.47386	0.999819							0.274942	0.245361	0.297809	0.339842		NA
Cthe_0684	Polynucleotide adenylyltransferase region	877		0.15247	0.156585	0.167783	0.157834	0.131571	0.13613	0.482731	0.647575	0.660531	1.35743	0.197499	0.199642		4.44778	0.999826							0.158946	0.141845	0.596945	0.584858		NA
Cthe_0032	glycoside hydrolase, family 26	590	X	0.226638	0.232754	0.249399	0.234611	0.195573	0.202349	0.285291	0.238836	0.243614	0.285775	0.29357	1.64565		4.33406	0.999833							0.236264	0.210844	0.255914	0.741664		NA
Cthe_3204	CRISPR-associated helicase Cas3	800		0.167145	0.171656	0.183932	0.173025	0.144235	0.149233	0.210402	0.176141	0.724107	1.16875	0.216508	0.882063		4.3672	0.99984							0.174244	0.155498	0.370217	0.755775		NA
Cthe_2194	Carbohydrate binding family 6	501	X	0.266899	0.274101	0.293704	0.276288	0.230315	0.238296	0.335972	0.281264	0.286891	0.336541	0.345721	0.89049		4.05648	0.999847							0.278234	0.2483	0.301376	0.524251		NA
Cthe_1631	hypothetical protein	594		0.225112	0.231186	0.24772	0.233031	0.194256	0.200987	0.712719	0.956099	0.241974	0.28385	0.291593	0.294758		4.11328	0.999854							0.234673	0.209424	0.636931	0.290067		NA
Cthe_1492	NAD(P)H dehydrogenase (quinone)	540		0.247623	0.254305	0.272492	0.256334	0.213682	0.221086	0.311707	0.26095	1.07275	0.312235	0.320752	0.324234		4.06815	0.999861							0.25814	0.230367	0.548469	0.319074		NA
Cthe_3039	cell divisionFtsK/SpoIIIE	830		0.161104	0.165451	0.714507	0.419455	0.139022	0.143839	0.202797	0.169775	0.173172	0.81872	0.841053	0.210947		4.15984	0.999868							0.347021	0.234105	0.181915	0.623573		NA
Cthe_2226	FkbH like protein	548		0.244008	0.250592	0.268514	0.252592	0.210562	0.217858	0.307157	0.257141	1.05709	0.307677	0.31607	0.3195		4.00876	0.999874							0.254371	0.227004	0.540463	0.314416		NA
Cthe_2258	phosphoesterase, RecJ-like protein	669		0.199875	0.205269	0.219948	0.206906	0.172478	0.178455	0.251602	0.210633	0.865897	0.252029	1.04346	0.261713		4.06826	0.999881							0.208364	0.185946	0.442711	0.519067		NA
Cthe_1871	Tn7-like transposition protein D	625		0.213946	0.219719	0.235433	0.221472	0.184621	0.191018	0.677368	0.225461	0.229972	1.08726	0.27713	0.280138		4.04354	0.999888							0.223033	0.199037	0.3776	0.548176		NA
Cthe_1056	transglutaminase-like protein	890		0.150243	0.154297	0.165332	0.155528	0.522527	0.134142	0.189126	0.638116	0.161497	0.189446	0.194614	1.38901		4.04387	0.999895							0.156624	0.270732	0.329579	0.591022		NA
Cthe_0471	flagellar hook-length control protein	528		0.253251	0.260085	0.278685	0.262159	0.218538	0.22611	0.801809	0.266881	0.272221	0.319332	0.328042	0.331603		3.81871	0.999901							0.264007	0.235603	0.44697	0.326325		NA
Cthe_0853	type II secretion system protein E	561		0.238353	0.244786	0.262291	0.246738	0.205683	0.21281	0.300039	0.251182	0.256208	0.300547	0.308746	0.312097		3.13948	0.999906							0.248477	0.221744	0.269143	0.30713		NA
Cthe_2412	SMC protein-like protein	883		0.151434	0.155521	0.166643	0.156761	0.526669	0.135205	0.623863	0.159585	0.162777	1.05889	0.196157	0.198286		3.69179	0.999912							0.157866	0.272878	0.315409	0.484445		NA
Cthe_2034	serine/threonine protein kinase	627		0.213264	0.219019	0.234682	0.220766	0.184032	0.190409	0.268456	0.224742	0.9239	0.268911	0.276246	0.279244		3.50367	0.999918							0.222321	0.198402	0.472366	0.2748		NA
Cthe_3049	TPR repeat domain containing protein	591		0.226254	0.23236	0.248977	0.234214	0.195242	0.202007	0.284809	0.238432	0.243202	0.285291	0.293073	0.296254		2.98011	0.999923							0.235864	0.210488	0.255481	0.29154		NA
Cthe_0820	hypothetical protein	670		0.199577	0.204962	0.21962	0.206597	0.172221	0.178188	0.251227	0.210318	0.214526	0.251652	0.258517	0.261323		2.62873	0.999928							0.208053	0.185669	0.225357	0.257164		NA
Cthe_1346	single-stranded-DNA-specific exonuclease RecJ	827		0.161688	0.166052	0.177927	0.167376	0.139526	0.144361	0.203533	0.170391	0.1738	0.203878	0.209439	0.211712		2.12968	0.999931							0.168556	0.150421	0.182575	0.208343		NA
Cthe_2944	periplasmic sensor signal transduction histidine kinase	604		0.221385	0.227359	0.243618	0.229173	0.19104	0.197659	0.278679	0.2333	0.237968	0.279151	0.286765	0.289878		2.91597	0.999936							0.230787	0.205957	0.249982	0.285265		NA
Cthe_0485	flagellar biosynthesis protein FlhA	676		0.197805	0.203143	0.217671	0.204764	0.170692	0.176607	0.248997	0.208451	0.212622	0.249419	0.256222	1.04386		3.39025	0.999942							0.206206	0.184021	0.223357	0.516501		NA
Cthe_0531	hypothetical protein	762		0.175481	0.180216	0.193104	0.181654	0.151428	0.156675	0.220895	0.184925	0.188625	0.221269	0.227305	0.229772		2.31135	0.999946							0.182934	0.163252	0.198149	0.226115		NA
Cthe_1113	SEC-C motif containing protein	618		0.216369	0.222208	0.238099	0.223981	0.186712	0.193182	0.272365	0.228015	0.232577	0.272827	0.280269	0.283311		2.84992	0.99995							0.225559	0.201291	0.244319	0.278802		NA
Cthe_0366	hypothetical protein	925		0.582613	0.148459	0.159076	0.149643	0.124744	0.129066	0.18197	0.152339	0.155386	0.734635	0.754674	0.189282		3.46189	0.999956							0.296716	0.134484	0.163232	0.559531		NA
Cthe_3232	YD repeat protein	1669		0.0801176	0.0822796	0.0881639	0.082936	0.069136	0.330442	0.100852	0.0844297	0.531729	0.32734	0.103778	0.338216		2.21942	0.99996							0.0835204	0.160838	0.239004	0.256445		NA
Cthe_2680	peptidase S41	745		0.179485	0.184328	0.197511	0.185799	0.154883	0.16025	0.225935	0.189145	0.192929	0.226318	0.937012	0.235015		3.06861	0.999965							0.187108	0.166977	0.20267	0.466115		NA
Cthe_0206	UvrD/REP helicase	743		0.179968	0.184825	0.198042	0.186299	0.1553	0.160681	0.226544	0.189654	0.193449	0.914586	0.233117	0.235648		3.05811	0.99997							0.187612	0.167427	0.203216	0.461117		NA
Cthe_0618	ferrous iron transport protein B	721		0.185459	0.190464	0.204085	0.191984	0.160039	0.165584	0.233456	0.195441	0.199352	0.233852	0.240231	0.242838		2.44278	0.999974							0.193336	0.172536	0.209416	0.238973		NA
Cthe_2151	hypothetical protein	731		0.182922	0.187859	0.201293	0.189357	0.15785	0.163319	0.230262	0.192768	0.792456	0.230653	0.236944	0.239516		3.0052	0.999979							0.190691	0.170175	0.405162	0.235704		NA
Cthe_0744	copper amine oxidase-like protein	950		0.140754	0.144552	0.624254	0.145705	0.121461	0.12567	0.177181	0.14833	0.151297	0.177481	0.182322	0.184301		2.32331	0.999983							0.303187	0.130945	0.158936	0.181368		NA
Cthe_0251	transglutaminase-like protein	851		0.157128	0.161369	0.172909	0.162656	0.135591	0.140289	0.197793	0.165585	0.168898	0.198128	0.203533	0.205742		2.06962	0.999986							0.163802	0.146179	0.177426	0.202468		NA
Cthe_0071	Cellulose 1,4-beta-cellobiosidase	938		0.142555	0.146402	0.156872	0.14757	0.123015	0.127277	0.179448	0.150227	0.153233	0.179752	0.184655	0.186659		1.87766	0.99999							0.148609	0.132621	0.160969	0.183689		NA
Cthe_1968	cell divisionFtsK/SpoIIIE	1066		0.125437	0.128822	0.138035	0.12985	0.108244	0.111995	0.1579	0.132189	0.134833	0.158168	0.162482	0.164246		1.6522	0.999992							0.130765	0.116696	0.141641	0.161632		NA
Cthe_1829	Chromosome segregation ATPases-like protein	1098		0.121782	0.125068	0.134012	0.317075	0.105089	0.108731	0.153299	0.128336	0.130904	0.153558	0.157747	0.159459		1.79506	0.999995							0.126954	0.176965	0.137513	0.156922		NA
Cthe_2283	methyl-accepting chemotaxis sensory transducer	1475		0.488416	0.0931015	0.0997596	0.201109	0.0782292	0.0809398	0.114117	0.0955344	0.0974457	0.11431	0.117428	0.118702		1.69909	0.999998							0.227092	0.120093	0.102366	0.116813		NA
Cthe_1221	glycosyltransferase 36	2922		0.0457619	0.0469968	0.202957	0.0473717	0.0394894	0.0408577	0.057605	0.267429	0.19825	0.0577026	0.0592766	0.05992		1.12362	1							0.098572	0.0425729	0.174428	0.0589664		NA
				50000	50000	50000	50000	50000	50000	50000	50000	50000	50000	50000	50000
* If the sum of NSAF is less than 5, those proteins were not included in the statistical analysis, and thus P-value = NA
			avg	50000			50000			50000			50000
			std	7.82518e-11			6.42595e-11			9.60684e-11			4.77116e-11
			RSD	1.56504e-15			1.28519e-15			1.92137e-15			9.54233e-16
			time point	18hrs			48hrs			96hrs			200hrs

## Sheet: Cellulosome_Lookup
Locus	Gene	Genome Annotation	Functional Category	Description	GH Family, CBM/CBD
Cthe_1307	SdbA	cellulosome anchoring protein, cohesin region	Anchor protein	1 type II cohesin		Cthe_1307
Cthe_3078	OlpB	cellulosome anchoring protein, cohesin region	Anchor protein	7 type II cohesins		Cthe_3078
Cthe_3079	Orf2p	cellulosome anchoring protein, cohesin region	Anchor protein	2 type II cohesins		Cthe_3079
Cthe_2089	CelS	glycoside hydrolase, family 48	Cellulase/beta-glucanase	Exoglucanase	GH48	Cthe_2089
Cthe_0405	CelL	glycoside hydrolase, family 5	Cellulase/beta-glucanase		GH5	Cthe_0405
Cthe_0536	CelB	glycoside hydrolase, family 5	Cellulase/beta-glucanase	Endoglucanase	GH5	Cthe_0536
Cthe_2872	CelG	glycoside hydrolase, family 5	Cellulase/beta-glucanase	Endoglucanase	GH5	Cthe_2872
Cthe_2147	CelO	glycoside hydrolase, family 5	Cellulase/beta-glucanase	Cellobiohydrolase	GH5, CBM3	Cthe_2147
Cthe_2193		Carbohydrate binding family 6	Cellulase/beta-glucanase		GH5, CBM6	Cthe_2193
Cthe_0269	CelA	glycoside hydrolase, family 8	Cellulase/beta-glucanase	Endoglucanase	GH8	Cthe_0269
Cthe_0274	CelP	glycoside hydrolase, family 9	Cellulase/beta-glucanase		GH9	Cthe_0274
Cthe_0825	CelD	glycoside hydrolase, family 9	Cellulase/beta-glucanase	Endoglucanase	GH9	Cthe_0825
Cthe_2812	CelT	glycoside hydrolase, family 9	Cellulase/beta-glucanase	Endoglucanase	GH9	Cthe_2812
Cthe_2360	CelU	glycoside hydrolase, family 9	Cellulase/beta-glucanase		GH9, CBM3b,3c	Cthe_2360
Cthe_2760	CelV	glycoside hydrolase, family 9	Cellulase/beta-glucanase		GH9, CBM3b,3c	Cthe_2760
Cthe_0043	CelN	glycoside hydrolase, family 9	Cellulase/beta-glucanase	Endoglucanase	GH9, CBM3c	Cthe_0043
Cthe_0433		glycoside hydrolase, family 9	Cellulase/beta-glucanase		GH9, CBM3c	Cthe_0433
Cthe_0543	CelF	glycoside hydrolase, family 9	Cellulase/beta-glucanase	Endoglucanase	GH9, CBM3c	Cthe_0543
Cthe_0578	CelR	glycoside hydrolase, family 9	Cellulase/beta-glucanase	Endoglucanase	GH9, CBM3c	Cthe_0578
Cthe_0625	CelQ	glycoside hydrolase, family 9	Cellulase/beta-glucanase	Endoglucanase	GH9, CBM3c	Cthe_0625
Cthe_0745	CelW	glycoside hydrolase, family 9	Cellulase/beta-glucanase		GH9, CBM3c	Cthe_0745
Cthe_2761		glycoside hydrolase, family 9	Cellulase/beta-glucanase		GH9, CBM3c	Cthe_2761
Cthe_0412	CelK	glycoside hydrolase, family 9	Cellulase/beta-glucanase	Cellobiohydrolase	GH9, CBM4	Cthe_0412
Cthe_0413	CbhA	glycoside hydrolase, family 9	Cellulase/beta-glucanase	Cellobiohydrolase	GH9, CBM4, CBD3b	Cthe_0413
Cthe_0912	XynY	glycoside hydrolase, family 10	Multifunctional Component	Xylanase	GH10, CE1, CBM22	Cthe_0912
Cthe_1963	XynZ	glycoside hydrolase, family 10	Multifunctional Component	Xylanase	GH10, CE1, CBM6	Cthe_1963
Cthe_2139		alpha-L-arabinofuranosidase B	Multifunctional Component		GH30, GH43, GH54	Cthe_2139
Cthe_2138		glycoside hydrolase, family 43	Multifunctional Component		GH43, GH54	Cthe_2138
Cthe_0015		alpha-L-arabinofuranosidase B	Multifunctional Component		GH43, GH54	Cthe_0015
Cthe_0797	CelE	glycoside hydrolase, family 5	Multifunctional Component	Endoglucanase	GH5, CE2	Cthe_0797
Cthe_1472	CelH	Carbohydrate binding family 11	Multifunctional Component	Endoglucanase	GH5, GH26, CBM9	Cthe_1472
Cthe_0624	CelJ	glycoside hydrolase, family 9-like Ig-like	Multifunctional Component	Cellulase	GH9, GH44, Unk, CBM30	Cthe_0624
Cthe_2809	LicA	glycoside hydrolase, family 16	Non-cellulosomal	Endoglucanase	GH16, CBM4	Cthe_2809
Cthe_2807	CelC	glycoside hydrolase, family 5	Non-cellulosomal	Endoglucanase	GH5	Cthe_2807
Cthe_0040	CelI	Cellulase., Cellulose 1,4-beta-cellobiosidase	Non-cellulosomal	Endoglucanase	GH9, CBM3	Cthe_0040
Cthe_0211	LicB	glycoside hydrolase, family 16	Other Hemicellulases	Lichinase	GH16	Cthe_0211
Cthe_0270	ChiA	glycoside hydrolase, family 18	Other Hemicellulases	Chitinase	GH18	Cthe_0270
Cthe_0032		glycoside hydrolase, family 26	Other Hemicellulases		GH26	Cthe_0032
Cthe_2811	ManA	glycoside hydrolase, family 26	Other Hemicellulases	Mannanase	GH26, CBM	Cthe_2811
Cthe_3012		Carbohydrate binding family 6	Other Hemicellulases		GH30, CBM6	Cthe_3012
Cthe_1400		glycosyl hydrolase 53	Other Hemicellulases		GH53	Cthe_1400
Cthe_0660		glycoside hydrolase, family 81	Other Hemicellulases		GH81	Cthe_0660
Cthe_2194		Carbohydrate binding family 6	Putative Carbohydrate Esterases		CE1, CBM6	Cthe_2194
Cthe_3141		lipolytic enzyme, G-D-S-L	Putative Carbohydrate Esterases		CE12, CBM6	Cthe_3141
Cthe_0798		lipolytic enzyme, G-D-S-L	Putative Carbohydrate Esterases		CE3	Cthe_0798
Cthe_2879		cellulosome enzyme, dockerin type I	Putative Carbohydrate Esterases		CE6	Cthe_2879
Cthe_2197		Carbohydrate binding family 6	Putative Glycosidase		GH2, CBM6	Cthe_2197
Cthe_2137		cellulosome enzyme, dockerin type I	Putative Glycosidase		GH39, CBM6	Cthe_2137
Cthe_0661		Ricin B lectin	Putative Glycosidase		GH43, CBM13	Cthe_0661
Cthe_1271		Carbohydrate binding family 6	Putative Glycosidase		GH43, CBM6	Cthe_1271
Cthe_2196		Carbohydrate binding family 6	Putative Glycosidase		GH43, CBM6	Cthe_2196
Cthe_2038		cellulosome enzyme, dockerin type I	Putative Pectinases		GH28	Cthe_2038
Cthe_2950		Pectate lyase/Amb allergen	Putative Pectinases		PL1, CBM6	Cthe_2950
Cthe_2179		Pectate lyase/Amb allergen	Putative Pectinases		PL1, PL9, CBM6	Cthe_2179
Cthe_2949		Pectinesterase	Putative Pectinases		PL10 (CE8), Unk	Cthe_2949
Cthe_0246		Carbohydrate binding family 6	Putative Pectinases		PL11, CBM6	Cthe_0246
Cthe_0190		proteinase inhibitor I4, serpin	Putative Protease (-inhibitor)	Serpin		Cthe_0190
Cthe_0191		proteinase inhibitor I4, serpin	Putative Protease (-inhibitor)	Serpin		Cthe_0191
Cthe_3136	CprA	peptidase S8 and S53, subtilisin, kexin, sedolisin	Putative Protease (-inhibitor)	Subtilisin-like serine protease		Cthe_3136
Cthe_3077	CipA	cellulosome anchoring protein, cohesin region	Scaffoldin	9 type I cohesins		Cthe_3077
Cthe_2195		Carbohydrate binding family 6	Unknown Function		CBM6	Cthe_2195
Cthe_1806		cellulosome enzyme, dockerin type I	Unknown Function		Dockerin Type II	Cthe_1806
Cthe_0044	CseP	cellulosome enzyme, dockerin type I	Unknown Function	Structural Component		Cthe_0044
Cthe_0239		cellulosome enzyme, dockerin type I	Unknown Function			Cthe_0239
Cthe_0258		cellulosome enzyme, dockerin type I	Unknown Function			Cthe_0258
Cthe_0435		cellulosome enzyme, dockerin type I	Unknown Function			Cthe_0435
Cthe_0640		cellulosome enzyme, dockerin type I	Unknown Function			Cthe_0640
Cthe_0729		cellulosome enzyme, dockerin type I	Unknown Function			Cthe_0729
Cthe_0918		cellulosome enzyme, dockerin type I	Unknown Function			Cthe_0918
Cthe_1890		cellulosome enzyme, dockerin type I	Unknown Function			Cthe_1890
Cthe_2271		cellulosome enzyme, dockerin type I	Unknown Function			Cthe_2271
Cthe_2549		cellulosome enzyme, dockerin type I	Unknown Function			Cthe_2549
Cthe_3132		cellulosome enzyme, dockerin type I	Unknown Function			Cthe_3132
Cthe_1838	XynC	glycoside hydrolase, family 10	Xylanases	Xylanase	GH10, CBM22	Cthe_1838
Cthe_2590	XynD	glycoside hydrolase, family 10	Xylanases	Xylanase	GH10, CBM22	Cthe_2590
Cthe_2972	XynA/U	glycoside hydrolase, family 11	Xylanases	Xylanase	GH11, CE4, CBM4	Cthe_2972
Cthe_1398	XghA	cellulosome enzyme, dockerin type I	Xyloglucanhydrolase	Xyloglucanase	GH74	Cthe_1398
Cthe_0821		coagulation factor 5/8 type-like		Endoglucanase	GH5	Cthe_0821
Cthe_0109		cellulosome enzyme, dockerin type I				Cthe_0109
Cthe_0438		cellulosome enzyme, dockerin type I				Cthe_0438
Cthe_0452		cellulosome anchoring protein, cohesin region		1 type I cohesin		Cthe_0452
Cthe_0735		cellulosome anchoring protein, cohesin region		1 type II cohesin		Cthe_0735
Cthe_0736		cellulosome anchoring protein, cohesin region		7 type II cohesins		Cthe_0736
Cthe_3080	OlpA	cellulosome anchoring protein, cohesin region		1 type I cohesin		Cthe_3080
