# Supplementary material for: Integrated omics analyses reveal the details of metabolic adaptation of Clostridium thermocellum to lignocellulose-derived growth inhibitors released during the deconstruction of switchgrass
Source: Biotechnol Biofuels. 2017 Jan 10;10:14. doi: 10.1186/s13068-016-0697-5 (PMC5223564; doi:10.1186/s13068-016-0697-5)
Supplement: Supplementary file 5 — Additional file 5: Table S4. Expression level of transcripts for C. thermocellum grown on switchgrass at 19 and 43 h time points. [file 13068_2016_697_MOESM5_ESM.xlsx]

## Sheet: Description
Table S4: Expression level of transcripts for C. thermocellum grown on switchgrass at 19 h and 43 h time points

## Sheet: differentialGeneExpPval_FoldCha
Locus_tag	Protein_desc	19h (average)	43h (average)	p-value	Fold Change	Absolute Fold Change
Cthe_1965	peroxiredoxin	18.1176	17.8675	0.00845207	-0.250074	0.250074
Cthe_3077	cellulosome anchoring protein cohesin region	18.059	17.6995	0.000352772	-0.359445	0.359445
Cthe_1348	ribosomal protein S21	18.0324	17.7187	0.00790332	-0.313632	0.313632		< Difference of 43h minus 19 h timepoints)
Cthe_0388	Alcohol dehydrogenase GroES domain protein	18.0033	17.7454	0.00090545	-0.257847	0.257847
Cthe_1020	extracellular solute-binding protein family 1	17.9851	17.6503	0.000413796	-0.334769	0.334769
Cthe_0063	Rubredoxin-type Fe(Cys)4 protein	17.9592	17.6759	0.00119254	-0.283289	0.283289
Cthe_0393	periplasmic binding protein/LacI transcriptional regulator	17.9501	17.6487	0.000421351	-0.301403	0.301403
Cthe_0462	flagellar basal-body rod protein FlgB	17.919	17.6083	0.0355431	-0.310741	0.310741
Cthe_0389	PfkB domain protein	17.9171	17.6675	0.000376733	-0.249592	0.249592
Cthe_2089	glycoside hydrolase family 48	17.9163	17.6888	0.0121954	-0.227427	0.227427
Cthe_0424	aminoglycoside phosphotransferase	17.9149	17.6107	0.00949272	-0.304185	0.304185
Cthe_0361	hypothetical protein	17.9095	17.7309	0.00810468	-0.178596	0.178596
Cthe_0394	iron-containing alcohol dehydrogenase	17.8984	17.5971	0.00184192	-0.301233	0.301233
Cthe_0878	CheW protein	17.8827	17.4278	0.00851271	-0.454876	0.454876
Cthe_2348	Ig domain protein	17.8737	17.5429	0.0175032	-0.330796	0.330796
Cthe_0422	CoA-binding domain protein	17.8686	17.6439	0.00158636	-0.224724	0.224724
Cthe_0340	ferredoxin	17.8683	17.6372	0.00598051	-0.231167	0.231167
Cthe_1503	hypothetical protein	17.8662	17.6124	0.00389601	-0.25386	0.25386
Cthe_3092	Domain of unknown function DUF1858	17.8614	17.6069	0.0246493	-0.2545	0.2545
Cthe_1964	alkyl hydroperoxide reductase, F subunit	17.8586	17.6965	0.0756304	-0.162061	0.162061
Cthe_1862	ABC transporter related protein	17.8531	17.1587	0.0137045	-0.694307	0.694307
Cthe_3079	cellulosome anchoring protein cohesin region	17.8474	17.6689	0.0424129	-0.178514	0.178514
Cthe_1347	GatB/YqeY domain protein	17.807	17.5611	0.0126972	-0.245907	0.245907
Cthe_0140	phosphoglycerate mutase, 2,3-bisphosphoglycerate-independent	17.8068	17.6582	0.0224769	-0.148521	0.148521
Cthe_2312	FMN-binding domain protein	17.8024	17.6799	0.0559247	-0.122532	0.122532
Cthe_0505	formate acetyltransferase	17.7897	17.6354	0.00410715	-0.154242	0.154242
Cthe_2401	protein of unknown function DUF1021	17.7879	17.3208	0.000147937	-0.467091	0.467091
Cthe_0427	Stage II sporulation protein E	17.7869	17.4004	0.000616856	-0.386489	0.386489
Cthe_1853	cold-shock DNA-binding domain protein	17.7847	17.2702	0.0246178	-0.514514	0.514514
Cthe_3091	hydro-lyase, Fe-S type, tartrate/fumarate subfamily, beta subunit	17.7654	17.6146	0.0883616	-0.15082	0.15082
Cthe_2726	ribosomal protein L7Ae/L30e/S12e/Gadd45	17.7593	17.5035	0.140907	-0.255852	0.255852
Cthe_0391	ABC transporter related protein	17.7528	17.4812	0.00552866	-0.271572	0.271572
Cthe_0701	Conserved carboxylase region	17.7526	17.53	0.0171926	-0.222552	0.222552
Cthe_0499	hypothetical protein	17.7485	17.5741	0.00516974	-0.17435	0.17435
Cthe_0392	inner-membrane translocator	17.7464	17.4908	0.00340007	-0.255602	0.255602
Cthe_1019	binding-protein-dependent transport systems inner membrane component	17.7429	17.3551	3.3e-05	-0.387776	0.387776
Cthe_0349	fructose-1,6-bisphosphate aldolase, class II	17.7406	17.5705	0.0112663	-0.170096	0.170096
Cthe_0137	glyceraldehyde-3-phosphate dehydrogenase, type I	17.7357	17.4357	0.00544032	-0.299976	0.299976
Cthe_0390	ROK family protein	17.7324	17.5033	0.00567934	-0.229078	0.229078
Cthe_2174	transcription termination factor Rho	17.7297	17.5171	0.0139659	-0.212623	0.212623
Cthe_0307	hypothetical protein	17.7206	17.5285	0.0595824	-0.192188	0.192188
Cthe_2897	GreA/GreB family elongation factor	17.7165	17.4463	0.00715659	-0.270262	0.270262
Cthe_0423	iron-containing alcohol dehydrogenase	17.714	17.4707	0.00778672	-0.243287	0.243287
Cthe_0360	thioredoxin	17.6992	17.5705	0.0168744	-0.128765	0.128765
Cthe_2902	ribosomal protein S10	17.6988	17.5236	0.0455886	-0.175183	0.175183
Cthe_1211	pyridoxal-phosphate dependent TrpB-like enzyme	17.6979	17.3611	0.00267332	-0.3368	0.3368
Cthe_1433	short-chain dehydrogenase/reductase SDR	17.6957	17.5242	0.0194631	-0.171556	0.171556
Cthe_2383	copper amine oxidase-like domain-containing protein	17.679	17.1423	0.000301362	-0.536679	0.536679
Cthe_0344	malic protein NAD-binding protein	17.6738	17.4357	0.0016113	-0.238103	0.238103
Cthe_0710	HutP family protein	17.6711	17.2972	0.00296678	-0.373915	0.373915
Cthe_0016	Ferritin Dps family protein	17.6551	17.5411	0.011061	-0.114002	0.114002
Cthe_0683	diaminopimelate decarboxylase	17.6456	17.2893	0.0106175	-0.35634	0.35634
Cthe_0283	aldo/keto reductase	17.6381	17.4303	0.05755	-0.207805	0.207805
Cthe_2919	ribosomal protein L18	17.6335	17.3195	0.0169249	-0.313935	0.313935
Cthe_2161	hypothetical protein	17.6302	17.432	0.000122013	-0.198193	0.198193
Cthe_2741	ATP-dependent Clp protease, ATP-binding subunit ClpX	17.6255	17.4714	0.00263374	-0.154034	0.154034
Cthe_1018	binding-protein-dependent transport systems inner membrane component	17.6202	17.3173	0.00792805	-0.302841	0.302841
Cthe_1091	metal dependent phosphohydrolase	17.6198	17.3181	0.00499626	-0.301785	0.301785
Cthe_2704	Transketolase domain-containing protein	17.6091	17.623	0.845193	0.0138806	0.0138806
Cthe_1089	Stage V sporulation protein S	17.6085	17.4129	0.0583067	-0.195625	0.195625
Cthe_2740	ATP-dependent Clp protease, proteolytic subunit ClpP	17.6066	17.5395	0.10394	-0.0671359	0.0671359
Cthe_1942	Lipoprotein LpqB, GerMN domain-containing protein	17.6041	17.5743	0.698932	-0.02983	0.02983
Cthe_1203	SpoVR family protein	17.603	17.5146	0.277117	-0.0883553	0.0883553
Cthe_0426	putative PAS/PAC sensor protein	17.5974	17.2156	0.00495284	-0.381811	0.381811
Cthe_1504	Linocin_M18 bacteriocin protein	17.5968	17.3955	0.0631854	-0.201368	0.201368
Cthe_0768	nucleic acid binding protein	17.5924	17.2955	0.0667385	-0.29689	0.29689
Cthe_2916	ribosomal protein S14	17.5895	17.1807	0.103176	-0.408773	0.408773
Cthe_1963	glycoside hydrolase family 10	17.5836	17.3832	0.117319	-0.200441	0.200441
Cthe_0463	flagellar basal-body rod protein FlgC	17.5791	17.4405	0.0755371	-0.138579	0.138579
Cthe_0339	ATP-binding region ATPase domain protein	17.5784	17.2521	0.0134427	-0.326271	0.326271
Cthe_2899	putative anti-sigma regulatory factor, serine/threonine protein kinase	17.569	17.4165	0.262326	-0.152474	0.152474
Cthe_2903	50S ribosomal protein L3	17.5648	17.4199	0.0564518	-0.144921	0.144921
Cthe_1212	hypothetical protein	17.5644	17.3488	0.0212975	-0.215591	0.215591
Cthe_2686	type IV pilus assembly protein PilM	17.5597	17.3439	0.00139524	-0.215835	0.215835
Cthe_2924	adenylate kinase	17.5587	17.1304	0.00821607	-0.428278	0.428278
Cthe_1262	hypothetical protein	17.5584	17.539	0.730562	-0.0193897	0.0193897
Cthe_0412	glycoside hydrolase family 9	17.5583	17.4901	0.172755	-0.0682506	0.0682506
Cthe_0681	IMP dehydrogenase	17.5574	17.2908	0.00307152	-0.266543	0.266543
Cthe_2728	ribosomal protein S7	17.5573	17.1653	0.0649308	-0.392013	0.392013
Cthe_2739	trigger factor	17.5566	17.4367	0.00109847	-0.11993	0.11993
Cthe_0720	cysteine desulfurase NifS	17.5506	17.545	0.925981	-0.00560901	0.00560901
Cthe_2914	ribosomal protein L24	17.5489	17.239	0.0534374	-0.309912	0.309912
Cthe_0769	ribosomal protein S16	17.5422	17.1527	0.0253742	-0.389503	0.389503
Cthe_0791	protein of unknown function DUF552	17.539	17.3146	0.101936	-0.224374	0.224374
Cthe_2912	30S ribosomal protein S17	17.536	17.2769	0.188244	-0.259111	0.259111
Cthe_0755	aminotransferase class I and II	17.5304	17.0075	0.0885945	-0.52287	0.52287
Cthe_0154	protein of unknown function DUF1292	17.5288	17.155	0.0155151	-0.373806	0.373806
Cthe_1104	hypothetical protein	17.5214	17.4857	0.674351	-0.0356737	0.0356737
Cthe_0506	pyruvate formate-lyase activating enzyme	17.5199	17.522	0.978541	0.00215564	0.00215564
Cthe_2932	DNA-directed RNA polymerase, alpha subunit	17.5132	17.0147	0.000591394	-0.498525	0.498525
Cthe_1103	hypothetical protein	17.5123	17.4014	0.243002	-0.110932	0.110932
Cthe_0699	carboxyl transferase	17.5112	17.2551	0.000838141	-0.256086	0.256086
Cthe_0866	pyruvate flavodoxin/ferredoxin oxidoreductase domain protein	17.5065	17.4472	0.321787	-0.0592918	0.0592918
Cthe_3027	Citrate synthase	17.5001	17.1852	0.0103704	-0.314926	0.314926
Cthe_0143	enolase	17.4995	17.4191	0.257147	-0.0804026	0.0804026
Cthe_0904	protein-export membrane protein SecD	17.4939	17.2963	0.0651566	-0.197615	0.197615
Cthe_2718	preprotein translocase, SecE subunit	17.4887	17.4871	0.957328	-0.00161828	0.00161828
Cthe_2907	ribosomal protein S19	17.4876	17.255	0.0359278	-0.23262	0.23262
Cthe_1391	2-isopropylmalate synthase	17.4875	16.1637	0.000124512	-1.32376	1.32376
Cthe_0703	hypothetical protein	17.4845	17.4927	0.959399	0.00824618	0.00824618
Cthe_2423	type 3a cellulose-binding domain protein	17.4823	17.5542	0.257872	0.0719107	0.0719107
Cthe_0721	FeS cluster assembly scaffold protein NifU	17.4808	17.531	0.585025	0.0502269	0.0502269
Cthe_0933	acyl carrier protein	17.4806	16.6613	0.0184484	-0.819297	0.819297
Cthe_0160	ribosomal protein L21	17.4794	17.2136	0.0307213	-0.265788	0.265788
Cthe_0612	SSS sodium solute transporter superfamily	17.479	17.3791	0.368476	-0.0998628	0.0998628
Cthe_2730	translation elongation factor Tu	17.4788	17.2134	0.0105584	-0.265454	0.265454
Cthe_0858	hypothetical protein	17.4764	17.2793	0.150691	-0.197093	0.197093
Cthe_2727	ribosomal protein S12	17.476	17.1686	0.00200938	-0.307374	0.307374
Cthe_2604	ATP synthase F0, B subunit	17.4729	17.2986	0.00414632	-0.174383	0.174383
Cthe_2088	protein of unknown function DUF710	17.4701	17.0577	0.0171125	-0.412401	0.412401
Cthe_0605	NLP/P60 protein	17.469	17.5268	0.582549	0.0578289	0.0578289
Cthe_0821	coagulation factor 5/8 type domain protein	17.4676	17.226	0.014766	-0.241634	0.241634
Cthe_0934	3-oxoacyl-(acyl-carrier-protein) reductase	17.4668	16.9149	0.00862388	-0.551964	0.551964
Cthe_0235	glutaredoxin-like protein, YruB-family	17.464	17.0077	0.0127349	-0.456357	0.456357
Cthe_3120	pyruvate ferredoxin/flavodoxin oxidoreductase	17.4622	17.2366	0.0383261	-0.225622	0.225622
Cthe_1943	deoxyribose-phosphate aldolase	17.4618	17.3806	0.405127	-0.0811577	0.0811577
Cthe_0937	fatty acid/phospholipid synthesis protein PlsX	17.4607	17.147	0.000432041	-0.313612	0.313612
Cthe_1228	threonyl-tRNA synthetase	17.4521	17.1668	0.00164965	-0.285311	0.285311
Cthe_1102	Fimbrial assembly family protein	17.4515	17.3407	0.265858	-0.110801	0.110801
Cthe_2905	Ribosomal protein L25/L23	17.4438	17.3199	0.172269	-0.123908	0.123908
Cthe_0732	chorismate synthase	17.4381	17.3455	0.285267	-0.0926054	0.0926054
Cthe_0161	protein of unknown function DUF464	17.4337	17.2009	0.00787295	-0.232863	0.232863
Cthe_1368	S-layer domain-containing protein	17.4325	17.3091	0.20659	-0.123422	0.123422
Cthe_0653	hypothetical protein	17.4322	17.2787	0.288884	-0.153473	0.153473
Cthe_2929	30S ribosomal protein S13	17.429	16.9414	0.00980561	-0.487591	0.487591
Cthe_2392	pyruvate flavodoxin/ferredoxin oxidoreductase domain protein	17.4264	17.3259	0.500485	-0.100553	0.100553
Cthe_0430	hydrogenase, Fe-only	17.4257	16.8574	0.0325678	-0.56835	0.56835
Cthe_2904	ribosomal protein L4/L1e	17.4244	17.3275	0.345382	-0.096921	0.096921
Cthe_0846	hypothetical protein	17.421	17.3821	0.753237	-0.0388609	0.0388609
Cthe_0992	ribosomal protein L7Ae/L30e/S12e/Gadd45	17.421	17.3239	0.0471191	-0.0970592	0.0970592
Cthe_2925	methionine aminopeptidase, type I	17.4189	17.0964	0.109925	-0.322535	0.322535
Cthe_1105	Type II secretion system F domain-containing protein	17.4188	17.3057	0.22176	-0.113063	0.113063
Cthe_2906	ribosomal protein L2	17.4178	17.2934	0.168387	-0.1244	0.1244
Cthe_1839	Radical SAM domain protein	17.414	17.1643	0.0449739	-0.249705	0.249705
Cthe_3159	transcriptional regulator, GntR family	17.4129	16.2716	0.000134024	-1.14122	1.14122
Cthe_0962	dihydrodipicolinate synthase	17.4118	17.0354	0.0467766	-0.376445	0.376445
Cthe_1286	peptidase S1 and S6 chymotrypsin/Hap	17.4116	17.323	0.449943	-0.0886566	0.0886566
Cthe_1261	6-phosphofructokinase	17.4113	17.3738	0.583451	-0.0375508	0.0375508
Cthe_2254	hypoxanthine phosphoribosyltransferase	17.4112	17.3153	0.379994	-0.0959066	0.0959066
Cthe_0834	NusB antitermination factor	17.4085	17.0896	0.0212639	-0.318872	0.318872
Cthe_0429	NADH dehydrogenase (quinone)	17.4073	16.8847	0.0301106	-0.522617	0.522617
Cthe_2908	ribosomal protein L22	17.4068	17.2456	0.0615791	-0.161168	0.161168
Cthe_3163	Carbohydrate binding family 25	17.4046	17.2855	0.324502	-0.119063	0.119063
Cthe_3165	PpiC-type peptidyl-prolyl cis-trans isomerase	17.4037	17.2637	0.0267761	-0.140029	0.140029
Cthe_0271	type 3a cellulose-binding domain protein	17.3984	17.4108	0.894099	0.0123934	0.0123934
Cthe_0738	copper ion binding protein	17.3979	17.313	0.396539	-0.0849173	0.0849173
Cthe_2703	Protein of unknown function DUF2179	17.3953	17.5462	0.0431648	0.150853	0.150853
Cthe_0184	type IV pilus assembly protein PilM	17.3915	17.2914	0.240616	-0.100071	0.100071
Cthe_1916	two component transcriptional regulator, winged helix family	17.3909	17.3031	0.204818	-0.0877939	0.0877939
Cthe_2186	single-strand binding protein	17.389	17.0944	0.0425204	-0.294581	0.294581
Cthe_2729	translation elongation factor G	17.3835	17.0108	0.0443531	-0.37268	0.37268
Cthe_0816	ATP-NAD/AcoX kinase	17.3832	17.3018	0.492382	-0.0814684	0.0814684
Cthe_2602	ATP synthase F0, A subunit	17.3806	17.2588	0.092847	-0.121834	0.121834
Cthe_1204	sporulation protein YhbH	17.3798	17.4408	0.620115	0.0610229	0.0610229
Cthe_1026	ribosomal protein L32	17.3782	17.2678	0.239919	-0.110404	0.110404
Cthe_0093	septum site-determining protein MinD	17.3781	17.2107	0.0223735	-0.167374	0.167374
Cthe_0017	protein of unknown function DUF1538	17.3779	17.198	0.190441	-0.179878	0.179878
Cthe_0981	S-adenosyl-methyltransferase MraW	17.3712	17.1673	0.0397153	-0.203925	0.203925
Cthe_2522	hypothetical protein	17.3671	16.8655	0.00877131	-0.501509	0.501509
Cthe_0201	glutamate synthase alpha subunit domain protein	17.3561	17.4504	0.616497	0.0942863	0.0942863
Cthe_1369	histidine triad (HIT) protein	17.3559	17.2633	0.245528	-0.0925774	0.0925774
Cthe_2898	anti-sigma-factor antagonist	17.3558	17.2141	0.127811	-0.141682	0.141682
Cthe_0847	translation elongation factor P	17.3516	17.2558	0.141513	-0.0958748	0.0958748
Cthe_0869	hypothetical protein	17.3465	17.1305	0.0154195	-0.216046	0.216046
Cthe_2427	protein of unknown function DUF1385	17.3442	17.0245	0.00632278	-0.31961	0.31961
Cthe_2918	ribosomal protein L6	17.3402	17.0569	0.0456361	-0.283284	0.283284
Cthe_1869	ornithine carbamoyltransferase	17.3379	17.0769	0.0316083	-0.260938	0.260938
Cthe_0236	aldo/keto reductase	17.3348	17.2775	0.689681	-0.0572253	0.0572253
Cthe_1866	acetylornithine and succinylornithine aminotransferase	17.3345	17.0325	0.000161134	-0.301965	0.301965
Cthe_0197	glutamine amidotransferase class-II	17.3341	16.5268	0.0464377	-0.807246	0.807246
Cthe_0700	biotin/lipoyl attachment domain-containing protein	17.3316	16.828	0.0167055	-0.503574	0.503574
Cthe_0179	argininosuccinate synthase	17.3315	16.986	0.000141606	-0.345474	0.345474
Cthe_2901	ATP-binding region ATPase domain protein	17.327	17.1905	0.115642	-0.136463	0.136463
Cthe_0395	RbsD or FucU transport	17.3233	17.0813	0.112922	-0.241978	0.241978
Cthe_0374	Glu/Leu/Phe/Val dehydrogenase	17.3223	16.7331	0.0140094	-0.589185	0.589185
Cthe_2103	4Fe-4S ferredoxin iron-sulfur binding domain protein	17.3212	16.5774	0.145961	-0.743804	0.743804
Cthe_2163	anti-sigma-factor antagonist	17.3202	17.161	0.168969	-0.159191	0.159191
Cthe_0152	aldo/keto reductase	17.3177	17.1515	0.0888118	-0.166221	0.166221
Cthe_0425	hypothetical protein	17.3152	16.8414	0.0664938	-0.473796	0.473796
Cthe_2855	Domain of unknown function DUF1910	17.315	17.1796	0.0452768	-0.135335	0.135335
Cthe_0536	glycoside hydrolase family 5	17.3134	17.3169	0.970631	0.00349693	0.00349693
Cthe_2921	ribosomal protein L30	17.312	16.9287	0.0595667	-0.383342	0.383342
Cthe_1236	Fibronectin type III domain protein	17.3117	17.1855	0.164058	-0.126197	0.126197
Cthe_0868	type IV pilus assembly PilZ	17.3113	17.0619	0.00170527	-0.249359	0.249359
Cthe_3078	cellulosome anchoring protein cohesin region	17.3108	17.3214	0.91178	0.010547	0.010547
Cthe_0064	Na/Pi-cotransporter II-related protein	17.3107	17.1458	0.315329	-0.16496	0.16496
Cthe_2598	uracil phosphoribosyltransferase	17.3106	17.0834	0.0168379	-0.227202	0.227202
Cthe_2633	PpiC-type peptidyl-prolyl cis-trans isomerase	17.31	17.03	0.0543201	-0.280046	0.280046
Cthe_1329	CoA-substrate-specific enzyme activase	17.3073	17.3632	0.528658	0.0558324	0.0558324
Cthe_0901	pantoate/beta-alanine ligase	17.3064	17.1242	0.0110977	-0.182141	0.182141
Cthe_0338	NADH-quinone oxidoreductase, E subunit	17.304	16.9321	0.0301583	-0.371895	0.371895
Cthe_0285	isocitrate dehydrogenase, NADP-dependent	17.3032	17.0479	0.0102906	-0.255312	0.255312
Cthe_2523	hypothetical protein	17.3019	17.2938	0.966722	-0.00810277	0.00810277
Cthe_0498	protein of unknown function DUF342	17.3016	17.1648	0.151499	-0.136732	0.136732
Cthe_1868	carbamoyl-phosphate synthase, large subunit	17.2906	16.9844	0.0104339	-0.306271	0.306271
Cthe_0018	hypothetical protein	17.2886	16.9909	0.0441445	-0.297707	0.297707
Cthe_0994	transcription termination factor NusA	17.2886	17.1714	0.00522472	-0.117165	0.117165
Cthe_2917	ribosomal protein S8	17.288	17.0255	0.0676817	-0.262521	0.262521
Cthe_2518	ketol-acid reductoisomerase	17.2838	16.9124	0.000483084	-0.371396	0.371396
Cthe_3106	6-pyruvoyl tetrahydropterin synthase and hypothetical protein	17.2807	17.2564	0.801242	-0.0243223	0.0243223
Cthe_2720	ribosomal protein L11	17.2806	17.1831	0.162017	-0.0974643	0.0974643
Cthe_0722	tRNA (5-methylaminomethyl-2-thiouridylate)-methyltransferase	17.2798	17.2823	0.976837	0.00247634	0.00247634
Cthe_0982	MraZ protein	17.2774	16.9295	0.113991	-0.347893	0.347893
Cthe_1782	ribosomal protein S9	17.2739	17.1362	0.193368	-0.137684	0.137684
Cthe_0085	Negative regulator of genetic competence	17.2728	16.8982	0.0412035	-0.374608	0.374608
Cthe_1947	alkyl hydroperoxide reductase/ Thiol specific antioxidant/ Mal allergen	17.2686	17.4498	0.0992259	0.181287	0.181287
Cthe_1783	ribosomal protein L13	17.2679	17.0412	0.146112	-0.226636	0.226636
Cthe_2208	transcriptional repressor, LexA family	17.2674	16.9629	0.0104177	-0.304485	0.304485
Cthe_2519	2-isopropylmalate synthase/homocitrate synthase family protein	17.2673	16.8481	0.00569879	-0.419267	0.419267
Cthe_1795	phospho-2-dehydro-3-deoxyheptonate aldolase	17.2642	17.2388	0.629887	-0.0254676	0.0254676
Cthe_1101	hypothetical protein	17.2623	17.259	0.968607	-0.00330851	0.00330851
Cthe_0616	amino acid-binding ACT domain protein	17.2619	17.0005	0.083411	-0.261354	0.261354
Cthe_2920	ribosomal protein S5	17.2572	16.8018	0.0164634	-0.455399	0.455399
Cthe_0765	ribosomal protein L19	17.252	16.7635	0.0262617	-0.488534	0.488534
Cthe_2909	ribosomal protein S3	17.247	17.1623	0.230136	-0.0846393	0.0846393
Cthe_1352	nucleotide sugar dehydrogenase	17.2469	17.0564	0.00560441	-0.190568	0.190568
Cthe_2424	copper amine oxidase-like domain-containing protein	17.2417	17.2476	0.922968	0.00591352	0.00591352
Cthe_0570	peptidase membrane zinc metallopeptidase	17.2399	17.2891	0.171453	0.0491203	0.0491203
Cthe_0573	protein serine/threonine phosphatase	17.237	17.3272	0.191273	0.0901826	0.0901826
Cthe_0835	Protein of unknown function DUF2273	17.236	16.9594	0.0202536	-0.276579	0.276579
Cthe_1412	tryptophan synthase, beta subunit	17.2328	17.0558	0.145962	-0.176987	0.176987
Cthe_0938	regulatory protein DeoR	17.231	16.7736	0.00633658	-0.457404	0.457404
Cthe_2431	electron transport complex, RnfABCDGE type, D subunit	17.2303	17.2562	0.861132	0.0259409	0.0259409
Cthe_2913	ribosomal protein L14	17.2247	16.7862	0.110525	-0.438497	0.438497
Cthe_0347	phosphofructokinase	17.2236	16.9913	0.0993585	-0.232349	0.232349
Cthe_2253	ATP-dependent metalloprotease FtsH	17.222	17.0351	0.106663	-0.186932	0.186932
Cthe_0763	ribosome biogenesis GTP-binding protein YlqF	17.2177	17.1327	0.403141	-0.0850063	0.0850063
Cthe_1205	putative serine protein kinase, PrkA	17.217	17.3915	0.117411	0.174422	0.174422
Cthe_0961	aspartate-semialdehyde dehydrogenase	17.2156	16.8889	0.0453244	-0.326652	0.326652
Cthe_0357	alpha-glucan phosphorylase	17.2111	17.4207	0.0831963	0.209585	0.209585
Cthe_2910	ribosomal protein L16	17.2079	17.0627	0.172071	-0.145204	0.145204
Cthe_0790	protein of unknown function YGGT	17.2078	16.969	0.0405677	-0.238819	0.238819
Cthe_2090	hypothetical protein	17.2038	16.9262	0.0982264	-0.277576	0.277576
Cthe_2874	Phosphoenolpyruvate carboxykinase (GTP)	17.2003	16.7461	0.0675541	-0.454232	0.454232
Cthe_0345	L-lactate dehydrogenase	17.198	16.9982	0.214751	-0.199811	0.199811
Cthe_2311	hypothetical protein	17.1936	17.1881	0.938906	-0.00550664	0.00550664
Cthe_1263	tryptophan RNA-binding attenuator protein	17.1921	17.1717	0.816007	-0.0204848	0.0204848
Cthe_0500	hypothetical protein	17.1908	17.0589	0.345593	-0.131981	0.131981
Cthe_2705	Transketolase central region	17.1849	17.1562	0.645687	-0.0287048	0.0287048
Cthe_2367	membrane protein insertase, YidC/Oxa1 family	17.1779	17.0773	0.125004	-0.100683	0.100683
Cthe_2437	shikimate kinase	17.1778	17.2218	0.751394	0.0439972	0.0439972
Cthe_0094	cell division topological specificity factor MinE	17.1776	17.0525	0.469542	-0.12508	0.12508
Cthe_2923	preprotein translocase, SecY subunit	17.1772	16.8019	0.055358	-0.375327	0.375327
Cthe_2434	electron transport complex, RnfABCDGE type, A subunit	17.1746	17.153	0.870502	-0.0215126	0.0215126
Cthe_0852	Prepilin peptidase	17.1733	17.0197	0.0952857	-0.15353	0.15353
Cthe_0555	PpiC-type peptidyl-prolyl cis-trans isomerase	17.1727	16.9066	0.102376	-0.266152	0.266152
Cthe_2597	sugar-phosphate isomerase, RpiB/LacA/LacB family	17.1725	16.854	0.00721103	-0.318586	0.318586
Cthe_2065	cysteinyl-tRNA synthetase	17.1725	17.1947	0.824005	0.0222124	0.0222124
Cthe_0464	flagellar hook-basal body complex subunit FliE	17.1715	17.0237	0.449195	-0.147855	0.147855
Cthe_3035	D-isomer specific 2-hydroxyacid dehydrogenase NAD-binding protein	17.1703	16.7171	0.00180022	-0.453184	0.453184
Cthe_0341	NADH dehydrogenase (quinone)	17.1684	17.0381	0.181959	-0.130368	0.130368
Cthe_2432	electron transport complex, RnfABCDGE type, G subunit	17.1629	17.1795	0.910431	0.0166266	0.0166266
Cthe_1912	copper amine oxidase-like domain-containing protein	17.1627	16.9339	0.0632928	-0.228806	0.228806
Cthe_2603	ATP synthase F0, C subunit	17.1618	17.1039	0.579654	-0.0578658	0.0578658
Cthe_0778	hypothetical protein	17.1591	16.8544	0.0692391	-0.304735	0.304735
Cthe_2854	protein of unknown function DUF1557	17.158	17.1022	0.594348	-0.0557688	0.0557688
Cthe_2261	hypothetical protein	17.1559	16.6551	0.0173956	-0.500754	0.500754
Cthe_0269	glycoside hydrolase family 8	17.1549	17.2469	0.434736	0.092002	0.092002
Cthe_2961	extracellular solute-binding protein family 5	17.1539	16.324	0.0207894	-0.82998	0.82998
Cthe_2257	ribosomal protein L9	17.1534	16.9106	0.0489907	-0.242762	0.242762
Cthe_0068	Peptidylprolyl isomerase	17.1532	17.1698	0.911125	0.0166117	0.0166117
Cthe_2717	ribosomal protein L33 [Clostridium thermocellum ATCC 27405]	17.1526	17.2964	0.191677	0.143783	0.143783
Cthe_2408	PspA/IM30 family protein	17.1525	16.8235	0.0430796	-0.32892	0.32892
Cthe_1090	metallophosphoesterase	17.1524	16.9963	0.102766	-0.156063	0.156063
Cthe_0444	cell division protein FtsA	17.1517	17.1536	0.979763	0.00184273	0.00184273
Cthe_2516	acetolactate synthase, large subunit, biosynthetic type	17.151	16.7971	0.0338138	-0.353896	0.353896
Cthe_1260	thioesterase superfamily protein	17.1507	17.173	0.794391	0.0222665	0.0222665
Cthe_2812	glycoside hydrolase family 9	17.1471	16.7597	0.0933489	-0.387425	0.387425
Cthe_0560	FAD-dependent pyridine nucleotide-disulfide oxidoreductase	17.1469	17.2105	0.512035	0.0636257	0.0636257
Cthe_0656	type IV pilus assembly protein PilM	17.1451	16.9081	0.0303967	-0.236969	0.236969
Cthe_2685	TIM-barrel protein, nifR3 family	17.1433	17.225	0.410615	0.0816478	0.0816478
Cthe_1176	CheC domain protein	17.1424	17.1083	0.872248	-0.0340248	0.0340248
Cthe_1107	type II secretion system protein E	17.1419	16.9903	0.0625865	-0.151527	0.151527
Cthe_0654	biotin and thiamin synthesis associated	17.1403	17.2661	0.159993	0.125854	0.125854
Cthe_0342	hydrogenase, Fe-only	17.1393	17.0009	0.195948	-0.138488	0.138488
Cthe_2911	ribosomal protein L29	17.1377	16.8521	0.239155	-0.28553	0.28553
Cthe_2390	pyruvate/ketoisovalerate oxidoreductase, gamma subunit	17.1376	17.1397	0.992571	0.0021266	0.0021266
Cthe_0066	hypothetical protein	17.1293	17.0068	0.569907	-0.122499	0.122499
Cthe_0903	protein-export membrane protein SecF	17.1286	16.8611	0.143804	-0.267527	0.267527
Cthe_2520	hypothetical protein	17.1252	16.6874	0.00149074	-0.437778	0.437778
Cthe_2433	electron transport complex, RnfABCDGE type, E subunit	17.123	17.0641	0.655777	-0.0588898	0.0588898
Cthe_2964	binding-protein-dependent transport systems inner membrane component	17.1227	16.3884	0.0225041	-0.734275	0.734275
Cthe_0144	preprotein translocase, SecG subunit	17.1226	16.9451	0.199332	-0.177506	0.177506
Cthe_2872	glycoside hydrolase family 5	17.1193	17.094	0.827807	-0.0253185	0.0253185
Cthe_0509	sodium ion-translocating decarboxylase, beta subunit	17.119	17.1164	0.982729	-0.00252235	0.00252235
Cthe_2259	hypothetical protein	17.1117	17.0128	0.42635	-0.0989234	0.0989234
Cthe_3080	cellulosome anchoring protein cohesin region	17.1117	17.1342	0.764135	0.0224871	0.0224871
Cthe_0077	hypothetical protein	17.1047	16.949	0.146083	-0.155789	0.155789
Cthe_2256	replicative DNA helicase	17.1007	16.9414	0.365997	-0.159274	0.159274
Cthe_0863	glutamine synthetase catalytic region	17.0993	17.0145	0.17405	-0.0847637	0.0847637
Cthe_1099	hypothetical protein	17.0959	17.1628	0.55517	0.0668707	0.0668707
Cthe_0993	protein of unknown function DUF448	17.0959	16.9319	0.0317805	-0.164029	0.164029
Cthe_2723	ribosomal protein L7/L12	17.0959	16.3903	0.112656	-0.705667	0.705667
Cthe_3001	putative phosphate transport regulator	17.0921	17.2864	0.0628481	0.194273	0.194273
Cthe_0711	chorismate mutase	17.0915	16.7914	0.00322756	-0.300119	0.300119
Cthe_0106	3,4-dihydroxy-2-butanone 4-phosphate synthase	17.0914	17.1947	0.468006	0.103353	0.103353
Cthe_1473	NADPH-dependent FMN reductase	17.0887	17.2293	0.338731	0.140613	0.140613
Cthe_2506	S-layer domain-containing protein	17.0877	17.3286	0.0648621	0.240927	0.240927
Cthe_2931	ribosomal protein S4	17.0873	16.508	0.00446274	-0.579348	0.579348
Cthe_2391	pyruvate ferredoxin/flavodoxin oxidoreductase, delta subunit	17.0822	17.0379	0.797375	-0.0443281	0.0443281
Cthe_2629	UDP-N-acetylglucosamine pyrophosphorylase	17.0815	16.7077	0.0123442	-0.373769	0.373769
Cthe_2915	ribosomal protein L5	17.0801	16.657	0.1292	-0.423052	0.423052
Cthe_2263	H+transporting two-sector ATPase C subunit	17.0786	16.5407	0.00269254	-0.537953	0.537953
Cthe_1659	TrkA-N domain protein	17.0761	17.3839	0.0202386	0.3078	0.3078
Cthe_0877	GTP-binding protein YchF	17.0716	17.1078	0.78366	0.0362674	0.0362674
Cthe_0178	argininosuccinate lyase	17.0694	16.5862	0.00323562	-0.483247	0.483247
Cthe_0362	transcriptional regulator, AsnC family	17.0682	16.871	0.00336394	-0.197238	0.197238
Cthe_0164	protein of unknown function UPF0044	17.0644	16.7978	0.034299	-0.266579	0.266579
Cthe_1784	hypothetical protein	17.0626	16.9593	0.557622	-0.103333	0.103333
Cthe_0632	hypothetical protein	17.0595	17.1159	0.56308	0.0563993	0.0563993
Cthe_1259	CDP-alcohol phosphatidyltransferase	17.0595	17.3202	0.0116674	0.260728	0.260728
Cthe_1463	protein of unknown function DUF891	17.0582	17.0619	0.985164	0.00373661	0.00373661
Cthe_0101	iron-containing alcohol dehydrogenase	17.0579	16.9614	0.202257	-0.0964964	0.0964964
Cthe_1283	endonuclease III	17.057	16.8574	0.0961664	-0.199544	0.199544
Cthe_0959	S-adenosylmethionine/tRNA-ribosyltransferase-isomerase	17.0541	16.9325	0.0413516	-0.121609	0.121609
Cthe_3105	exsB protein	17.0535	17.1088	0.626286	0.0553243	0.0553243
Cthe_2628	SpoVG family protein	17.0488	16.2459	0.0232178	-0.802946	0.802946
Cthe_0686	tryptophanyl-tRNA synthetase	17.0474	16.745	0.0318437	-0.302441	0.302441
Cthe_2517	acetolactate synthase, small subunit	17.047	16.5747	0.000625654	-0.472335	0.472335
Cthe_0162	ribosomal protein L27	17.0463	16.8769	0.178266	-0.169446	0.169446
Cthe_1381	threonine synthase	17.0444	16.887	0.20563	-0.157407	0.157407
Cthe_1050	recA protein	17.0432	16.6316	0.0023397	-0.41163	0.41163
Cthe_1842	O-acetylhomoserine/O-acetylserine sulfhydrylase	17.0422	16.9993	0.743726	-0.0429791	0.0429791
Cthe_2422	hypothetical protein	17.0422	16.9536	0.402292	-0.0886272	0.0886272
Cthe_1092	hypothetical protein	17.0401	17.0568	0.868344	0.0167188	0.0167188
Cthe_0836	hypothetical protein	17.0395	16.7454	0.0172468	-0.294072	0.294072
Cthe_0865	thiamine pyrophosphate TPP-binding domain-containing protein	17.038	17.0376	0.998126	-0.000401357	0.000401357
Cthe_0100	hypothetical protein	17.0379	16.7507	0.089027	-0.287242	0.287242
Cthe_0266	methyl-accepting chemotaxis sensory transducer	17.0372	17.3693	0.00559035	0.332137	0.332137
Cthe_2721	ribosomal protein L1	17.0365	16.9857	0.711706	-0.0508224	0.0508224
Cthe_0954	phosphoribosyltransferase	17.0349	16.7487	0.0194965	-0.28625	0.28625
Cthe_0245	transcriptional regulator, ArsR family	17.0347	16.8981	0.378973	-0.136536	0.136536
Cthe_0202	glutamine synthetase, type I	17.0321	17.1356	0.637469	0.103505	0.103505
Cthe_1863	N-acetyl-gamma-glutamyl-phosphate reductase	17.0315	16.5146	0.0863039	-0.516889	0.516889
Cthe_2619	cell shape determining protein, MreB/Mrl family	17.0306	17.043	0.871086	0.0123845	0.0123845
Cthe_0508	hypothetical protein	17.0294	16.9838	0.841542	-0.0456404	0.0456404
Cthe_1332	histidyl-tRNA synthetase	17.0274	17.1667	0.341001	0.139292	0.139292
Cthe_3158	aconitate hydratase	17.0263	15.5309	0.0026413	-1.49544	1.49544
Cthe_1865	type IV pilus assembly PilZ	17.0252	16.6144	0.0913	-0.410852	0.410852
Cthe_1477	deoxycytidine triphosphate deaminase	17.025	16.9896	0.588517	-0.0353727	0.0353727
Cthe_1864	acetylglutamate kinase	17.0234	16.5594	0.0109507	-0.464027	0.464027
Cthe_1797	3-phosphoshikimate 1-carboxyvinyltransferase	17.0175	16.9684	0.52374	-0.049106	0.049106
Cthe_2811	Dockerin type 1	17.017	17.0182	0.99236	0.00119504	0.00119504
Cthe_2543	Lipoprotein LpqB, GerMN domain-containing protein	17.011	16.7261	0.101215	-0.284855	0.284855
Cthe_2152	GtrA family protein	17.0108	16.7958	0.0787411	-0.214942	0.214942
Cthe_3157	pyruvate carboxyltransferase	17.0107	15.0211	9.77e-05	-1.98958	1.98958
Cthe_2922	ribosomal protein L15	17.0099	16.4378	0.0478109	-0.5721	0.5721
Cthe_0019	nitrogen regulatory protein P-II	17.0079	16.7821	0.00314832	-0.225776	0.225776
Cthe_1093	Methylenetetrahydrofolate dehydrogenase (NADP(+))	17.0068	17.0656	0.631552	0.0588338	0.0588338
Cthe_2370	ribosomal protein L34	17.0055	16.7407	0.242299	-0.2648	0.2648
Cthe_2873	Protein of unknown function DUF3592	17.0033	16.7814	0.0440456	-0.221922	0.221922
Cthe_1485	beta-lactamase domain protein	17.0011	17.1373	0.34764	0.136148	0.136148
Cthe_0364	helix-turn-helix domain protein	16.9957	16.9853	0.862204	-0.0104784	0.0104784
Cthe_0963	dihydrodipicolinate reductase	16.9952	16.6112	0.120441	-0.384001	0.384001
Cthe_0615	Phenylacetate--CoA ligase	16.9945	16.7031	0.0396585	-0.291363	0.291363
Cthe_1658	potassium uptake protein, TrkH family	16.9937	17.1651	0.0939619	0.17148	0.17148
Cthe_2684	type IV pilus assembly PilZ	16.9926	17.1874	0.206235	0.194782	0.194782
Cthe_3096	hypothetical protein	16.992	17.0712	0.583015	0.0792164	0.0792164
Cthe_0087	maf protein	16.9908	16.8936	0.160346	-0.0972534	0.0972534
Cthe_0714	hydroxymethylbutenyl pyrophosphate reductase	16.9907	16.7339	0.0849853	-0.256744	0.256744
Cthe_0410	protein of unknown function DUF711	16.989	16.97	0.872059	-0.0189529	0.0189529
Cthe_0146	ribonuclease R	16.9874	17.0455	0.679619	0.0581356	0.0581356
Cthe_0833	exodeoxyribonuclease VII, large subunit	16.9848	16.8253	0.0848309	-0.159528	0.159528
Cthe_0936	3-oxoacyl-(acyl-carrier-protein) synthase III	16.9816	16.3646	4.93e-05	-0.617059	0.617059
Cthe_0578	glycoside hydrolase family 9	16.9812	16.7763	0.0764408	-0.204861	0.204861
Cthe_0431	hypothetical protein	16.981	16.1688	0.00546882	-0.812194	0.812194
Cthe_0082	ATP-dependent protease La	16.9804	16.9649	0.855147	-0.0154889	0.0154889
Cthe_1484	transcriptional regulator	16.9787	17.3239	0.108687	0.34523	0.34523
Cthe_2930	30S ribosomal protein S11	16.9748	16.3993	0.00101024	-0.575572	0.575572
Cthe_1537	hypothetical protein	16.974	16.4866	0.0412692	-0.48742	0.48742
Cthe_1547	hypothetical protein	16.9734	16.7933	0.132919	-0.180101	0.180101
Cthe_1796	Prephenate dehydrogenase	16.9731	16.9451	0.622057	-0.028017	0.028017
Cthe_1106	twitching motility protein	16.9728	17.1149	0.20452	0.142112	0.142112
Cthe_0234	AMP-dependent synthetase and ligase	16.9723	16.1144	0.00030738	-0.857918	0.857918
Cthe_1556	binding-protein-dependent transport systems inner membrane component	16.9711	17.2859	0.0229135	0.31486	0.31486
Cthe_2377	cobyrinic acid ac-diamide synthase	16.9693	16.9053	0.366423	-0.0639888	0.0639888
Cthe_0991	translation initiation factor IF-2	16.9666	17.0368	0.236778	0.0702054	0.0702054
Cthe_0418	polyribonucleotide nucleotidyltransferase	16.9622	16.4433	0.00863912	-0.518941	0.518941
Cthe_2331	hypothetical protein	16.9613	16.9035	0.728746	-0.0578674	0.0578674
Cthe_1844	transcriptional regulator, BadM/Rrf2 family	16.9606	17.0771	0.343575	0.116498	0.116498
Cthe_1207	hypothetical protein	16.9602	16.6712	0.0355351	-0.288987	0.288987
Cthe_0501	aminodeoxychorismate lyase	16.9593	16.8611	0.344422	-0.0982411	0.0982411
Cthe_2210	3-isopropylmalate dehydratase, small subunit	16.9578	16.9204	0.723599	-0.0374071	0.0374071
Cthe_0958	queuine tRNA-ribosyltransferase	16.9555	16.7969	0.19314	-0.15857	0.15857
Cthe_1075	protein of unknown function DUF881	16.9542	16.9935	0.721873	0.0392929	0.0392929
Cthe_1027	protein of unknown function DUF177	16.9526	16.9	0.741834	-0.0526504	0.0526504
Cthe_0413	glycoside hydrolase family 9	16.9517	17.3986	0.00401277	0.446931	0.446931
Cthe_0551	AMP-dependent synthetase and ligase	16.9512	16.9433	0.90657	-0.00787506	0.00787506
Cthe_0932	3-oxoacyl-(acyl-carrier-protein) synthase 2	16.9503	16.3877	0.00826372	-0.562623	0.562623
Cthe_0151	protein of unknown function DUF965	16.9488	16.3606	0.056941	-0.588191	0.588191
Cthe_2963	oligopeptide/dipeptide ABC transporter, ATPase subunit	16.9481	16.1231	0.00742862	-0.825039	0.825039
Cthe_2143	Uncharacterized protein family UPF0133	16.9448	16.7151	0.0861463	-0.229692	0.229692
Cthe_1042	hypothetical protein	16.9436	16.109	0.00717882	-0.834602	0.834602
Cthe_0299	MATE efflux family protein	16.9414	17.0176	0.393892	0.0762686	0.0762686
Cthe_1848	copper-translocating P-type ATPase	16.9395	17.2868	0.0532536	0.347208	0.347208
Cthe_2189	diguanylate cyclase with GAF sensor	16.9358	16.7641	0.0577514	-0.171697	0.171697
Cthe_0929	Stage V sporulation protein S	16.9343	16.8303	0.673281	-0.103993	0.103993
Cthe_2183	UTP-glucose-1-phosphate uridylyltransferase	16.9298	16.6693	0.0966474	-0.26045	0.26045
Cthe_3164	two component transcriptional regulator, AraC family	16.9212	16.7958	0.312988	-0.125395	0.125395
Cthe_0957	preprotein translocase, YajC subunit	16.9209	16.5132	0.0907389	-0.407695	0.407695
Cthe_2278	extracellular solute-binding protein family 3	16.9204	16.7215	0.244283	-0.198839	0.198839
Cthe_0617	AAA ATPase central domain protein	16.9193	16.8317	0.535345	-0.0876188	0.0876188
Cthe_2719	NusG antitermination factor	16.9156	16.9567	0.5903	0.0410747	0.0410747
Cthe_1756	hypothetical protein	16.9152	16.6022	0.0249185	-0.313067	0.313067
Cthe_2965	binding-protein-dependent transport systems inner membrane component	16.9148	16.2777	0.0125053	-0.637104	0.637104
Cthe_1960	Peptidoglycan-binding domain 1 protein	16.9133	17.1662	0.0521734	0.252899	0.252899
Cthe_1809	RNA polymerase, sigma-24 subunit, ECF subfamily	16.9106	16.1894	0.0321223	-0.721149	0.721149
Cthe_1845	homoserine O-succinyltransferase	16.9042	16.8463	0.645591	-0.0578729	0.0578729
Cthe_0902	3-methyl-2-oxobutanoate hydroxymethyltransferase	16.9035	16.7859	0.169637	-0.117565	0.117565
Cthe_2279	polar amino acid ABC transporter, inner membrane subunit	16.9026	16.9407	0.502755	0.0381214	0.0381214
Cthe_2326	protein of unknown function DUF163	16.902	16.6075	0.0255263	-0.294487	0.294487
Cthe_1258	copper amine oxidase-like domain-containing protein	16.9	16.9686	0.188883	0.0686073	0.0686073
Cthe_1697	regulatory protein ArsR	16.8903	17.2824	0.0517027	0.392086	0.392086
Cthe_0158	ribonuclease, Rne/Rng family	16.8869	16.7587	0.342172	-0.128207	0.128207
Cthe_0309	excinuclease ABC, B subunit	16.8869	16.9465	0.755426	0.0595935	0.0595935
Cthe_0365	peptide chain release factor 2	16.8823	16.7513	0.0703388	-0.131034	0.131034
Cthe_1100	hypothetical protein	16.8822	17.039	0.151994	0.15674	0.15674
Cthe_2928	ribosomal protein L36	16.8819	16.045	0.0114376	-0.836899	0.836899
Cthe_0613	indolepyruvate ferredoxin oxidoreductase, alpha subunit	16.8807	16.5278	0.0201868	-0.352915	0.352915
Cthe_2442	Carbohydrate kinase, FGGY-like protein	16.8784	16.1436	0.0124087	-0.734838	0.734838
Cthe_1867	carbamoyl-phosphate synthase, small subunit	16.8766	16.5046	0.0168342	-0.371968	0.371968
Cthe_0204	protein of unknown function DUF1294	16.8761	16.8841	0.948011	0.00799697	0.00799697
Cthe_1225	translation initiation factor IF-3	16.876	16.8529	0.880112	-0.0231424	0.0231424
Cthe_2371	chromosomal replication initiator protein DnaA	16.8738	16.8298	0.581701	-0.0440267	0.0440267
Cthe_0139	triosephosphate isomerase	16.8738	17.1205	0.0875051	0.246742	0.246742
Cthe_0265	Alanine--glyoxylate transaminase	16.8703	17.4306	0.000157859	0.560271	0.560271
Cthe_0155	hypothetical protein	16.87	16.9148	0.554496	0.0447721	0.0447721
Cthe_2077	CoA-binding domain protein	16.8697	17.0266	0.210043	0.156907	0.156907
Cthe_0217	Glucose-6-phosphate isomerase	16.8696	16.7779	0.215661	-0.0917812	0.0917812
Cthe_2679	hypothetical protein	16.868	16.6322	0.105981	-0.235751	0.235751
Cthe_2209	3-isopropylmalate dehydrogenase	16.866	16.7902	0.535459	-0.0757685	0.0757685
Cthe_0935	malonyl CoA-acyl carrier protein transacylase	16.8655	16.1643	0.000159761	-0.701125	0.701125
Cthe_2239	carbon storage regulator, CsrA	16.8616	16.7087	0.436079	-0.152838	0.152838
Cthe_1344	(p)ppGpp synthetase I, SpoT/RelA	16.8613	16.4207	0.043144	-0.440613	0.440613
Cthe_1941	regulatory protein, FmdB family	16.8584	17.0595	0.271623	0.201112	0.201112
Cthe_2585	biotin/acetyl-CoA-carboxylase ligase	16.8546	16.8604	0.961668	0.00580968	0.00580968
Cthe_2722	ribosomal protein L10	16.8529	16.5587	0.23407	-0.29412	0.29412
Cthe_1465	alkyl hydroperoxide reductase/ Thiol specific antioxidant/ Mal allergen	16.8519	16.9092	0.727739	0.0573549	0.0573549
Cthe_0104	riboflavin biosynthesis protein RibD	16.8506	16.8912	0.840966	0.040529	0.040529
Cthe_0095	methylglyoxal synthase	16.8494	16.9636	0.444568	0.114147	0.114147
Cthe_1548	Enoyl-CoA hydratase/isomerase	16.8493	17.0267	0.0320156	0.177446	0.177446
Cthe_1915	integral membrane sensor signal transduction histidine kinase	16.8475	17.0438	0.0601661	0.196335	0.196335
Cthe_2393	thiamine pyrophosphate TPP-binding domain-containing protein	16.8453	16.8917	0.793463	0.046383	0.046383
Cthe_3089	UspA domain-containing protein	16.8443	16.9506	0.546874	0.106332	0.106332
Cthe_2731	RNA polymerase, sigma-24 subunit, ECF subfamily	16.8435	16.9087	0.580899	0.0651712	0.0651712
Cthe_0262	gamma-glutamyl phosphate reductase	16.841	16.7303	0.504648	-0.110734	0.110734
Cthe_0476	flagellar basal body-associated protein FliL	16.8382	16.8916	0.733656	0.0533914	0.0533914
Cthe_3093	adenylosuccinate synthetase	16.8354	17.4331	0.000303554	0.597712	0.597712
Cthe_0771	helix-turn-helix protein YlxM/p13 family protein	16.835	16.6342	0.239116	-0.200785	0.200785
Cthe_3124	AMP-dependent synthetase and ligase	16.8345	16.7247	0.396096	-0.109767	0.109767
Cthe_1098	hypothetical protein	16.8342	16.9008	0.373114	0.0665842	0.0665842
Cthe_0743	MATE efflux family protein	16.8319	16.7912	0.743211	-0.0406258	0.0406258
Cthe_2711	hypothetical protein	16.8317	16.697	0.268092	-0.134765	0.134765
Cthe_2130	Protein of unknown function DUF2089	16.8299	17.1774	0.0729821	0.347439	0.347439
Cthe_1330	signal peptidase I	16.8292	16.3178	0.0307853	-0.511363	0.511363
Cthe_2260	Prephenate dehydratase	16.8274	16.7059	0.154083	-0.121583	0.121583
Cthe_0614	indolepyruvate ferredoxin oxidoreductase, beta subunit	16.8264	16.4637	0.0034516	-0.362691	0.362691
Cthe_1509	protein of unknown function DUF438	16.8258	17.1728	0.0257729	0.347057	0.347057
Cthe_1438	RNA polymerase, sigma-24 subunit, ECF subfamily	16.8216	16.5547	0.160302	-0.266822	0.266822
Cthe_2606	ATP synthase F1, alpha subunit	16.8215	16.619	0.116815	-0.202549	0.202549
Cthe_0308	Protein of unknown function DUF2752	16.8194	16.7905	0.858522	-0.0288861	0.0288861
Cthe_1346	single-stranded-DNA-specific exonuclease RecJ	16.8184	16.5212	0.0309574	-0.297223	0.297223
Cthe_1411	tryptophan synthase, alpha subunit	16.8143	16.5913	0.136851	-0.223028	0.223028
Cthe_1345	adenine phosphoribosyltransferase	16.8141	16.2219	0.00815362	-0.592226	0.592226
Cthe_0507	Exonuclease RNase T and DNA polymerase III	16.8124	17.0118	0.2474	0.199369	0.199369
Cthe_0153	Holliday junction resolvase YqgF	16.8124	16.6099	0.0787594	-0.202487	0.202487
Cthe_0428	NADH dehydrogenase (ubiquinone) 24 kDa subunit	16.806	16.1783	0.0135956	-0.627754	0.627754
Cthe_1945	FAD-dependent pyridine nucleotide-disulfide oxidoreductase	16.8054	16.858	0.677196	0.0526193	0.0526193
Cthe_3065	hypothetical protein	16.8043	16.8096	0.935078	0.00528537	0.00528537
Cthe_0108	type IV pilus assembly PilZ	16.8012	17.0303	0.140775	0.229031	0.229031
Cthe_1806	Ig domain protein group 2 domain protein	16.8012	16.6004	0.385303	-0.200839	0.200839
Cthe_1223	ribosomal protein L20	16.8012	16.4955	0.329182	-0.305676	0.305676
Cthe_0105	riboflavin synthase, alpha subunit	16.8008	16.9904	0.340863	0.189585	0.189585
Cthe_2368	protein of unknown function DUF37	16.8004	16.6549	0.0336307	-0.145424	0.145424
Cthe_2877	S-layer domain-containing protein	16.7994	16.5686	0.277593	-0.23078	0.23078
Cthe_2587	hypothetical protein	16.7988	16.9017	0.335857	0.10292	0.10292
Cthe_0574	serine/threonine protein kinase with PASTA sensor(s)	16.7977	16.7711	0.758935	-0.0266301	0.0266301
Cthe_2264	H+transporting two-sector ATPase E subunit	16.7957	16.0997	0.00369819	-0.695994	0.695994
Cthe_2217	flagellar protein FliS	16.7924	16.8493	0.643614	0.0569213	0.0569213
Cthe_0740	transcriptional regulator, GntR family	16.7896	16.6127	0.150437	-0.176965	0.176965
Cthe_2066	serine O-acetyltransferase	16.7879	16.907	0.434522	0.119058	0.119058
Cthe_0402	copper amine oxidase-like domain-containing protein	16.7852	16.8392	0.783147	0.0539392	0.0539392
Cthe_2276	AAA ATPase central domain protein	16.7836	16.4103	0.0875054	-0.37332	0.37332
Cthe_3026	transcription elongation factor GreA/GreB domain-containing protein	16.781	16.502	0.118075	-0.278988	0.278988
Cthe_0687	chromosome segregation and condensation protein ScpA	16.7806	16.5067	0.035661	-0.273882	0.273882
Cthe_3032	hypothetical protein	16.7802	16.2915	0.019924	-0.488747	0.488747
Cthe_2319	Type II site-specific deoxyribonuclease	16.7795	16.5194	0.0376543	-0.260077	0.260077
Cthe_0543	glycoside hydrolase family 9	16.7778	16.6774	0.606826	-0.100444	0.100444
Cthe_0240	VTC domain-containing protein	16.7768	16.8963	0.501268	0.11951	0.11951
Cthe_2737	excinuclease ABC, C subunit	16.7765	16.9519	0.157828	0.17536	0.17536
Cthe_0076	hypothetical protein	16.7733	16.705	0.788371	-0.0682101	0.0682101
Cthe_1399	C_GCAxxG_C_C family protein	16.7728	16.5164	0.164979	-0.256424	0.256424
Cthe_1224	ribosomal protein L35	16.7715	16.5776	0.558689	-0.193968	0.193968
Cthe_0226	hypothetical protein	16.768	16.388	0.0173374	-0.379942	0.379942
Cthe_2376	DNA gyrase, B subunit	16.7677	16.506	0.00697991	-0.261655	0.261655
Cthe_2665	Zn-finger containing protein	16.7675	16.6664	0.653551	-0.101116	0.101116
Cthe_1870	GCN5-related N-acetyltransferase	16.7631	16.2714	0.0014618	-0.491717	0.491717
Cthe_0479	response regulator receiver protein	16.7619	16.7949	0.901704	0.0329963	0.0329963
Cthe_2662	RNA binding S1 domain protein	16.7618	16.3862	0.102435	-0.37558	0.37558
Cthe_0303	hypothetical protein	16.7599	16.9531	0.232122	0.193174	0.193174
Cthe_2255	tRNA(Ile)-lysidine synthetase	16.7583	16.4418	0.0205682	-0.316514	0.316514
Cthe_2815	lysyl-tRNA synthetase	16.7581	16.6459	0.163163	-0.112153	0.112153
Cthe_1350	single-strand binding protein	16.7551	16.4172	0.00533256	-0.337971	0.337971
Cthe_2148	Carbohydrate-binding CenC domain protein	16.7531	16.6007	0.337551	-0.152434	0.152434
Cthe_0896	DNA primase	16.7528	16.23	0.000467354	-0.522734	0.522734
Cthe_2724	DNA-directed RNA polymerase, beta subunit	16.7488	16.6389	0.0750845	-0.109924	0.109924
Cthe_1386	hypothetical protein	16.7487	17.1394	0.00952844	0.390671	0.390671
Cthe_0200	FAD-dependent pyridine nucleotide-disulfide oxidoreductase	16.7431	16.3913	0.257531	-0.351799	0.351799
Cthe_2593	peptide chain release factor 1	16.7428	16.6823	0.595945	-0.0605625	0.0605625
Cthe_0065	hypothetical protein	16.7408	16.6571	0.81842	-0.0836665	0.0836665
Cthe_0052	hypothetical protein	16.7403	16.3233	0.0107689	-0.416982	0.416982
Cthe_2162	peptidase C26	16.7329	16.7917	0.380919	0.0587239	0.0587239
Cthe_2330	hypothetical protein	16.7328	17.0962	0.00308842	0.363462	0.363462
Cthe_2354	nicotinate-nucleotide pyrophosphorylase	16.7312	16.737	0.948278	0.00581023	0.00581023
Cthe_2430	electron transport complex, RnfABCDGE type, C subunit	16.7275	16.961	0.238239	0.233478	0.233478
Cthe_0212	beta-galactosidase	16.7221	16.5082	0.132108	-0.213859	0.213859
Cthe_2142	recombination protein RecR	16.7208	16.5758	0.257875	-0.144938	0.144938
Cthe_2211	3-isopropylmalate dehydratase, large subunit	16.7188	16.8254	0.567504	0.106589	0.106589
Cthe_0196	Glutamine synthetase type III-like protein	16.7186	15.8674	0.0666011	-0.851215	0.851215
Cthe_2926	hypothetical protein	16.7128	16.0749	0.00216429	-0.637887	0.637887
Cthe_1312	glycyl-tRNA synthetase	16.7121	16.6395	0.347702	-0.0725382	0.0725382
Cthe_2369	ribonuclease P protein component	16.7098	16.2936	0.172545	-0.416252	0.416252
Cthe_3097	glycosyl transferase family 2	16.7089	16.7943	0.293231	0.0854331	0.0854331
Cthe_0706	transcriptional regulator, RpiR family	16.707	16.7604	0.528592	0.0533313	0.0533313
Cthe_0445	cell division protein FtsZ	16.7057	16.815	0.198747	0.109275	0.109275
Cthe_1311	signal transduction histidine kinase regulating citrate/malate metabolism	16.7054	16.0707	0.00554505	-0.634649	0.634649
Cthe_2187	ribosomal protein S6	16.7051	16.2288	0.120789	-0.476265	0.476265
Cthe_1940	RDD domain containing protein	16.7038	16.7734	0.685308	0.0696274	0.0696274
Cthe_1914	Tetratricopeptide TPR_1 repeat-containing protein	16.7036	17.0268	0.00468021	0.3232	0.3232
Cthe_0783	RNA modification enzyme, MiaB family	16.7031	16.5735	0.293407	-0.129562	0.129562
Cthe_1789	ATPase AAA-2 domain protein	16.7027	16.8187	0.333431	0.115985	0.115985
Cthe_2822	oxidoreductase domain protein	16.7001	16.5899	0.171031	-0.110199	0.110199
Cthe_1351	VanZ family protein	16.6994	16.4043	0.00522648	-0.295099	0.295099
Cthe_0147	protein of unknown function DUF523	16.6994	16.7355	0.873739	0.0361255	0.0361255
Cthe_1289	hypothetical protein	16.698	16.4683	0.128702	-0.229614	0.229614
Cthe_0401	methyl-accepting chemotaxis sensory transducer	16.6955	16.6641	0.850351	-0.0314896	0.0314896
Cthe_0483	flagellar biosynthetic protein FliR	16.6949	16.458	0.169935	-0.236955	0.236955
Cthe_2435	electron transport complex, RnfABCDGE type, B subunit	16.6927	16.8084	0.52786	0.115679	0.115679
Cthe_1288	two component transcriptional regulator, winged helix family	16.6906	16.5662	0.23722	-0.124413	0.124413
Cthe_1495	pyridoxamine 5'-phosphate oxidase-related FMN-binding protein	16.6906	16.4959	0.411419	-0.194718	0.194718
Cthe_1948	cytochrome c biogenesis protein transmembrane region	16.69	16.8584	0.188259	0.168411	0.168411
Cthe_0129	diguanylate cyclase and metal dependent phosphohydrolase	16.6894	16.6871	0.951934	-0.0023739	0.0023739
Cthe_0198	Glutamate synthase (NADPH)	16.689	15.4605	0.0673076	-1.22848	1.22848
Cthe_0725	response regulator receiver modulated metal dependent phosphohydrolase	16.6886	16.5844	0.42265	-0.104216	0.104216
Cthe_2933	ribosomal protein L17	16.6874	15.8996	0.0317687	-0.787788	0.787788
Cthe_0774	RNA chaperone Hfq	16.6874	16.1815	0.115981	-0.505903	0.505903
Cthe_0956	hypothetical protein	16.6857	16.7577	0.560015	0.071991	0.071991
Cthe_0989	phosphoesterase RecJ domain protein	16.682	16.7319	0.673879	0.049905	0.049905
Cthe_0458	exodeoxyribonuclease III Xth	16.6797	16.8219	0.3554	0.142184	0.142184
Cthe_2584	hypothetical protein	16.6769	16.438	0.114275	-0.238953	0.238953
Cthe_1257	Carbohydrate-binding CenC domain protein	16.6763	16.8963	0.0739142	0.219921	0.219921
Cthe_0333	hypothetical protein	16.6749	16.7145	0.310465	0.039548	0.039548
Cthe_3150	cobalamin biosynthesis protein CobD	16.6746	16.8695	0.0592125	0.194861	0.194861
Cthe_1787	glycoside hydrolase 15-related protein	16.6743	16.4212	0.042628	-0.253091	0.253091
Cthe_1006	ribosomal protein S2	16.672	16.6062	0.666739	-0.0658125	0.0658125
Cthe_0569	protein of unknown function DUF116	16.6695	16.6265	0.627676	-0.0430141	0.0430141
Cthe_0241	hypothetical protein	16.6682	16.7523	0.651248	0.0841	0.0841
Cthe_0655	cysteine desulfurase family protein	16.6644	16.7697	0.56217	0.105215	0.105215
Cthe_2515	CMP/dCMP deaminase zinc-binding protein	16.6639	16.1611	0.0420088	-0.502835	0.502835
Cthe_2708	ABC-type uncharacterized transport system	16.6629	16.7778	0.324255	0.114915	0.114915
Cthe_3100	diaminopimelate epimerase	16.6603	15.5922	0.078169	-1.06808	1.06808
Cthe_2441	transcriptional regulator, DeoR family	16.6539	16.2954	0.115556	-0.358451	0.358451
Cthe_0409	ACT domain-containing protein	16.6535	16.3418	0.237959	-0.311717	0.311717
Cthe_1913	hypothetical protein	16.6488	16.8385	0.0782859	0.189695	0.189695
Cthe_1425	Inorganic diphosphatase	16.6463	16.9877	0.0950493	0.341385	0.341385
Cthe_0310	3D domain-containing protein	16.6401	16.6586	0.873198	0.01848	0.01848
Cthe_1841	PP-loop domain protein	16.64	16.3827	0.0634113	-0.257277	0.257277
Cthe_3087	sporulation transcriptional activator Spo0A	16.6358	16.9061	0.217356	0.270325	0.270325
Cthe_2927	translation initiation factor IF-1	16.6335	15.7247	0.017446	-0.908842	0.908842
Cthe_1944	protein of unknown function DUF458	16.6331	16.4266	0.304654	-0.206487	0.206487
Cthe_1846	integral membrane sensor signal transduction histidine kinase	16.6315	16.8606	0.400441	0.229131	0.229131
Cthe_0831	Polyprenyl synthetase	16.6305	16.4081	0.109943	-0.222383	0.222383
Cthe_1076	protein of unknown function DUF881	16.6301	16.6581	0.725127	0.0279572	0.0279572
Cthe_2973	sugar fermentation stimulation protein	16.6271	16.7446	0.485644	0.117562	0.117562
Cthe_0088	cell shape determining protein, MreB/Mrl family	16.6243	16.6518	0.72737	0.027457	0.027457
Cthe_0295	phosphoserine aminotransferase	16.624	16.7264	0.249704	0.102405	0.102405
Cthe_0244	heavy metal translocating P-type ATPase	16.6223	16.6278	0.961232	0.00552207	0.00552207
Cthe_0867	4Fe-4S ferredoxin iron-sulfur binding domain protein	16.6214	16.3643	0.159342	-0.25704	0.25704
Cthe_0870	NADPH-dependent FMN reductase	16.6191	16.5173	0.50584	-0.101875	0.101875
Cthe_0818	hypothetical protein	16.618	16.7076	0.616673	0.0896415	0.0896415
Cthe_0572	radical SAM enzyme, Cfr family	16.6163	16.6081	0.944379	-0.00828543	0.00828543
Cthe_2699	transcriptional modulator of MazE/toxin, MazF	16.6154	16.4467	0.339278	-0.168769	0.168769
Cthe_1601	phosphate uptake regulator, PhoU	16.6144	16.3105	0.151375	-0.303913	0.303913
Cthe_1199	amidohydrolase	16.6143	16.5146	0.264861	-0.0997082	0.0997082
Cthe_0203	ANTAR domain protein	16.6115	16.9044	0.343473	0.2929	0.2929
Cthe_2591	hypothetical protein	16.609	16.6193	0.961887	0.0103227	0.0103227
Cthe_0213	protein of unknown function DUF975	16.608	16.2849	0.0798536	-0.32304	0.32304
Cthe_2262	V-type ATPase 116 kDa subunit	16.6071	16.0455	0.0105233	-0.561559	0.561559
Cthe_2151	hypothetical protein	16.6066	16.4153	0.120506	-0.191252	0.191252
Cthe_1600	two component transcriptional regulator, winged helix family	16.6053	16.7594	0.456193	0.15407	0.15407
Cthe_1165	YbbR family protein	16.6015	16.339	0.000347887	-0.262457	0.262457
Cthe_2940	transcriptional regulator, CarD family	16.6001	16.4815	0.384083	-0.118601	0.118601
Cthe_3101	LL-diaminopimelate aminotransferase	16.5982	15.5826	0.100904	-1.01557	1.01557
Cthe_1058	Glycine hydroxymethyltransferase	16.5959	16.8228	0.169686	0.226863	0.226863
Cthe_0465	flagellar M-ring protein FliF	16.595	16.3909	0.299195	-0.204046	0.204046
Cthe_0089	rod shape-determining protein MreC	16.593	16.6422	0.535206	0.0491646	0.0491646
Cthe_3122	S-layer domain-containing protein	16.5922	16.5471	0.635803	-0.0451345	0.0451345
Cthe_3004	FAD-dependent pyridine nucleotide-disulfide oxidoreductase	16.5915	16.5193	0.178552	-0.0722388	0.0722388
Cthe_0857	protein of unknown function DUF107	16.5914	16.233	0.0232882	-0.358415	0.358415
Cthe_1171	peptidase S11 D-alanyl-D-alanine carboxypeptidase 1	16.5901	16.8538	0.0539422	0.263642	0.263642
Cthe_1859	protein of unknown function DUF214	16.5897	16.493	0.173305	-0.0966969	0.0966969
Cthe_3168	diacylglycerol kinase catalytic region	16.5887	16.7832	0.258175	0.194484	0.194484
Cthe_1192	hypothetical protein	16.5885	15.6333	0.000412367	-0.955272	0.955272
Cthe_1041	UDP-N-acetylmuramoylalanine/D-glutamate ligase	16.5871	15.7579	0.000880888	-0.829204	0.829204
Cthe_1761	protein of unknown function DUF214	16.5852	16.6526	0.628235	0.0673665	0.0673665
Cthe_0577	thiamine pyrophosphokinase	16.5816	16.5629	0.63844	-0.0186715	0.0186715
Cthe_1946	FAD-dependent pyridine nucleotide-disulfide oxidoreductase	16.5808	16.8659	0.154264	0.285052	0.285052
Cthe_1000	phosphatidate cytidylyltransferase	16.5802	16.4707	0.404881	-0.109535	0.109535
Cthe_0754	hypothetical protein	16.5779	16.2542	0.21155	-0.323759	0.323759
Cthe_0571	sun protein	16.5763	16.5902	0.919759	0.0139161	0.0139161
Cthe_1805	response regulator receiver modulated diguanylate cyclase	16.5762	15.9734	0.00320273	-0.602798	0.602798
Cthe_0593	copper amine oxidase-like domain-containing protein	16.5756	16.6016	0.78256	0.0259469	0.0259469
Cthe_2075	protein of unknown function DUF28	16.5732	16.6359	0.504976	0.0627123	0.0627123
Cthe_0221	hypothetical protein	16.5731	16.3936	0.439438	-0.17948	0.17948
Cthe_1553	flavin reductase domain protein FMN-binding protein	16.5674	16.6274	0.395661	0.0599541	0.0599541
Cthe_0726	peptidase M18 aminopeptidase I	16.5657	16.2531	0.00718974	-0.312561	0.312561
Cthe_2666	ATPase, P-type (transporting), HAD superfamily, subfamily IC	16.5653	16.3331	0.236996	-0.232144	0.232144
Cthe_0575	ribosome small subunit-dependent GTPase A	16.5651	16.235	0.164843	-0.330159	0.330159
Cthe_2203	GTP cyclohydrolase I	16.5627	16.2141	0.00932507	-0.348595	0.348595
Cthe_0900	aspartate 1-decarboxylase	16.5602	16.3436	0.094948	-0.216598	0.216598
Cthe_0739	pyrrolo-quinoline quinone	16.5597	16.471	0.333559	-0.0887126	0.0887126
Cthe_2583	2-amino-4-hydroxy-6-hydroxymethyldihydropteridine pyrophosphokinase	16.5592	16.5168	0.582584	-0.0424041	0.0424041
Cthe_1307	cellulosome anchoring protein cohesin region	16.5561	16.356	0.225165	-0.200111	0.200111
Cthe_2358	Accessory gene regulator B	16.556	16.6137	0.746163	0.0577362	0.0577362
Cthe_1840	cysteine synthase A	16.5537	16.2754	0.0118507	-0.278275	0.278275
Cthe_2202	hypothetical protein	16.5521	16.3026	0.0678875	-0.249509	0.249509
Cthe_1791	UvrB/UvrC protein	16.551	16.9013	0.0884585	0.350295	0.350295
Cthe_2355	L-aspartate oxidase	16.5495	16.4526	0.272879	-0.0969324	0.0969324
Cthe_0145	metal dependent phosphohydrolase	16.5487	16.3009	0.0989292	-0.247813	0.247813
Cthe_0861	cell envelope-related transcriptional attenuator	16.5485	16.3029	0.275513	-0.245677	0.245677
Cthe_2436	hypothetical protein	16.5482	16.6384	0.70765	0.0901708	0.0901708
Cthe_0138	Phosphoglycerate kinase	16.5479	16.73	0.203323	0.182144	0.182144
Cthe_0990	ribosome-binding factor A	16.5478	16.4179	0.474131	-0.129879	0.129879
Cthe_0995	protein of unknown function DUF150	16.5472	16.4332	0.570832	-0.113951	0.113951
Cthe_1053	L-lactate dehydrogenase	16.5461	16.7395	0.314059	0.193404	0.193404
Cthe_1331	aspartyl-tRNA synthetase	16.5454	16.4895	0.604514	-0.0558299	0.0558299
Cthe_1437	hypothetical protein	16.5453	16.3974	0.276458	-0.147939	0.147939
Cthe_2320	DNA-cytosine methyltransferase	16.5441	15.9734	0.0103891	-0.570689	0.570689
Cthe_2378	parB-like partition protein	16.5435	16.5533	0.847382	0.00982938	0.00982938
Cthe_1446	TIR protein	16.5412	16.4637	0.470295	-0.0774629	0.0774629
Cthe_0243	copper amine oxidase-like domain-containing protein	16.5386	16.541	0.985081	0.00241941	0.00241941
Cthe_3154	protein of unknown function DUF1393	16.5366	16.8416	0.010475	0.305013	0.305013
Cthe_2544	RNA polymerase, sigma-24 subunit, ECF subfamily	16.5366	16.0534	0.0183873	-0.483178	0.483178
Cthe_3161	pseudouridine synthase	16.5345	15.802	0.0267494	-0.732482	0.732482
Cthe_3000	phosphate transporter	16.5341	16.7234	0.0837123	0.189233	0.189233
Cthe_1410	cation diffusion facilitator family transporter	16.5335	16.3209	0.204033	-0.212575	0.212575
Cthe_0067	Silent information regulator protein Sir2	16.5333	16.5199	0.955605	-0.0133857	0.0133857
Cthe_2164	Rubredoxin-type Fe(Cys)4 protein	16.533	16.4755	0.773182	-0.057538	0.057538
Cthe_0565	hypothetical protein	16.5316	16.5068	0.896621	-0.0247215	0.0247215
Cthe_2457	hypothetical protein	16.5314	16.0831	0.18014	-0.448352	0.448352
Cthe_3067	membrane spanning protein	16.5309	16.504	0.789177	-0.0268795	0.0268795
Cthe_3066	ABC transporter related protein	16.5304	16.5362	0.922566	0.00576154	0.00576154
Cthe_2068	DNA-(apurinic or apyrimidinic site) lyase	16.5278	16.7513	0.423416	0.223516	0.223516
Cthe_2366	single-stranded nucleic acid binding R3H domain-containing protein	16.5276	16.2491	0.152316	-0.278477	0.278477
Cthe_0043	glycoside hydrolase family 9	16.5269	16.333	0.365365	-0.193969	0.193969
Cthe_0533	Radical SAM domain protein	16.5262	16.0519	0.0102275	-0.474251	0.474251
Cthe_0350	signal peptidase I	16.5229	16.564	0.799988	0.0410087	0.0410087
Cthe_0637	hypothetical protein	16.5196	16.3026	0.44303	-0.216956	0.216956
Cthe_0859	hypothetical protein	16.5174	16.3165	0.125766	-0.200921	0.200921
Cthe_2418	AAA ATPase	16.5171	16.3183	0.124339	-0.198825	0.198825
Cthe_2258	putative PAS/PAC sensor protein	16.516	16.4333	0.619921	-0.082692	0.082692
Cthe_0436	Tetratricopeptide TPR_1 repeat-containing protein	16.5156	16.8896	0.000475449	0.374036	0.374036
Cthe_2175	hypothetical protein	16.5143	16.5934	0.485017	0.0791127	0.0791127
Cthe_0232	hypothetical protein	16.513	16.0265	0.0166813	-0.486538	0.486538
Cthe_1362	NusG antitermination factor	16.5119	16.606	0.555919	0.0940178	0.0940178
Cthe_0176	hypothetical protein	16.5097	16.318	0.205091	-0.191703	0.191703
Cthe_0175	polysaccharide deacetylase	16.5095	16.7227	0.00378237	0.213176	0.213176
Cthe_0767	16S rRNA processing protein RimM	16.5076	16.0169	0.0342055	-0.490717	0.490717
Cthe_0478	CheC, inhibitor of MCP methylation / FliN fusion protein	16.5067	16.5623	0.789151	0.0556	0.0556
Cthe_2698	putative transcriptional regulator, CopG family	16.5059	16.3864	0.39166	-0.119493	0.119493
Cthe_2328	UDP-N-acetylglucosamine 1-carboxyvinyltransferase	16.5059	16.5003	0.958087	-0.00559873	0.00559873
Cthe_2875	ribosomal subunit interface protein	16.5045	16.781	0.13281	0.276522	0.276522
Cthe_1803	cobalamin (vitamin B12) biosynthesis CbiM protein	16.5034	16.6104	0.377357	0.106936	0.106936
Cthe_0404	type 3a cellulose-binding domain protein	16.5012	16.3644	0.0175174	-0.136804	0.136804
Cthe_0070	asparaginyl-tRNA synthetase	16.5007	16.582	0.04069	0.0813114	0.0813114
Cthe_2334	polysaccharide biosynthesis protein CapD	16.4966	16.2106	0.0769152	-0.286035	0.286035
Cthe_3117	zinc/iron permease	16.4951	16.659	0.291917	0.163876	0.163876
Cthe_1894	cell division membrane protein-like protein	16.4943	16.7871	0.0925923	0.292766	0.292766
Cthe_0762	hypothetical protein	16.493	16.3269	0.213133	-0.166074	0.166074
Cthe_2228	pseudaminic acid biosynthesis N-acetyl transferase	16.4922	16.5801	0.705181	0.087959	0.087959
Cthe_3033	hypothetical protein	16.49	15.6903	0.0312988	-0.799756	0.799756
Cthe_0723	tyrosyl-tRNA synthetase	16.4887	16.2835	0.311359	-0.205271	0.205271
Cthe_0986	peptidase M16 domain protein	16.4884	16.4056	0.42354	-0.0827886	0.0827886
Cthe_1078	hypothetical protein	16.4882	16.625	0.549162	0.136806	0.136806
Cthe_2409	hypothetical protein	16.4868	16.1764	0.018887	-0.310451	0.310451
Cthe_2280	ABC transporter related protein	16.484	16.5158	0.791633	0.0318574	0.0318574
Cthe_2547	hypothetical protein	16.4834	16.5313	0.703681	0.0478867	0.0478867
Cthe_2356	quinolinate synthetase complex, A subunit	16.4825	16.0291	0.0330544	-0.453437	0.453437
Cthe_3102	cell envelope-related transcriptional attenuator	16.482	15.737	0.113781	-0.744978	0.744978
Cthe_2144	DNA polymerase III, subunits gamma and tau	16.48	16.1874	0.0598178	-0.292586	0.292586
Cthe_0073	hypothetical protein	16.4779	16.9551	0.0410951	0.477196	0.477196
Cthe_2895	glycoside hydrolase family 18	16.4777	16.2174	0.0515958	-0.260242	0.260242
Cthe_2471	hypothetical protein	16.4776	16.0671	0.00712702	-0.410493	0.410493
Cthe_2900	RNA polymerase, sigma 28 subunit, FliA/WhiG subfamily	16.4776	16.3276	0.435522	-0.150032	0.150032
Cthe_0770	signal recognition particle protein	16.4748	16.3681	0.619409	-0.10666	0.10666
Cthe_0764	signal peptidase I	16.4733	16.1921	0.128597	-0.281143	0.281143
Cthe_0576	ribulose-phosphate 3-epimerase	16.472	16.5422	0.146737	0.0702329	0.0702329
Cthe_1838	glycoside hydrolase family 10	16.4715	16.1882	0.0156198	-0.283259	0.283259
Cthe_3189	hypothetical protein	16.4712	16.3999	0.696339	-0.0713844	0.0713844
Cthe_0504	Capsule synthesis protein, CapA	16.4704	16.8514	0.029234	0.380983	0.380983
Cthe_0766	tRNA (guanine-N1)-methyltransferase	16.4696	16.4553	0.900764	-0.0142681	0.0142681
Cthe_0363	aminotransferase class I and II	16.4678	16.6361	0.0852418	0.168309	0.168309
Cthe_2096	methionyl-tRNA synthetase	16.4672	16.4449	0.829622	-0.0222727	0.0222727
Cthe_1837	hypothetical protein	16.4665	16.342	0.514968	-0.12455	0.12455
Cthe_2521	RNA polymerase, sigma 28 subunit, SigI	16.4644	15.5559	0.00877992	-0.908487	0.908487
Cthe_0917	glutaminyl-tRNA synthetase	16.4643	16.2244	0.0119568	-0.239892	0.239892
Cthe_0267	type 3a cellulose-binding domain protein	16.4616	16.77	0.158057	0.30848	0.30848
Cthe_2524	transcriptional regulator, BadM/Rrf2 family	16.4599	16.6849	0.444968	0.224926	0.224926
Cthe_0730	hypothetical protein	16.4575	16.4662	0.950498	0.0087111	0.0087111
Cthe_1039	ribosomal protein S20	16.4555	15.8767	0.36541	-0.578749	0.578749
Cthe_2749	Integrase catalytic region	16.4553	16.0573	0.022748	-0.398068	0.398068
Cthe_1793	protein of unknown function DUF1624	16.4549	16.7119	0.364843	0.256915	0.256915
Cthe_2559	DegT/DnrJ/EryC1/StrS aminotransferase	16.4541	16.5261	0.568154	0.0720005	0.0720005
Cthe_1774	ribosomal-protein-alanine acetyltransferase	16.4522	16.1554	0.127205	-0.296773	0.296773
Cthe_1237	leucyl-tRNA synthetase	16.4519	16.5	0.429569	0.048125	0.048125
Cthe_2440	hypothetical protein	16.4491	16.2619	0.194179	-0.1872	0.1872
Cthe_1554	methylated-DNA/protein-cysteine methyltransferase	16.4486	16.7853	0.000533398	0.336658	0.336658
Cthe_2470	DNA adenine methylase	16.4481	15.8974	0.00325721	-0.550657	0.550657
Cthe_2807	glycoside hydrolase family 5	16.4479	16.2838	0.158993	-0.16415	0.16415
Cthe_1517	type I phosphodiesterase/nucleotide pyrophosphatase	16.4463	16.7006	0.00927082	0.254345	0.254345
Cthe_2656	MazG family protein	16.4458	16.2339	0.12742	-0.21194	0.21194
Cthe_1909	copper amine oxidase-like domain-containing protein	16.445	16.4904	0.803607	0.0453988	0.0453988
Cthe_0090	rod shape-determining protein MreD	16.4429	16.5251	0.424133	0.0822024	0.0822024
Cthe_0053	ribonucleoside-diphosphate reductase, adenosylcobalamin-dependent	16.4424	15.8918	0.00187985	-0.550654	0.550654
Cthe_1918	Orn/Lys/Arg decarboxylase major region	16.4409	16.6878	0.136678	0.246942	0.246942
Cthe_1251	Xanthine/uracil/vitamin C permease	16.4407	17.178	0.0177816	0.737264	0.737264
Cthe_1790	ATP:guanido phosphotransferase	16.4399	16.7734	0.0738997	0.33348	0.33348
Cthe_2216	FlgN family protein	16.4382	16.2346	0.237306	-0.203571	0.203571
Cthe_1200	adenosylhomocysteinase	16.4373	16.4765	0.785626	0.0392746	0.0392746
Cthe_0942	MiaB-like tRNA modifying enzyme YliG	16.437	16.3128	0.332233	-0.124282	0.124282
Cthe_0788	DivIVA domain-containing protein	16.4341	16.2616	0.20287	-0.172584	0.172584
Cthe_1420	protein of unknown function DUF204	16.4322	16.0195	0.326278	-0.412732	0.412732
Cthe_2527	porphobilinogen deaminase	16.4317	16.4283	0.996065	-0.00344711	0.00344711
Cthe_0895	RNA polymerase, sigma 70 subunit, RpoD subfamily	16.4296	16.2106	0.02071	-0.218984	0.218984
Cthe_0716	Nucleoside-diphosphate kinase	16.4275	16.1597	0.0489313	-0.267735	0.267735
Cthe_0330	hypothetical protein	16.4256	16.7249	0.105958	0.29926	0.29926
Cthe_1445	hypothetical protein	16.4238	16.231	0.335172	-0.192822	0.192822
Cthe_0864	Pyruvate/ketoisovalerate oxidoreductase, catalytic domain-containing protein	16.4229	16.373	0.717208	-0.0498785	0.0498785
Cthe_3042	hypothetical protein	16.4193	15.871	0.00840114	-0.548258	0.548258
Cthe_0107	6,7-dimethyl-8-ribityllumazine synthase	16.4192	16.6415	0.235949	0.222287	0.222287
Cthe_2240	protein of unknown function DUF180	16.4165	16.471	0.805691	0.0544079	0.0544079
Cthe_0888	type IV pilus assembly PilZ	16.4158	16.0723	0.0128157	-0.343474	0.343474
Cthe_3034	Protein of unknown function DUF2752	16.415	15.8964	0.00434471	-0.518534	0.518534
Cthe_0239	Spore coat protein CotH	16.4128	16.1352	0.452637	-0.277574	0.277574
Cthe_3178	protein of unknown function DUF342	16.4116	16.9821	0.00496446	0.570511	0.570511
Cthe_0312	ATPase AAA-2 domain protein	16.4096	16.2913	0.52913	-0.118283	0.118283
Cthe_1060	AIR synthase related protein domain protein	16.4091	16.4355	0.299798	0.0264331	0.0264331
Cthe_0889	hypothetical protein	16.4086	15.9582	0.0602271	-0.450378	0.450378
Cthe_0411	hypothetical protein	16.407	15.8675	0.100468	-0.539558	0.539558
Cthe_0890	RNA polymerase, sigma-24 subunit, ECF subfamily	16.4063	16.3328	0.359874	-0.0734817	0.0734817
Cthe_1899	Serine-type D-Ala-D-Ala carboxypeptidase	16.4058	16.7245	0.0203135	0.318711	0.318711
Cthe_2586	amidohydrolase 2	16.4025	16.5491	0.0528773	0.14663	0.14663
Cthe_0712	cytidylate kinase	16.4008	16.1651	0.177729	-0.235737	0.235737
Cthe_1847	two component transcriptional regulator, winged helix family	16.3957	16.7277	0.214379	0.332011	0.332011
Cthe_0258	Dockerin type 1	16.3944	16.7441	0.123057	0.349668	0.349668
Cthe_0775	tRNA delta(2)-isopentenylpyrophosphate transferase	16.3938	16.3412	0.653063	-0.0526131	0.0526131
Cthe_1858	Peptidase M23	16.3917	16.1373	0.129255	-0.25442	0.25442
Cthe_2218	flagellar hook-associated 2 domain-containing protein	16.3909	16.3298	0.661869	-0.0611488	0.0611488
Cthe_1256	glycoside hydrolase family 3 domain protein	16.3905	16.6461	0.252652	0.255569	0.255569
Cthe_1557	ABC transporter related protein	16.3889	16.817	0.00336112	0.428158	0.428158
Cthe_0490	CheA signal transduction histidine kinase	16.3883	16.3411	0.837219	-0.0471545	0.0471545
Cthe_2104	PSP1 domain protein	16.385	16.6938	0.0298063	0.308814	0.308814
Cthe_2407	AAA ATPase central domain protein	16.3848	16.2404	0.240102	-0.144313	0.144313
Cthe_2212	transcriptional regulator, AraC family	16.3847	16.5622	0.472728	0.177484	0.177484
Cthe_0199	iron-sulfur cluster-binding protein	16.3833	15.0208	0.106277	-1.36245	1.36245
Cthe_0336	DRTGG domain protein	16.3829	16.5425	0.320597	0.159598	0.159598
Cthe_0911	protein of unknown function DUF152	16.3803	16.2103	0.327651	-0.169993	0.169993
Cthe_1807	hypothetical protein	16.38	15.4537	0.00361838	-0.926311	0.926311
Cthe_2630	ribose-phosphate pyrophosphokinase	16.3782	16.0296	0.250148	-0.348596	0.348596
Cthe_2676	GumN family protein	16.3777	16.4203	0.755561	0.0425774	0.0425774
Cthe_2121	hypothetical protein	16.3776	16.3649	0.904827	-0.0126717	0.0126717
Cthe_2102	Methyltransferase type 11	16.3771	15.9412	0.147251	-0.435982	0.435982
Cthe_2404	transcriptional regulator, GntR family	16.3748	16.3086	0.523017	-0.0661474	0.0661474
Cthe_2825	protein of unknown function DUF1557	16.3745	16.7328	0.00849297	0.358326	0.358326
Cthe_2894	hypothetical protein	16.3734	15.8428	0.163841	-0.530516	0.530516
Cthe_2149	amine oxidase	16.3727	16.1489	0.229382	-0.223842	0.223842
Cthe_2473	Terminase small subunit	16.3727	15.9783	0.042674	-0.394374	0.394374
Cthe_0604	hypothetical protein	16.3675	16.2231	0.26448	-0.144449	0.144449
Cthe_1001	undecaprenyl diphosphate synthase	16.3668	16.133	0.325684	-0.233847	0.233847
Cthe_2808	transcriptional regulator, LacI family	16.3666	16.4747	0.670171	0.108101	0.108101
Cthe_0620	iron (metal) dependent repressor, DtxR family	16.3664	15.976	0.376345	-0.390425	0.390425
Cthe_3118	hemerythrin-like metal-binding protein	16.3662	16.4095	0.830433	0.043315	0.043315
Cthe_2809	Glucan endo-1,3-beta-D-glucosidase	16.3658	16.3997	0.881236	0.0338767	0.0338767
Cthe_1284	glycogen/starch synthase, ADP-glucose type	16.3637	16.4682	0.513185	0.104516	0.104516
Cthe_0984	prolipoprotein diacylglyceryl transferase	16.3636	15.8011	0.0452927	-0.562528	0.562528
Cthe_0789	RNA-binding S4 domain protein	16.3624	16.1203	0.0166065	-0.242116	0.242116
Cthe_1279	ribosomal protein L28	16.356	15.4164	0.244451	-0.93956	0.93956
Cthe_0069	aspartate/ammonia ligase	16.355	16.1754	0.0461533	-0.179605	0.179605
Cthe_1067	GTP-binding protein Era	16.3543	16.6826	0.0213081	0.328299	0.328299
Cthe_0484	flagellar biosynthetic protein FlhB	16.3541	16.0504	0.0155757	-0.303729	0.303729
Cthe_2419	primosome, DnaD subunit	16.3532	16.0358	0.0514235	-0.317411	0.317411
Cthe_0830	acid phosphatase/vanadium-dependent haloperoxidase related protein	16.3505	15.9666	0.0144101	-0.383871	0.383871
Cthe_2126	binding-protein-dependent transport systems inner membrane component	16.3502	17.2938	0.00168731	0.943623	0.943623
Cthe_1798	CoA-binding domain protein	16.3478	15.8134	0.247816	-0.534372	0.534372
Cthe_0289	helicase c2	16.3439	16.6044	0.293779	0.260517	0.260517
Cthe_2329	Protein of unknown function YycH	16.3437	16.6801	0.00454007	0.336366	0.336366
Cthe_1062	VanW family protein	16.3416	16.338	0.951035	-0.0035695	0.0035695
Cthe_1852	Hsp33 protein	16.3406	16.2373	0.594984	-0.103334	0.103334
Cthe_3107	Radical SAM domain protein	16.3381	16.3525	0.911824	0.0144796	0.0144796
Cthe_1133	hypothetical protein	16.3357	16.127	0.222209	-0.208634	0.208634
Cthe_2989	glycosyltransferase 36	16.3322	16.4017	0.686216	0.0695894	0.0695894
Cthe_1388	TrpR like protein, YerC/YecD	16.3308	16.445	0.507513	0.114221	0.114221
Cthe_0230	hypothetical protein	16.3287	16.0405	0.0127168	-0.288218	0.288218
Cthe_0331	hypothetical protein	16.3275	16.4436	0.190597	0.116176	0.116176
Cthe_1201	purine nucleoside phosphorylase I, inosine and guanosine-specific	16.3251	16.4662	0.268743	0.141143	0.141143
Cthe_2420	metal dependent phosphohydrolase	16.324	16.2244	0.465418	-0.0996599	0.0996599
Cthe_2972	glycoside hydrolase family 11	16.3232	17.1517	0.0227501	0.828561	0.828561
Cthe_2576	hypothetical protein	16.3209	16.1807	0.454863	-0.140274	0.140274
Cthe_2384	S-layer domain-containing protein	16.3203	16.2965	0.920093	-0.0237892	0.0237892
Cthe_0704	hypothetical protein	16.3199	16.5851	0.0124647	0.265193	0.265193
Cthe_0910	extracellular solute-binding protein family 5	16.3199	16.4726	0.324784	0.152774	0.152774
Cthe_0611	RNA-metabolising metallo-beta-lactamase	16.3186	16.2176	0.326957	-0.100996	0.100996
Cthe_1025	protein of unknown function DUF512	16.3171	16.3897	0.64035	0.0726405	0.0726405
Cthe_0777	DNA mismatch repair protein MutS	16.3141	16.193	0.0143631	-0.121049	0.121049
Cthe_2588	transcriptional activator, Baf family	16.3131	16.5949	0.167761	0.2818	0.2818
Cthe_2661	Septum formation initiator	16.3125	16.156	0.484305	-0.156538	0.156538
Cthe_0471	Flagellar hook-length control protein-like, C-terminal domain-containing protein	16.3114	15.5481	0.0613594	-0.763265	0.763265
Cthe_0814	DNA repair protein RecN	16.3111	15.9916	0.0308518	-0.319465	0.319465
Cthe_2474	phage terminase, large subunit, PBSX family	16.3058	15.9226	0.0861478	-0.383186	0.383186
Cthe_3228	copper amine oxidase-like domain-containing protein	16.3043	16.6478	0.0577035	0.343471	0.343471
Cthe_2109	Beta propeller domain-containing protein	16.3042	15.6631	0.00696449	-0.64113	0.64113
Cthe_0680	Lysine exporter protein (LYSE/YGGA)	16.3021	16.2206	0.645115	-0.0814807	0.0814807
Cthe_1366	dTDP-4-dehydrorhamnose 3,5-epimerase	16.3017	16.7443	0.0114901	0.442544	0.442544
Cthe_0646	anaerobic ribonucleoside-triphosphate reductase	16.3015	15.9653	0.0906542	-0.336174	0.336174
Cthe_2799	Cys/Met metabolism pyridoxal-phosphate-dependent protein	16.2971	16.7125	0.170368	0.415425	0.415425
Cthe_1290	hypothetical protein	16.2965	16.1298	0.562834	-0.166687	0.166687
Cthe_1771	Rubrerythrin	16.2949	15.6846	0.0643922	-0.610358	0.610358
Cthe_1431	hypothetical protein	16.293	16.2819	0.877724	-0.0110753	0.0110753
Cthe_1305	Cupin 2 conserved barrel domain protein	16.2922	16.1273	0.442789	-0.164946	0.164946
Cthe_1342	beta-lactamase-like protein	16.2915	16.0683	0.4165	-0.223206	0.223206
Cthe_2327	beta-lactamase domain protein	16.288	15.9403	0.0307395	-0.347711	0.347711
Cthe_3191	hypothetical protein	16.2864	16.5638	0.0325645	0.277369	0.277369
Cthe_1071	PhoH family protein	16.2859	16.1051	0.166629	-0.180739	0.180739
Cthe_0432	hypothetical protein	16.2849	14.5763	0.00107047	-1.70859	1.70859
Cthe_1843	transcriptional regulator, BadM/Rrf2 family	16.2848	16.3609	0.681946	0.0760436	0.0760436
Cthe_1962	pseudouridine synthase, RluA family	16.2846	16.1727	0.68964	-0.111892	0.111892
Cthe_2191	1,4-alpha-glucan branching enzyme	16.2837	15.6599	0.036636	-0.623846	0.623846
Cthe_3108	phage SPO1 DNA polymerase-related protein	16.2816	16.3966	0.576764	0.115035	0.115035
Cthe_1005	translation elongation factor Ts	16.2814	16.1916	0.669385	-0.0897325	0.0897325
Cthe_2150	hypothetical protein	16.2787	16.0283	0.0978551	-0.250422	0.250422
Cthe_2078	Uncharacterized protein family UPF0029, Impact, N-terminal protein	16.278	16.2476	0.831885	-0.0304519	0.0304519
Cthe_0072	phage shock protein C, PspC	16.276	16.6639	0.0861059	0.387903	0.387903
Cthe_2725	DNA-directed RNA polymerase, beta' subunit	16.2723	15.7374	0.0342643	-0.534966	0.534966
Cthe_1063	thiamine biosynthesis/tRNA modification protein ThiI	16.2717	16.2783	0.951655	0.00663746	0.00663746
Cthe_1024	ribosome-associated GTPase EngA	16.2704	16.4437	0.311913	0.173315	0.173315
Cthe_2712	Colicin V production protein	16.2666	16.312	0.780443	0.0454171	0.0454171
Cthe_0442	Polypeptide-transport-associated domain protein FtsQ-type	16.2655	16.2579	0.940485	-0.00756348	0.00756348
Cthe_2439	GCN5-related N-acetyltransferase	16.2634	16.5285	0.0103184	0.265154	0.265154
Cthe_2510	protein of unknown function DUF368	16.2611	15.9913	0.169686	-0.269739	0.269739
Cthe_2748	SsrA-binding protein	16.2599	16.094	0.291095	-0.165979	0.165979
Cthe_0489	response regulator receiver modulated CheB methylesterase	16.2573	16.0611	0.362779	-0.196127	0.196127
Cthe_0433	glycoside hydrolase family 9	16.2537	16.3587	0.692252	0.104986	0.104986
Cthe_3086	3-phosphoshikimate 1-carboxyvinyltransferase	16.2537	16.2048	0.640029	-0.0488147	0.0488147
Cthe_1836	hypothetical protein	16.252	15.2234	0.00725676	-1.02864	1.02864
Cthe_1794	translation elongation factor G	16.252	15.9663	0.197341	-0.2857	0.2857
Cthe_0915	hypothetical protein	16.2517	16.0667	0.128405	-0.184974	0.184974
Cthe_3018	hydrogenase expression/synthesis HypA	16.2462	16.0403	0.502494	-0.205961	0.205961
Cthe_3076	Radical SAM domain protein	16.2421	16.221	0.759738	-0.0211357	0.0211357
Cthe_1860	cell division ATP-binding protein FtsE	16.2415	16.2953	0.284441	0.053853	0.053853
Cthe_0032	Dockerin type 1	16.241	16.3729	0.519664	0.13193	0.13193
Cthe_1023	protein of unknown function DUF205	16.2371	16.5231	0.168328	0.286001	0.286001
Cthe_1937	glutamate racemase	16.236	16.2923	0.545602	0.0562915	0.0562915
Cthe_1462	helix-turn-helix domain protein	16.2358	16.1287	0.719889	-0.107084	0.107084
Cthe_0544	protein serine/threonine phosphatase	16.2353	16.1989	0.673099	-0.0363673	0.0363673
Cthe_1772	protein of unknown function DUF218	16.2349	16.7859	0.00239975	0.550972	0.550972
Cthe_2166	putative PAS/PAC sensor protein	16.2349	16.2656	0.709286	0.0307808	0.0307808
Cthe_2605	ATP synthase F1, delta subunit	16.2338	15.8933	0.0797522	-0.340419	0.340419
Cthe_0286	response regulator receiver sensor signal transduction histidine kinase	16.2321	15.6801	0.0121315	-0.552062	0.552062
Cthe_2168	Propeptide PepSY amd peptidase M4	16.2303	15.3891	0.0130676	-0.841218	0.841218
Cthe_0603	GCN5-related N-acetyltransferase	16.2291	15.8053	0.12685	-0.42377	0.42377
Cthe_1773	peptidase S16, lon-like protein	16.2275	15.8048	0.0243815	-0.422718	0.422718
Cthe_0163	GTP-binding protein Obg/CgtA	16.2273	16.4001	0.280348	0.172749	0.172749
Cthe_1802	cobalt ABC transporter, inner membrane subunit CbiQ	16.2246	16.3466	0.380121	0.121977	0.121977
Cthe_2607	ATP synthase F1, gamma subunit	16.2224	15.9366	0.179947	-0.285807	0.285807
Cthe_2678	hypothetical protein	16.2206	16.2429	0.920438	0.0223025	0.0223025
Cthe_0784	hypothetical protein	16.2198	16.3391	0.361926	0.11932	0.11932
Cthe_1170	dihydrodipicolinate reductase	16.2197	15.8787	0.106223	-0.341008	0.341008
Cthe_0130	Beta-ketoacyl-acyl-carrier-protein synthase I	16.2189	16.2118	0.957254	-0.0071198	0.0071198
Cthe_3200	alanyl-tRNA synthetase	16.2185	16.1394	0.518674	-0.0790968	0.0790968
Cthe_0815	arginine repressor, ArgR	16.2181	16.1232	0.4968	-0.0949176	0.0949176
Cthe_2694	O-antigen polymerase	16.2174	16.4299	0.236324	0.212472	0.212472
Cthe_2421	hypothetical protein	16.2148	15.9805	0.174974	-0.234321	0.234321
Cthe_2229	pseudaminic acid synthase	16.2144	16.3501	0.661521	0.135725	0.135725
Cthe_0832	exodeoxyribonuclease VII, small subunit	16.2103	15.9171	0.0485051	-0.293158	0.293158
Cthe_2870	protein of unknown function DUF21	16.2096	16.3643	0.298335	0.154673	0.154673
Cthe_1264	DNA polymerase III, alpha subunit	16.2067	16.4315	0.145795	0.224852	0.224852
Cthe_0237	putative two component transcriptional regulator, winged helix family	16.2063	16.2079	0.995666	0.00156736	0.00156736
Cthe_1308	pyruvate, phosphate dikinase	16.2061	16.0692	0.44406	-0.13686	0.13686
Cthe_2386	VanW family protein	16.2049	15.648	0.00924125	-0.556903	0.556903
Cthe_1698	hypothetical protein	16.2035	16.6598	0.117099	0.456298	0.456298
Cthe_2876	ATP-dependent DNA helicase PcrA	16.2009	16.2945	0.749362	0.0936009	0.0936009
Cthe_2962	oligopeptide/dipeptide ABC transporter, ATPase subunit	16.1993	15.1772	0.0121273	-1.02214	1.02214
Cthe_2713	dihydroxy-acid dehydratase	16.199	16.1546	0.799778	-0.0443588	0.0443588
Cthe_2736	phosphoenolpyruvate-protein phosphotransferase	16.1986	16.5545	0.0861424	0.355867	0.355867
Cthe_2599	CMP/dCMP deaminase zinc-binding protein	16.1974	16.2814	0.430742	0.0840874	0.0840874
Cthe_0997	1-hydroxy-2-methyl-2-(E)-butenyl 4-diphosphate synthase	16.1967	16.027	0.0795938	-0.169626	0.169626
Cthe_1275	H+-ATPase subunit H	16.1929	16.1832	0.950832	-0.00971001	0.00971001
Cthe_1555	NLPA lipoprotein	16.1915	16.5872	0.00933648	0.39567	0.39567
Cthe_1282	diguanylate cyclase with GAF sensor	16.191	16.0715	0.480595	-0.119494	0.119494
Cthe_2131	Protein of unknown function DUF2089	16.1895	16.1279	0.78637	-0.0616012	0.0616012
Cthe_1315	guanylate kinase	16.1893	16.5114	0.00778744	0.322028	0.322028
Cthe_0552	Cupin 2 conserved barrel domain protein	16.1881	16.1567	0.8749	-0.0313969	0.0313969
Cthe_1151	hypothetical protein	16.1872	16.4472	0.0281817	0.259963	0.259963
Cthe_2379	hypothetical protein	16.1866	16.0592	0.575754	-0.12741	0.12741
Cthe_1935	arginyl-tRNA synthetase	16.1851	16.4761	0.130737	0.290966	0.290966
Cthe_3166	glucose-1-phosphate adenylyltransferase	16.1845	16.0729	0.482756	-0.11164	0.11164
Cthe_2709	hypothetical protein	16.1816	16.1791	0.987427	-0.00243673	0.00243673
Cthe_2227	phosphopantetheine-binding protein	16.1796	16.164	0.944585	-0.0155657	0.0155657
Cthe_2219	flagellar protein FlaG protein	16.1754	15.0305	0.00735771	-1.14491	1.14491
Cthe_3043	hypothetical protein	16.1724	15.0542	0.00014632	-1.11822	1.11822
Cthe_2562	glucose-1-phosphate cytidylyltransferase	16.1693	15.8416	0.0344335	-0.327684	0.327684
Cthe_0185	cell wall hydrolase/autolysin	16.1679	15.9122	0.0480193	-0.255745	0.255745
Cthe_2738	metallophosphoesterase	16.1664	16.475	0.238394	0.308615	0.308615
Cthe_2076	integral membrane sensor signal transduction histidine kinase	16.1648	16.3455	0.501774	0.180622	0.180622
Cthe_0657	hypothetical protein	16.1634	16.1314	0.913031	-0.0319682	0.0319682
Cthe_0278	pseudouridine synthase	16.162	16.4603	0.158671	0.298298	0.298298
Cthe_1923	CTP synthase	16.1604	16.4895	0.0153951	0.329071	0.329071
Cthe_0482	flagellar biosynthetic protein FliQ	16.1602	16.2431	0.531456	0.082866	0.082866
Cthe_1776	Uncharacterized protein family UPF0079, ATPase	16.1599	15.957	0.0305907	-0.202839	0.202839
Cthe_0472	flagellar hook capping protein	16.1593	15.4592	0.146169	-0.700088	0.700088
Cthe_1316	protein of unknown function DUF370	16.1574	16.1366	0.919309	-0.0207674	0.0207674
Cthe_1313	phosphopantothenoylcysteine decarboxylase/phosphopantothenate/cysteine ligase	16.1563	16.404	0.0595818	0.247735	0.247735
Cthe_2683	hypothetical protein	16.1556	16.2303	0.492488	0.0746936	0.0746936
Cthe_3103	2-hydroxyglutaryl-CoA dehydratase D-component	16.1508	16.101	0.427009	-0.0498183	0.0498183
Cthe_1970	hypothetical protein	16.1458	16.8956	0.0180296	0.749835	0.749835
Cthe_1792	transcriptional repressor, CtsR	16.1431	16.6759	0.0331618	0.532864	0.532864
Cthe_2093	3D domain-containing protein	16.1424	16.133	0.892476	-0.00938749	0.00938749
Cthe_1939	magnesium transporter	16.1415	16.3	0.24434	0.158489	0.158489
Cthe_0242	hypothetical protein	16.1408	15.8764	0.187159	-0.264362	0.264362
Cthe_2560	dTDP-4-dehydrorhamnose 3,5-epimerase	16.1395	16.3058	0.274248	0.166212	0.166212
Cthe_0419	peptidase M16 domain protein	16.1389	15.137	0.00793412	-1.0019	1.0019
Cthe_0466	flagellar motor switch protein FliG	16.1381	15.4433	0.0754947	-0.69483	0.69483
Cthe_2241	hypothetical protein	16.136	16.5867	0.117447	0.450701	0.450701
Cthe_0856	branched-chain amino acid aminotransferase	16.1344	15.8888	0.200016	-0.24555	0.24555
Cthe_0825	glycoside hydrolase family 9	16.1308	15.8443	0.0545887	-0.286517	0.286517
Cthe_0665	HflK protein	16.1293	14.818	0.000562458	-1.31127	1.31127
Cthe_2410	protein of unknown function DUF342	16.1286	15.7619	0.00611179	-0.366668	0.366668
Cthe_0737	4'-phosphopantetheinyl transferase	16.1267	16.4173	0.237975	0.290614	0.290614
Cthe_1763	ABC transporter related protein	16.1257	16.0365	0.372746	-0.0891687	0.0891687
Cthe_1971	hypothetical protein	16.1249	16.9005	0.0191636	0.775648	0.775648
Cthe_0717	MCP methyltransferase, CheR-type	16.1248	15.6974	0.0841379	-0.427423	0.427423
Cthe_2332	multi-sensor signal transduction histidine kinase	16.1216	16.0099	0.360025	-0.111669	0.111669
Cthe_0848	peptidase M24	16.1168	16.091	0.860597	-0.0258261	0.0258261
Cthe_1172	hypothetical protein	16.1151	16.1657	0.686394	0.0505215	0.0505215
Cthe_1385	preprotein translocase, SecA subunit	16.1092	16.7033	0.00169188	0.594065	0.594065
Cthe_0492	CheC, inhibitor of MCP methylation	16.1056	16.0021	0.586477	-0.103488	0.103488
Cthe_2609	ATP synthase F1, epsilon subunit	16.1051	15.865	0.0607041	-0.240022	0.240022
Cthe_2561	CDP-glucose 4,6-dehydratase	16.1014	15.8926	0.107559	-0.208801	0.208801
Cthe_0486	flagellar biosynthetic protein FlhF	16.0999	15.6596	0.00854075	-0.440365	0.440365
Cthe_2127	ATPase associated with various cellular activities AAA_3	16.0986	16.9811	0.0013125	0.882494	0.882494
Cthe_0493	CheD, stimulates methylation of MCP proteins	16.0975	16.2883	0.410415	0.190837	0.190837
Cthe_2185	ribosomal protein S18	16.0929	15.3623	0.0485124	-0.730657	0.730657
Cthe_1276	pantetheine-phosphate adenylyltransferase	16.0925	15.9798	0.691991	-0.112613	0.112613
Cthe_0405	glycoside hydrolase family 5	16.0907	16.1304	0.802835	0.0396545	0.0396545
Cthe_2095	hydrolase, TatD family	16.0904	16.0417	0.735757	-0.0486449	0.0486449
Cthe_0636	hypothetical protein	16.0903	16.2325	0.457607	0.142173	0.142173
Cthe_1048	Rhomboid family protein	16.0874	15.633	0.0156716	-0.454436	0.454436
Cthe_1861	transcriptional regulator, CdaR	16.087	15.7253	0.0723997	-0.361624	0.361624
Cthe_2069	hypothetical protein	16.0844	15.6573	0.0801742	-0.427157	0.427157
Cthe_0914	Protein of unknown function DUF2339, transmembrane	16.0837	15.8671	0.0746614	-0.216584	0.216584
Cthe_0567	peptide deformylase	16.0833	15.5336	0.065035	-0.549718	0.549718
Cthe_0983	rod shape-determining protein RodA	16.0826	16.1394	0.23868	0.0567154	0.0567154
Cthe_1471	glycoside hydrolase family 5	16.0821	15.9673	0.421184	-0.114739	0.114739
Cthe_1593	NUDIX hydrolase	16.0819	16.3123	0.0382334	0.230428	0.230428
Cthe_2826	Domain of unknown function DUF1910	16.0816	16.3283	0.109671	0.24678	0.24678
Cthe_0862	hypothetical protein	16.0809	15.4468	0.0357365	-0.634157	0.634157
Cthe_1370	hypothetical protein	16.0796	16.2257	0.221472	0.146082	0.146082
Cthe_2991	NADH:flavin oxidoreductase/NADH oxidase	16.0792	16.2428	0.680802	0.163603	0.163603
Cthe_0735	cellulosome anchoring protein cohesin region	16.0779	16.1154	0.755933	0.0374454	0.0374454
Cthe_0323	hypothetical protein	16.0775	15.8756	0.286859	-0.201892	0.201892
Cthe_0467	Flagellar assembly protein FliH/Type III secretion system HrpE	16.077	15.1964	0.0142092	-0.880554	0.880554
Cthe_0060	SEC-C motif domain protein	16.0674	16.2268	0.248532	0.15944	0.15944
Cthe_2513	peptidase S1 and S6 chymotrypsin/Hap	16.0673	15.9839	0.832487	-0.0833958	0.0833958
Cthe_0437	hypothetical protein	16.0666	16.1975	0.297003	0.130898	0.130898
Cthe_2019	protein of unknown function DUF1557	16.0638	16.3232	0.121585	0.259397	0.259397
Cthe_1022	NAD-dependent glycerol-3-phosphate dehydrogenase domain protein	16.0636	16.2609	0.351724	0.197326	0.197326
Cthe_1398	Dockerin type 1	16.0616	15.258	0.09605	-0.803631	0.803631
Cthe_1072	sporulation protein YqfD	16.0609	15.9401	0.441831	-0.120795	0.120795
Cthe_1245	phosphoribosylamine/glycine ligase	16.0603	16.3398	0.48345	0.279496	0.279496
Cthe_2707	ABC-2 type transporter	16.0603	16.1845	0.471972	0.124201	0.124201
Cthe_1786	DNA repair protein RadA	16.0598	15.678	0.151483	-0.381776	0.381776
Cthe_0985	peptidase M16 domain protein	16.0592	15.4629	0.157458	-0.5963	0.5963
Cthe_2871	TipAS antibiotic-recognition domain-containing protein	16.0588	15.8574	0.21403	-0.201426	0.201426
Cthe_1472	glycoside hydrolase family 5	16.0585	16.3467	0.144873	0.288127	0.288127
Cthe_1317	YicC-like domain-containing protein	16.0573	15.931	0.612236	-0.126269	0.126269
Cthe_1424	hypothetical protein	16.0544	16.1267	0.702207	0.0722834	0.0722834
Cthe_2693	hypothetical protein	16.0542	15.7861	0.329938	-0.268137	0.268137
Cthe_3094	glycosyl transferase family 2	16.0529	15.8762	0.295191	-0.1767	0.1767
Cthe_0905	metal dependent phosphohydrolase	16.0502	16.0727	0.932969	0.0224273	0.0224273
Cthe_2336	glycosyl transferase group 1	16.0498	15.5915	0.0362045	-0.458319	0.458319
Cthe_0290	homoserine dehydrogenase	16.0497	16.3436	0.212516	0.293907	0.293907
Cthe_0216	small acid-soluble spore protein alpha/beta type	16.0477	15.8897	0.604499	-0.15796	0.15796
Cthe_1166	protein of unknown function DUF147	16.0449	15.9055	0.211394	-0.139401	0.139401
Cthe_2403	4-diphosphocytidyl-2C-methyl-D-erythritol kinase	16.0446	15.9853	0.600169	-0.0593312	0.0593312
Cthe_2990	peptide methionine sulfoxide reductase	16.0445	16.0217	0.879821	-0.0227649	0.0227649
Cthe_0713	1-acyl-sn-glycerol-3-phosphate acyltransferase	16.0443	15.6609	0.0569762	-0.383426	0.383426
Cthe_0460	DNA topoisomerase I	16.0437	16.2535	0.410293	0.209858	0.209858
Cthe_0488	type IV pilus assembly PilZ	16.041	15.6525	0.0347363	-0.388501	0.388501
Cthe_0491	CheW protein	16.0405	15.7212	0.0311136	-0.319229	0.319229
Cthe_1034	hypothetical protein	16.04	16.2188	0.423012	0.178792	0.178792
Cthe_0231	Radical SAM domain protein	16.039	15.6872	0.130646	-0.351785	0.351785
Cthe_0375	GMP synthase, large subunit	16.0375	15.627	0.114789	-0.410445	0.410445
Cthe_2160	Spore coat protein CotH	16.036	15.8597	0.024804	-0.176262	0.176262
Cthe_2886	imidazole glycerol phosphate synthase, glutamine amidotransferase subunit	16.0356	16.3035	0.109598	0.267841	0.267841
Cthe_1389	polynucleotide adenylyltransferase/metal dependent phosphohydrolase	16.0342	15.6199	0.053425	-0.414334	0.414334
Cthe_1065	type IV pilus assembly PilZ	16.0342	16.3255	0.185612	0.291296	0.291296
Cthe_0566	primosomal protein N'	16.03	16.1358	0.386322	0.105795	0.105795
Cthe_2346	O-antigen polymerase	16.0297	15.8271	0.133177	-0.202637	0.202637
Cthe_2106	protein of unknown function DUF327	16.0291	16.4988	0.068743	0.469707	0.469707
Cthe_0931	ribonuclease III	16.0285	15.2446	0.0252898	-0.783861	0.783861
Cthe_0287	multi-sensor hybrid histidine kinase	16.028	15.4008	0.0142107	-0.627171	0.627171
Cthe_2417	Abortive infection protein	16.0251	15.5796	0.0238416	-0.445473	0.445473
Cthe_2714	acetolactate synthase, large subunit, biosynthetic type	16.0243	15.8891	0.0798458	-0.135169	0.135169
Cthe_3123	von Willebrand factor type A	16.0233	16.0251	0.989409	0.00181506	0.00181506
Cthe_1146	hypothetical protein	16.022	15.8623	0.373655	-0.159753	0.159753
Cthe_2372	DNA polymerase III, beta subunit	16.0205	15.855	0.304	-0.165535	0.165535
Cthe_0773	transcriptional repressor, LexA family	16.0194	15.3563	0.0956477	-0.663016	0.663016
Cthe_2339	glycosyl transferase group 1	16.0176	15.926	0.627338	-0.091587	0.091587
Cthe_1047	hypothetical protein	16.017	15.9338	0.673867	-0.0832085	0.0832085
Cthe_2580	phosphodiesterase, MJ0936 family	16.0159	15.7441	0.14118	-0.27187	0.27187
Cthe_1804	cell wall hydrolase/autolysin	16.0156	15.1759	0.00188316	-0.839697	0.839697
Cthe_0688	chromosome segregation and condensation protein, ScpB	16.0106	15.6764	0.0166772	-0.334215	0.334215
Cthe_1452	hypothetical protein	16.0105	15.4368	0.0516105	-0.573668	0.573668
Cthe_2798	endoribonuclease L-PSP	16.0104	16.0128	0.994265	0.00232463	0.00232463
Cthe_2361	DNA gyrase, A subunit	16.009	15.5261	0.0133151	-0.482822	0.482822
Cthe_0988	tRNA pseudouridine synthase B	16.0086	15.913	0.6059	-0.0955557	0.0955557
Cthe_3059	phosphotransferase KptA/Tpt1	16.0061	15.5893	0.137152	-0.416801	0.416801
Cthe_0480	hypothetical protein	16.0042	15.9799	0.922216	-0.0243583	0.0243583
Cthe_3227	copper amine oxidase-like domain-containing protein	16.0025	16.2394	0.144337	0.236877	0.236877
Cthe_1760	penicillin-binding protein, 1A family	16.0022	15.8211	0.169554	-0.181034	0.181034
Cthe_2345	Glutamine--scyllo-inositol transaminase	16.001	15.8779	0.472628	-0.123161	0.123161
Cthe_2438	hypothetical protein	16.0005	16.1554	0.180789	0.154914	0.154914
Cthe_1383	Tetratricopeptide TPR_1 repeat-containing protein	15.9983	16.2906	0.0278643	0.292332	0.292332
Cthe_1238	iojap-like protein	15.9974	15.7939	0.331914	-0.203507	0.203507
Cthe_1599	multi-sensor signal transduction histidine kinase	15.9954	16.0378	0.771349	0.0423306	0.0423306
Cthe_1423	protein of unknown function UPF0118	15.995	16.032	0.768634	0.0369777	0.0369777
Cthe_0210	transcriptional regulator, LacI family	15.9943	16.0502	0.660966	0.0558899	0.0558899
Cthe_1390	alpha/beta fold family hydrolase	15.9922	14.163	0.000299085	-1.82921	1.82921
Cthe_1132	protein of unknown function DUF1444	15.9912	15.8664	0.471397	-0.124814	0.124814
Cthe_2353	Ig domain protein group 1 domain protein	15.9911	15.9807	0.947247	-0.0104238	0.0104238
Cthe_1364	hypothetical protein	15.991	15.9697	0.929605	-0.0213571	0.0213571
Cthe_0443	protein of unknown function DUF1290	15.9885	16.0901	0.474623	0.101677	0.101677
Cthe_0792	alanine racemase domain protein	15.988	15.996	0.955741	0.00792257	0.00792257
Cthe_2159	hypothetical protein	15.9857	16.2016	0.0180406	0.215841	0.215841
Cthe_2381	seryl-tRNA synthetase	15.9851	15.9593	0.862229	-0.0258272	0.0258272
Cthe_1265	phosphoglucomutase/phosphomannomutase alpha/beta/alpha domain I	15.9841	15.8732	0.500079	-0.110875	0.110875
Cthe_1538	helix-turn-helix domain protein	15.982	15.0889	0.0108392	-0.893125	0.893125
Cthe_2085	deoxyuridine 5'-triphosphate nucleotidohydrolase Dut	15.9792	16.044	0.680818	0.0647551	0.0647551
Cthe_2223	LmbE family protein	15.9788	15.84	0.595836	-0.138873	0.138873
Cthe_0475	flagellar FlbD family protein	15.9778	15.6231	0.0816951	-0.35472	0.35472
Cthe_0435	Dockerin type 1	15.9758	16.2725	0.0298403	0.296646	0.296646
Cthe_0284	protein of unknown function DUF815	15.9752	15.8554	0.125528	-0.119813	0.119813
Cthe_0829	hypothetical protein	15.9749	15.8927	0.533516	-0.0821785	0.0821785
Cthe_3069	two component transcriptional regulator, winged helix family	15.9722	16.0558	0.772094	0.0835276	0.0835276
Cthe_0165	hypothetical protein	15.9641	15.6389	0.173857	-0.325197	0.325197
Cthe_0351	PpiC-type peptidyl-prolyl cis-trans isomerase	15.9636	16.2104	0.0989406	0.246835	0.246835
Cthe_0793	hypothetical protein	15.9609	15.7985	0.110783	-0.16239	0.16239
Cthe_2935	methyltransferase small	15.9603	15.7961	0.365688	-0.164195	0.164195
Cthe_2947	prolyl-tRNA synthetase	15.959	15.5567	0.0672287	-0.402258	0.402258
Cthe_3119	flavin reductase domain protein FMN-binding protein	15.9588	15.864	0.710109	-0.0947246	0.0947246
Cthe_1933	Zn-dependent hydrolase of the beta-lactamase fold-like protein	15.9573	15.8944	0.815701	-0.0629035	0.0629035
Cthe_2608	ATP synthase F1, beta subunit	15.9511	15.7092	0.169497	-0.241911	0.241911
Cthe_0368	1-(5-phosphoribosyl)-5-amino-4-imidazole-carboxylate (AIR) carboxylase	15.9474	16.3436	0.0154846	0.396112	0.396112
Cthe_1064	Cysteine desulfurase	15.9442	15.8853	0.260433	-0.0588921	0.0588921
Cthe_1387	hypothetical protein	15.9403	16.2091	0.34593	0.268784	0.268784
Cthe_0324	valyl-tRNA synthetase	15.9386	16.1572	0.237066	0.218553	0.218553
Cthe_0325	NAD+ synthetase	15.9351	16.5747	0.0413166	0.639648	0.639648
Cthe_0819	ABC transporter related protein	15.9348	15.8649	0.747594	-0.0699188	0.0699188
Cthe_0559	single-strand binding protein/Primosomal replication protein n	15.9326	15.8999	0.795949	-0.0326831	0.0326831
Cthe_0457	protein of unknown function DUF307	15.9308	16.1245	0.227898	0.193677	0.193677
Cthe_0029	Protein of unknown function DUF2174-like protein	15.9303	15.0309	0.00901959	-0.899395	0.899395
Cthe_0450	ATP-cone domain protein	15.9289	15.6516	0.10693	-0.277346	0.277346
Cthe_0892	protein of unknown function DUF34	15.9264	15.8276	0.516959	-0.098781	0.098781
Cthe_2213	Protein of unknown function DUF2179	15.9241	16.0765	0.0905791	0.152457	0.152457
Cthe_0749	binding-protein-dependent transport systems inner membrane component	15.9234	14.8489	0.0670734	-1.07445	1.07445
Cthe_1365	hypothetical protein	15.9225	16.3073	0.0360042	0.384798	0.384798
Cthe_0452	cellulosome anchoring protein cohesin region	15.9202	15.9316	0.960271	0.0114632	0.0114632
Cthe_1384	FolC bifunctional protein	15.9179	16.4993	0.0133937	0.581398	0.581398
Cthe_0188	ribonuclease PH	15.9149	16.1797	0.0547724	0.264753	0.264753
Cthe_1457	polar amino acid ABC transporter, inner membrane subunit	15.9121	15.8428	0.553177	-0.0692951	0.0692951
Cthe_0787	isoleucyl-tRNA synthetase	15.9109	15.9262	0.93902	0.0152902	0.0152902
Cthe_3230	hypothetical protein	15.9097	16.4143	0.0018378	0.504589	0.504589
Cthe_1934	Abortive infection protein	15.908	15.8508	0.701524	-0.0571439	0.0571439
Cthe_1219	hypothetical protein	15.9056	16.422	0.000608981	0.516377	0.516377
Cthe_2998	ABC transporter related protein	15.9048	16.0915	0.220391	0.18677	0.18677
Cthe_0227	hypothetical protein	15.9021	15.7235	0.188404	-0.178603	0.178603
Cthe_0563	Heptaprenyl diphosphate synthase component I	15.9014	16.3048	0.012664	0.403419	0.403419
Cthe_2992	RNA polymerase, sigma-24 subunit, ECF subfamily	15.9014	15.8537	0.726318	-0.0476172	0.0476172
Cthe_0537	two component transcriptional regulator, winged helix family	15.9006	15.7291	0.361215	-0.171505	0.171505
Cthe_0826	hypothetical protein	15.9005	15.8243	0.336959	-0.0761639	0.0761639
Cthe_2058	Appr-1-p processing domain protein	15.8993	15.799	0.0358036	-0.10024	0.10024
Cthe_0346	hypothetical protein	15.8976	15.6431	0.4396	-0.254479	0.254479
Cthe_0002	hypothetical protein	15.8966	16.1333	0.136253	0.236702	0.236702
Cthe_1483	hypothetical protein	15.8953	16.3688	0.0586486	0.473568	0.473568
Cthe_2595	Sua5/YciO/YrdC/YwlC family protein	15.8944	15.9687	0.409031	0.0742841	0.0742841
Cthe_1464	Endoribonuclease L-PSP	15.891	15.9815	0.784177	0.0905047	0.0905047
Cthe_0275	glycosyltransferase 36	15.89	16.1479	0.130405	0.257889	0.257889
Cthe_1785	DNA integrity scanning, DisA, linker region	15.889	15.9834	0.563883	0.0944078	0.0944078
Cthe_0724	histidinol phosphate phosphatase HisJ family	15.887	15.7194	0.398982	-0.167593	0.167593
Cthe_0707	Phosphoglycerate mutase	15.8865	15.9413	0.555595	0.054765	0.054765
Cthe_0111	PHP domain protein	15.8862	15.9017	0.930742	0.0155213	0.0155213
Cthe_0311	excinuclease ABC, A subunit	15.8859	16.4724	0.0324588	0.586445	0.586445
Cthe_1991	transposase mutator type	15.8848	15.9063	0.96325	0.021491	0.021491
Cthe_1163	phosphoglucosamine mutase	15.8846	15.5653	0.107537	-0.319304	0.319304
Cthe_2133	hypothetical protein	15.8835	14.7055	0.00500091	-1.17803	1.17803
Cthe_0332	TGS domain-containing protein	15.8831	15.5472	0.0210272	-0.335899	0.335899
Cthe_0538	integral membrane sensor signal transduction histidine kinase	15.8816	15.7683	0.591116	-0.113371	0.113371
Cthe_0329	Domain of unknown function DUF1848	15.8815	16.4897	0.0152136	0.608182	0.608182
Cthe_2112	two component transcriptional regulator, winged helix family	15.8808	16.1347	0.257755	0.25386	0.25386
Cthe_2600	Glycosyl transferase, family 4, conserved region	15.8782	15.9347	0.327926	0.0564387	0.0564387
Cthe_0054	protein of unknown function DUF187	15.8769	15.8569	0.885825	-0.0199278	0.0199278
Cthe_0477	flagellar motor switch protein FliM	15.8762	15.7108	0.363421	-0.165363	0.165363
Cthe_0110	HPr kinase	15.8738	15.9549	0.617672	0.0810675	0.0810675
Cthe_0092	septum site-determining protein MinC	15.8731	15.9292	0.810444	0.0560759	0.0560759
Cthe_1588	extracellular solute-binding protein family 1	15.87	15.1888	0.000929427	-0.681219	0.681219
Cthe_0399	protein of unknown function DUF477	15.8686	16.1605	0.139885	0.291897	0.291897
Cthe_2887	phosphoribosylformimino-5-aminoimidazole carboxamide ribotide isomerase	15.8663	16.1759	0.102673	0.30957	0.30957
Cthe_2399	Formate--tetrahydrofolate ligase	15.8663	15.6167	0.0938142	-0.249602	0.249602
Cthe_0494	hypothetical protein	15.8632	15.7519	0.278933	-0.111314	0.111314
Cthe_3202	CRISPR-associated protein, Csh2 family	15.8626	16.1567	0.00788975	0.294141	0.294141
Cthe_1295	5-formyltetrahydrofolate cyclo-ligase	15.8626	14.9397	0.00154237	-0.922862	0.922862
Cthe_0083	protein serine/threonine phosphatase	15.8623	15.9427	0.716723	0.0804376	0.0804376
Cthe_3104	CoA-substrate-specific enzyme activase	15.8616	16.2237	0.0739392	0.362121	0.362121
Cthe_0759	type III secretion exporter	15.861	15.6802	0.381122	-0.180775	0.180775
Cthe_2266	Vacuolar H+transporting two-sector ATPase F subunit	15.8608	14.5761	0.00101158	-1.28476	1.28476
Cthe_1227	thymidylate synthase	15.8588	15.5264	0.168971	-0.332382	0.332382
Cthe_0061	BioY protein	15.8576	16.247	0.260767	0.389391	0.389391
Cthe_0545	peptidase A24A prepilin type IV	15.8522	15.9349	0.652101	0.0827202	0.0827202
Cthe_0875	anthranilate synthase component I	15.8507	16.373	0.0560448	0.522307	0.522307
Cthe_2735	Phosphotransferase system, phosphocarrier protein HPr	15.849	15.5608	0.357428	-0.288163	0.288163
Cthe_3020	NADH-ubiquinone oxidoreductase chain 49kDa	15.8459	15.7122	0.724233	-0.133749	0.133749
Cthe_0776	DNA mismatch repair protein MutL	15.8458	15.5357	0.00379558	-0.31016	0.31016
Cthe_1936	Domain of unknown function DUF1934	15.8397	15.7537	0.349139	-0.0859839	0.0859839
Cthe_1619	transcriptional regulator, AbrB family	15.8372	16.3389	0.188923	0.501733	0.501733
Cthe_2706	ABC transporter related protein	15.837	16.0422	0.0565903	0.205243	0.205243
Cthe_1778	copper amine oxidase-like domain-containing protein	15.8364	15.8707	0.901695	0.0342396	0.0342396
Cthe_0091	penicillin-binding protein 2	15.8357	15.7216	0.42189	-0.114113	0.114113
Cthe_1762	efflux transporter, RND family, MFP subunit	15.8336	15.6435	0.147027	-0.190129	0.190129
Cthe_0741	adenylosuccinate lyase	15.8321	15.6084	0.0987437	-0.223706	0.223706
Cthe_2443	Transketolase domain-containing protein	15.8295	14.8237	0.0222618	-1.00582	1.00582
Cthe_1184	hypothetical protein	15.8291	15.7411	0.754419	-0.0880586	0.0880586
Cthe_1147	Protein of unknown function DUF2188	15.8283	15.6392	0.383096	-0.189159	0.189159
Cthe_0177	metal-dependent phosphohydrolase, HD region	15.8277	15.791	0.7865	-0.036751	0.036751
Cthe_1070	7TM receptor with intracellular metal dependent phosphohydrolase	15.827	15.9289	0.25417	0.101946	0.101946
Cthe_0485	flagellar biosynthesis protein FlhA	15.8262	15.5301	0.301931	-0.296063	0.296063
Cthe_1056	transglutaminase domain-containing protein	15.8142	16.1816	0.0093754	0.367476	0.367476
Cthe_2340	nucleotide sugar dehydrogenase	15.8137	15.3911	0.0428604	-0.422599	0.422599
Cthe_2101	Uroporphyrin-III C/tetrapyrrole (Corrin/Porphyrin) methyltransferase	15.8116	15.2412	0.0364576	-0.570405	0.570405
Cthe_2268	H+transporting two-sector ATPase alpha/beta subunit central region	15.8116	15.1686	0.0292987	-0.642988	0.642988
Cthe_1277	methyltransferase	15.8112	15.7046	0.680004	-0.106547	0.106547
Cthe_2305	undecaprenol kinase	15.8099	15.8056	0.982727	-0.00429361	0.00429361
Cthe_1363	capsular exopolysaccharide family	15.8085	16.0983	0.0915142	0.289789	0.289789
Cthe_2563	hypothetical protein	15.8078	15.656	0.428665	-0.151777	0.151777
Cthe_1833	copper amine oxidase-like domain-containing protein	15.807	15.8739	0.738392	0.0669328	0.0669328
Cthe_2622	Flagellar protein FlgJ-like protein	15.8061	15.1764	0.104358	-0.62975	0.62975
Cthe_1017	hypothetical protein	15.8057	15.1772	0.00568828	-0.628431	0.628431
Cthe_0081	arginine biosynthesis bifunctional protein ArgJ	15.8049	15.6614	0.502002	-0.143523	0.143523
Cthe_1195	hypothetical cytosolic protein	15.8045	15.8673	0.666176	0.0628391	0.0628391
Cthe_1910	hypothetical protein	15.8037	15.7862	0.940162	-0.0175009	0.0175009
Cthe_0564	Polyprenyl synthetase	15.8008	16.0166	0.120691	0.21578	0.21578
Cthe_2338	glycosyl transferase group 1	15.8001	15.4362	0.120264	-0.363848	0.363848
Cthe_1094	Radical SAM domain protein	15.7995	15.9917	0.396598	0.192261	0.192261
Cthe_2760	glycoside hydrolase family 9	15.7994	15.8495	0.8996	0.0501288	0.0501288
Cthe_2060	RNA methyltransferase, TrmH family, group 3	15.7992	15.8407	0.744975	0.041508	0.041508
Cthe_1757	Peptidase M23	15.7982	15.9111	0.595855	0.112891	0.112891
Cthe_0860	Rubrerythrin	15.7977	15.2298	0.0654086	-0.567916	0.567916
Cthe_1801	ABC transporter related protein	15.7969	15.9275	0.38753	0.130616	0.130616
Cthe_1770	hypothetical protein	15.7968	15.1364	0.0805364	-0.660349	0.660349
Cthe_0403	RNA polymerase, sigma 28 subunit, SigI	15.7957	15.7299	0.739312	-0.0658416	0.0658416
Cthe_1458	extracellular solute-binding protein family 3	15.7954	15.3941	0.365947	-0.401321	0.401321
Cthe_0461	gid protein	15.794	15.9844	0.519383	0.190421	0.190421
Cthe_2082	hypothetical protein	15.7908	15.2981	0.0540682	-0.492633	0.492633
Cthe_1893	cell division membrane protein-like protein	15.7895	16.1587	0.0385465	0.369244	0.369244
Cthe_2778	cytidyltransferase-related domain protein	15.7887	16.2459	0.0694222	0.457185	0.457185
Cthe_2746	protein of unknown function DUF402	15.7887	14.9468	0.00153385	-0.84189	0.84189
Cthe_0872	Indole-3-glycerol-phosphate synthase	15.7883	16.8039	0.00647756	1.01555	1.01555
Cthe_3128	hypothetical protein	15.7842	15.544	0.257071	-0.240292	0.240292
Cthe_1356	glycosyltransferase	15.7837	15.5459	0.375531	-0.237841	0.237841
Cthe_3137	peptidase S8 and S53, subtilisin, kexin, sedolisin	15.7826	15.6834	0.581618	-0.0992423	0.0992423
Cthe_1536	ABC transporter related protein	15.7823	15.1292	0.0109684	-0.653041	0.653041
Cthe_1136	serine/threonine protein kinase	15.782	15.6707	0.571857	-0.111305	0.111305
Cthe_1293	metal dependent phosphohydrolase	15.7799	14.8188	0.00076291	-0.961074	0.961074
Cthe_0261	HAD-superfamily hydrolase, subfamily IA, variant 1	15.7794	15.6653	0.322235	-0.114136	0.114136
Cthe_0059	type 3a cellulose-binding domain protein	15.7792	15.5677	0.0150672	-0.211478	0.211478
Cthe_0987	riboflavin biosynthesis protein RibF	15.777	15.5703	0.499392	-0.206719	0.206719
Cthe_0633	hypothetical protein	15.7769	15.8827	0.0453559	0.105769	0.105769
Cthe_3160	RNA methylase, NOL1/NOP2/sun family	15.7763	13.9673	0.00454976	-1.80906	1.80906
Cthe_2758	DNA polymerase beta domain protein region	15.7705	15.8841	0.658793	0.113592	0.113592
Cthe_1183	ATPase associated with various cellular activities AAA_3	15.7686	15.784	0.936024	0.0154109	0.0154109
Cthe_0583	response regulator receiver protein	15.7651	15.1177	0.0114679	-0.647372	0.647372
Cthe_2548	alpha-L-arabinofuranosidase domain protein	15.7637	15.5784	0.14268	-0.185322	0.185322
Cthe_0562	protein of unknown function DUF1312	15.7629	16.1245	0.0791308	0.361619	0.361619
Cthe_0579	nitroreductase	15.7612	16.0605	0.0142588	0.299347	0.299347
Cthe_1749	DNA-cytosine methyltransferase	15.7611	16.6267	0.00352981	0.865529	0.865529
Cthe_1435	Phosphoglycerate mutase	15.7599	15.4272	0.114003	-0.332672	0.332672
Cthe_2079	signal peptidase I	15.7566	15.0434	0.0654549	-0.713195	0.713195
Cthe_2333	two component transcriptional regulator, winged helix family	15.7553	15.2971	0.0541947	-0.458157	0.458157
Cthe_1558	transcriptional regulator, BadM/Rrf2 family	15.7545	15.9696	0.435641	0.215145	0.215145
Cthe_0731	Shikimate kinase	15.7542	15.7209	0.873948	-0.0332452	0.0332452
Cthe_1957	extracellular solute-binding protein family 1	15.7539	15.2877	0.0142414	-0.466227	0.466227
Cthe_2750	IstB domain protein ATP-binding protein	15.7539	15.3061	0.0327194	-0.447727	0.447727
Cthe_1068	cytidine deaminase	15.7514	15.99	0.0375676	0.238644	0.238644
Cthe_0916	hypothetical protein	15.7487	15.5649	0.289033	-0.183758	0.183758
Cthe_1513	DNA adenine methylase	15.7487	15.7317	0.915079	-0.01695	0.01695
Cthe_1470	RNA polymerase, sigma-24 subunit, ECF subfamily	15.7456	15.4372	0.468299	-0.308468	0.308468
Cthe_1486	NUDIX hydrolase	15.7452	15.776	0.846533	0.0308376	0.0308376
Cthe_2178	hypothetical protein	15.7425	15.7966	0.749125	0.0541188	0.0541188
Cthe_0647	anaerobic ribonucleoside-triphosphate reductase activating protein	15.7402	15.4284	0.0955294	-0.311719	0.311719
Cthe_2528	uroporphyrin-III C-methyltransferase	15.7377	15.2671	0.514014	-0.470581	0.470581
Cthe_2839	Domain of unknown function DUF1910	15.733	15.8384	0.552061	0.105453	0.105453
Cthe_1961	Nucleotidyl transferase	15.7325	16.414	0.0138525	0.681564	0.681564
Cthe_0639	glycoside hydrolase family 13 domain protein	15.7324	15.8798	0.312088	0.147408	0.147408
Cthe_1355	glycosyl transferase family 2	15.7303	15.7768	0.847691	0.0465087	0.0465087
Cthe_0549	ABC-3 protein	15.7302	15.6245	0.511401	-0.105787	0.105787
Cthe_1494	protein of unknown function DUF6 transmembrane	15.73	15.6804	0.608139	-0.04959	0.04959
Cthe_2614	protein of unknown function DUF1779	15.7249	15.3229	0.0559278	-0.402011	0.402011
Cthe_2347	lipopolysaccharide biosynthesis protein	15.7247	15.5787	0.603791	-0.145958	0.145958
Cthe_0561	ApbE family lipoprotein	15.7242	16.1905	0.0076382	0.466257	0.466257
Cthe_0268	RNA polymerase sigma-I factor	15.7155	15.164	0.183792	-0.551517	0.551517
Cthe_0794	aluminum resistance family protein	15.7119	15.6071	0.371754	-0.104806	0.104806
Cthe_0625	glycoside hydrolase family 9	15.7112	15.1982	0.0903482	-0.513016	0.513016
Cthe_2526	precorrin-6X reductase	15.7073	15.8169	0.858996	0.109627	0.109627
Cthe_1373	YD repeat-containing protein	15.7059	15.8538	0.0078386	0.147883	0.147883
Cthe_2373	S4 domain protein YaaA	15.7055	15.2157	0.157632	-0.489826	0.489826
Cthe_0673	Ribonuclease H	15.7054	16.1703	0.0146172	0.46492	0.46492
Cthe_1574	hypothetical protein	15.7052	15.7312	0.85848	0.0259882	0.0259882
Cthe_0189	non-canonical purine NTP pyrophosphatase, rdgB/HAM1 family	15.704	16.3587	0.038832	0.654631	0.654631
Cthe_2889	phosphoribosyl-ATP diphosphatase	15.7014	15.8477	0.291494	0.146329	0.146329
Cthe_1244	glycosyl transferase family 2	15.7012	15.4473	0.139246	-0.253823	0.253823
Cthe_2939	tRNA pseudouridine synthase A	15.6918	15.9133	0.372633	0.221526	0.221526
Cthe_2610	hypothetical protein	15.6915	16.1188	0.06889	0.427342	0.427342
Cthe_1834	hypothetical protein	15.691	15.6263	0.823311	-0.0647581	0.0647581
Cthe_0906	Radical SAM domain protein	15.691	15.374	0.0729208	-0.317012	0.317012
Cthe_0215	phenylalanyl-tRNA synthetase, beta subunit	15.6909	15.4099	0.268195	-0.281043	0.281043
Cthe_1036	hypothetical protein	15.6881	15.9097	0.181876	0.221577	0.221577
Cthe_2505	transcriptional regulator, LacI family	15.6872	14.7464	0.011346	-0.94078	0.94078
Cthe_1956	1-phosphofructokinase	15.6856	15.5478	0.282473	-0.137754	0.137754
Cthe_2893	type IV pilus assembly PilZ	15.6828	15.2263	0.170875	-0.456503	0.456503
Cthe_2087	metalloenzyme domain protein	15.6825	15.1783	0.0120124	-0.504134	0.504134
Cthe_1371	YD repeat protein	15.6805	16.0036	0.00263969	0.323063	0.323063
Cthe_0876	glycosyl transferase family protein	15.6795	15.9291	0.0693541	0.249651	0.249651
Cthe_0272	Serine-type D-Ala-D-Ala carboxypeptidase	15.6793	16.2897	0.00767903	0.610338	0.610338
Cthe_2375	hypothetical protein	15.6793	14.9352	0.0331835	-0.74411	0.74411
Cthe_2119	glycoside hydrolase family 10	15.6785	15.7504	0.697946	0.0719473	0.0719473
Cthe_1690	Radical SAM domain protein	15.6749	15.3728	0.0450062	-0.302118	0.302118
Cthe_1202	major facilitator superfamily MFS_1	15.6731	15.6317	0.825832	-0.0414097	0.0414097
Cthe_2313	protein of unknown function DUF218	15.6725	16.0916	0.000719284	0.419108	0.419108
Cthe_1591	hypothetical protein	15.672	15.7361	0.763699	0.0640487	0.0640487
Cthe_1375	aspartate kinase	15.6708	16.8989	0.0115264	1.2281	1.2281
Cthe_0337	PHP domain protein	15.6688	15.6485	0.918024	-0.0202898	0.0202898
Cthe_2083	DNA-directed DNA polymerase	15.6666	15.3422	0.285079	-0.324369	0.324369
Cthe_3002	hypothetical protein	15.6651	15.6488	0.905155	-0.0163013	0.0163013
Cthe_0191	proteinase inhibitor I4 serpin	15.6594	16.2504	0.00810795	0.591017	0.591017
Cthe_2141	metal-dependent phosphohydrolase HD sub domain-containing protein	15.6567	15.7369	0.353345	0.080184	0.080184
Cthe_1321	chaperone protein DnaJ	15.6562	15.8948	0.0437408	0.238613	0.238613
Cthe_2743	metalloendopeptidase, glycoprotease family	15.6556	15.8294	0.265206	0.173876	0.173876
Cthe_1049	regulatory protein RecX	15.6547	14.9076	0.117113	-0.747106	0.747106
Cthe_0279	hypothetical protein	15.654	15.934	0.0942578	0.279983	0.279983
Cthe_2525	Glutamyl-tRNA reductase	15.6539	15.9354	0.575459	0.281545	0.281545
Cthe_0786	3-dehydroquinate synthase	15.6522	15.835	0.362026	0.18284	0.18284
Cthe_2634	transcriptional regulator, AraC family	15.6519	15.462	0.425549	-0.189917	0.189917
Cthe_2500	hypothetical protein	15.6513	16.2785	0.0167615	0.627183	0.627183
Cthe_0624	glycoside hydrolase family 9	15.6503	14.9407	0.00483207	-0.709634	0.709634
Cthe_1592	glycerate kinase	15.649	15.6388	0.94468	-0.0101183	0.0101183
Cthe_2581	dihydropteroate synthase	15.647	15.4674	0.3189	-0.179541	0.179541
Cthe_2140	hypothetical protein	15.6438	15.7187	0.342371	0.0748899	0.0748899
Cthe_1775	peptidase M22 glycoprotease	15.6427	15.4893	0.229787	-0.153409	0.153409
Cthe_0518	Type III site-specific deoxyribonuclease	15.6367	16.0255	0.0621642	0.388852	0.388852
Cthe_0873	anthranilate phosphoribosyltransferase	15.6361	16.59	0.0114439	0.953902	0.953902
Cthe_0372	glutamate synthase (NADPH), homotetrameric	15.6356	15.7476	0.590523	0.112058	0.112058
Cthe_2994	hypothetical protein	15.6327	15.5989	0.839496	-0.0338187	0.0338187
Cthe_0893	protein of unknown function DUF633	15.632	15.3962	0.104806	-0.235876	0.235876
Cthe_1360	Oligosaccharide biosynthesis protein Alg14 like protein	15.6292	15.8333	0.257784	0.204134	0.204134
Cthe_3021	NADH dehydrogenase (ubiquinone) 30 kDa subunit	15.6288	15.3573	0.287388	-0.271423	0.271423
Cthe_0584	protein of unknown function DUF503	15.6262	14.5684	0.0918175	-1.05786	1.05786
Cthe_1826	response regulator receiver sensor signal transduction histidine kinase	15.6259	16.1258	0.0902813	0.499927	0.499927
Cthe_2225	Glyoxalase/bleomycin resistance protein/dioxygenase	15.6242	15.9003	0.38915	0.27611	0.27611
Cthe_0979	penicillin-binding protein transpeptidase	15.623	15.0595	0.00657204	-0.563453	0.563453
Cthe_1182	protein of unknown function DUF58	15.6199	15.4244	0.391635	-0.195537	0.195537
Cthe_0628	hypothetical protein	15.6186	15.8917	0.056873	0.27318	0.27318
Cthe_1220	hypothetical protein	15.6171	16.0191	0.121577	0.402013	0.402013
Cthe_2885	phosphoribosylaminoimidazole-succinocarboxamide synthase	15.6165	15.6622	0.505859	0.045701	0.045701
Cthe_0795	alpha amylase catalytic region	15.6156	15.7592	0.402354	0.143633	0.143633
Cthe_0661	Ricin B lectin	15.615	15.5735	0.794363	-0.0415491	0.0415491
Cthe_0629	type II secretion system protein E	15.6149	15.9475	0.0349647	0.332597	0.332597
Cthe_0456	protein of unknown function UPF0047	15.6126	15.9098	0.258072	0.297251	0.297251
Cthe_2458	hypothetical protein	15.6116	14.9981	0.193505	-0.613512	0.613512
Cthe_3017	hydrogenase accessory protein HypB	15.6081	15.2508	0.335782	-0.357378	0.357378
Cthe_1981	hypothetical protein	15.6073	15.2218	0.0113258	-0.385515	0.385515
Cthe_3167	glucose-1-phosphate adenylyltransferase, GlgD subunit	15.6059	15.3876	0.382702	-0.218357	0.218357
Cthe_1929	hypothetical protein	15.6051	15.5458	0.829141	-0.0592629	0.0592629
Cthe_1511	DNA methylase N-4/N-6 domain protein	15.6046	15.6399	0.846795	0.0353607	0.0353607
Cthe_0761	Ribonuclease H	15.6036	15.3031	0.126517	-0.300479	0.300479
Cthe_2579	iron-containing alcohol dehydrogenase	15.6028	15.031	0.000172192	-0.571782	0.571782
Cthe_2341	glycosyl transferase family 2	15.6018	15.366	0.25357	-0.235815	0.235815
Cthe_0058	RNA polymerase sigma-I factor	15.5992	14.8491	0.0036696	-0.750151	0.750151
Cthe_2747	PHP domain protein	15.5989	15.4647	0.757362	-0.134232	0.134232
Cthe_0205	hypothetical protein	15.598	15.7058	0.482986	0.107878	0.107878
Cthe_2890	putative transcriptional regulator	15.5969	15.9851	0.0427749	0.388213	0.388213
Cthe_2601	UDP-N-acetylglucosamine 2-epimerase	15.596	15.713	0.381616	0.117071	0.117071
Cthe_0334	putative anti-sigma regulatory factor, serine/threonine protein kinase	15.5946	15.5512	0.606203	-0.0434514	0.0434514
Cthe_1510	short-chain dehydrogenase/reductase SDR	15.5932	15.6914	0.468443	0.0981368	0.0981368
Cthe_0487	cobyrinic acid ac-diamide synthase	15.5931	15.1765	0.0221491	-0.416589	0.416589
Cthe_0798	lipolytic protein G-D-S-L family	15.5917	16.0043	0.128171	0.412597	0.412597
Cthe_2357	hypothetical protein	15.5916	15.6233	0.869778	0.0316615	0.0316615
Cthe_1292	proposed homoserine kinase	15.5897	15.2201	0.100517	-0.369682	0.369682
Cthe_0641	Coat F domain protein	15.5897	14.9374	0.189776	-0.652264	0.652264
Cthe_2697	alanine racemase	15.5897	15.6032	0.952693	0.0135792	0.0135792
Cthe_2896	hypothetical protein	15.5894	15.3098	0.131125	-0.27958	0.27958
Cthe_1296	hypothetical protein	15.5891	14.688	0.0136104	-0.90108	0.90108
Cthe_1917	ATPase, P-type (transporting), HAD superfamily, subfamily IC	15.5857	15.9454	0.386948	0.359726	0.359726
Cthe_2777	nicotinamide mononucleotide transporter PnuC	15.585	16.132	0.0597669	0.546956	0.546956
Cthe_2744	Lytic transglycosylase catalytic	15.5847	15.487	0.54525	-0.0976656	0.0976656
Cthe_2179	Pectate lyase/Amb allergen	15.5839	14.7826	0.00224308	-0.801283	0.801283
Cthe_0964	amino acid-binding ACT domain protein	15.5839	14.9284	0.114513	-0.655485	0.655485
Cthe_0880	phospho-2-dehydro-3-deoxyheptonate aldolase	15.5827	16.0104	0.0847408	0.427671	0.427671
Cthe_0541	peptidase M24	15.5813	15.8984	0.19088	0.317073	0.317073
Cthe_3044	protein of unknown function DUF975	15.5782	15.8349	0.132248	0.256635	0.256635
Cthe_1596	regulatory protein MarR	15.5756	15.6767	0.58428	0.101081	0.101081
Cthe_1164	FAD-dependent pyridine nucleotide-disulfide oxidoreductase	15.5755	15.4619	0.15085	-0.113524	0.113524
Cthe_1037	cell wall hydrolase/autolysin	15.5727	15.198	0.0479153	-0.374679	0.374679
Cthe_0694	spermidine synthase	15.5724	15.9103	0.102981	0.337854	0.337854
Cthe_3177	Monogalactosyldiacylglycerol synthase	15.5719	15.5523	0.900272	-0.0196177	0.0196177
Cthe_1382	Patatin	15.5708	15.9852	0.0166068	0.414396	0.414396
Cthe_1061	Protein of unknown function DUF2225	15.5705	15.6629	0.471598	0.092359	0.092359
Cthe_0999	1-deoxy-D-xylulose 5-phosphate reductoisomerase	15.5697	15.7911	0.170648	0.221417	0.221417
Cthe_1969	hypothetical protein	15.5691	16.2553	0.0568099	0.686191	0.686191
Cthe_1274	sporulation integral membrane protein YlbJ	15.5684	15.8458	0.0923154	0.277382	0.277382
Cthe_2800	aminotransferase class I and II	15.5672	16.2311	0.0894946	0.663812	0.663812
Cthe_0335	Fe-S cluster domain protein	15.5671	15.6114	0.739042	0.0443338	0.0443338
Cthe_0672	pyrroline-5-carboxylate reductase	15.5667	15.7857	0.0154775	0.219013	0.219013
Cthe_3155	beta-lactamase superfamily hydrolase	15.565	16.138	0.00661132	0.573033	0.573033
Cthe_0828	deoxyxylulose-5-phosphate synthase	15.5637	15.6866	0.490612	0.122884	0.122884
Cthe_2193	Carbohydrate binding family 6	15.563	15.6584	0.578503	0.095393	0.095393
Cthe_1908	copper amine oxidase-like domain-containing protein	15.5629	15.481	0.604836	-0.0819561	0.0819561
Cthe_1475	hypothetical protein	15.5605	15.4294	0.63845	-0.131033	0.131033
Cthe_2309	Nitrilase/cyanide hydratase and apolipoprotein N-acyltransferase	15.5531	15.9599	0.139918	0.4068	0.4068
Cthe_3048	DNA repair protein RadC	15.5529	16.0388	0.098372	0.485895	0.485895
Cthe_0157	Protein of unknown function DUF2344	15.5528	15.3558	0.186673	-0.196989	0.196989
Cthe_0542	protein of unknown function DUF45	15.5508	15.6297	0.76686	0.0789085	0.0789085
Cthe_2732	hypothetical protein	15.5501	15.8104	0.345247	0.260332	0.260332
Cthe_1015	hypothetical protein	15.5495	15.9938	0.0192068	0.444293	0.444293
Cthe_0222	hypothetical protein	15.5495	15.1388	0.247663	-0.410651	0.410651
Cthe_1003	ribosome recycling factor	15.5486	15.6726	0.619566	0.123957	0.123957
Cthe_0946	Phosphoglycerate mutase	15.5462	15.3012	0.112616	-0.245001	0.245001
Cthe_2838	protein of unknown function DUF1557	15.5455	15.9264	0.037961	0.380957	0.380957
Cthe_2359	metal dependent phosphohydrolase	15.5448	15.4473	0.559026	-0.0975109	0.0975109
Cthe_1252	Auxin Efflux Carrier	15.544	15.5713	0.920834	0.0273189	0.0273189
Cthe_0907	hypothetical protein	15.5439	14.6874	0.146323	-0.856533	0.856533
Cthe_1987	hypothetical protein	15.5433	14.9887	0.0179731	-0.554575	0.554575
Cthe_1359	Glycosyltransferase 28 domain-containing protein	15.5425	15.9414	0.0543816	0.398852	0.398852
Cthe_0131	phosphopantetheine-binding protein	15.5396	15.165	0.0250367	-0.374639	0.374639
Cthe_3062	hypothetical protein	15.5393	15.7951	0.341002	0.255783	0.255783
Cthe_0468	ATPase, FliI/YscN family	15.5389	14.8002	0.116242	-0.738683	0.738683
Cthe_2836	hypothetical protein	15.5388	15.0067	0.00623896	-0.532052	0.532052
Cthe_1481	X-X-X-Leu-X-X-Gly heptad repeat-containing protein	15.5367	16.9422	0.00713051	1.4055	1.4055
Cthe_0568	methionyl-tRNA formyltransferase	15.5363	15.4038	0.19463	-0.132568	0.132568
Cthe_2018	Domain of unknown function DUF1910	15.536	15.5378	0.991406	0.00172837	0.00172837
Cthe_0247	DNA mismatch repair protein MutS domain protein	15.5347	16.0044	0.0248728	0.469753	0.469753
Cthe_1597	hypothetical protein	15.5337	15.3883	0.506724	-0.145451	0.145451
Cthe_1162	glucosamine/fructose-6-phosphate aminotransferase, isomerizing	15.5326	15.0375	0.00173438	-0.495133	0.495133
Cthe_0233	GCN5-related N-acetyltransferase	15.5309	15.4137	0.359224	-0.117205	0.117205
Cthe_2446	hypothetical protein	15.5293	14.614	0.120389	-0.915326	0.915326
Cthe_0631	hypothetical protein	15.5285	15.7581	0.395087	0.229569	0.229569
Cthe_0182	Holliday junction DNA helicase RuvB	15.5272	15.1541	0.0255705	-0.373109	0.373109
Cthe_1341	Coproporphyrinogen dehydrogenase	15.5266	15.1215	0.143491	-0.405105	0.405105
Cthe_0748	binding-protein-dependent transport systems inner membrane component	15.5265	13.9603	0.0287693	-1.56622	1.56622
Cthe_0727	cell envelope-related transcriptional attenuator	15.5258	15.603	0.289437	0.0772025	0.0772025
Cthe_1250	phosphoribosylaminoimidazole carboxylase, catalytic subunit	15.5214	16.9977	0.00301839	1.47635	1.47635
Cthe_2529	Porphobilinogen synthase	15.5206	14.3089	0.226736	-1.21162	1.21162
Cthe_0406	hypothetical protein	15.5196	15.375	0.295456	-0.144605	0.144605
Cthe_0753	hypothetical protein	15.5184	14.6318	0.0969326	-0.88656	0.88656
Cthe_1239	hypothetical protein	15.5169	16.0743	0.0397017	0.557389	0.557389
Cthe_1505	S-layer domain-containing protein	15.5099	15.8824	0.209058	0.372494	0.372494
Cthe_3176	small acid-soluble spore protein alpha/beta type	15.5087	14.927	0.234777	-0.58177	0.58177
Cthe_1938	D-alanine/D-alanine ligase	15.5077	15.6997	0.166884	0.191961	0.191961
Cthe_0373	oxidoreductase FAD/NAD(P)-binding domain protein	15.5076	15.2082	0.139335	-0.299384	0.299384
Cthe_0998	membrane-associated zinc metalloprotease	15.5071	15.2579	0.0597307	-0.249207	0.249207
Cthe_0635	protein serine/threonine phosphatase	15.5046	15.8659	0.0776243	0.361329	0.361329
Cthe_2943	ABC-2 type transporter	15.504	15.1594	0.012683	-0.344625	0.344625
Cthe_0277	hypothetical protein	15.5037	15.5826	0.311218	0.078899	0.078899
Cthe_1487	hypothetical protein	15.5021	15.4059	0.595961	-0.0961802	0.0961802
Cthe_1318	response regulator receiver protein	15.4997	16.0547	0.078429	0.555032	0.555032
Cthe_2265	H+transporting two-sector ATPase C (AC39) subunit	15.499	14.1379	0.00820975	-1.36119	1.36119
Cthe_1377	amino acid-binding ACT domain protein	15.4978	16.7341	0.0228474	1.23629	1.23629
Cthe_1896	metallophosphoesterase	15.4974	15.5758	0.659359	0.0784411	0.0784411
Cthe_1173	type IV pilus assembly PilZ	15.4972	15.4941	0.98871	-0.00300214	0.00300214
Cthe_2577	adenylate cyclase	15.4921	15.6032	0.526696	0.11115	0.11115
Cthe_2105	AAA ATPase	15.4898	16.1848	0.0204215	0.69501	0.69501
Cthe_0320	hypothetical protein	15.4886	15.5217	0.792332	0.0330821	0.0330821
Cthe_0855	HAD superfamily (subfamily IIIA) phosphatase, TIGR01668	15.4875	15.0763	0.199223	-0.411257	0.411257
Cthe_2107	thymidylate kinase	15.4875	15.9897	0.0279878	0.50219	0.50219
Cthe_0837	protein of unknown function DUF322	15.4851	15.3791	0.655968	-0.106011	0.106011
Cthe_1764	outer membrane efflux protein	15.485	15.3377	0.557379	-0.147288	0.147288
Cthe_0874	glutamine amidotransferase of anthranilate synthase	15.4849	16.0533	0.118272	0.568345	0.568345
Cthe_2224	methionyl-tRNA formyltransferase	15.483	15.5665	0.749085	0.0834048	0.0834048
Cthe_1145	N-6 DNA methylase	15.4818	15.6959	0.208328	0.214097	0.214097
Cthe_3003	hydrogenase, Fe-only	15.4813	15.2012	0.0400937	-0.280149	0.280149
Cthe_2941	2-C-methyl-D-erythritol 4-phosphate cytidylyltransferase	15.4812	15.0606	0.00652709	-0.420625	0.420625
Cthe_2967	major facilitator superfamily MFS_1	15.48	15.3211	0.29835	-0.158952	0.158952
Cthe_3156	methyl-accepting chemotaxis sensory transducer	15.4798	15.2879	0.430521	-0.191929	0.191929
Cthe_0634	serine/threonine protein kinase	15.4735	15.7911	0.0270749	0.317574	0.317574
Cthe_0214	phenylalanyl-tRNA synthetase, alpha subunit	15.4732	15.0467	0.0181997	-0.426426	0.426426
Cthe_0001	Resolvase domain-containing protein	15.4714	16.0356	0.00120493	0.564231	0.564231
Cthe_3019	4Fe-4S ferredoxin iron-sulfur binding domain-containing protein	15.4711	15.2294	0.426981	-0.241661	0.241661
Cthe_1482	Cof-like hydrolase	15.4708	15.9421	0.0410568	0.471358	0.471358
Cthe_0546	ferric uptake regulator, Fur family	15.4695	14.9061	0.0815382	-0.563451	0.563451
Cthe_0746	Peptidase S7 flavivirus helicase (NS3)	15.4695	13.6963	0.0223845	-1.77322	1.77322
Cthe_0296	hypothetical protein	15.4687	15.9943	0.0175671	0.52563	0.52563
Cthe_2445	Alcohol dehydrogenase GroES domain protein	15.4683	14.3016	0.0852986	-1.16669	1.16669
Cthe_2578	Ppx/GppA phosphatase	15.4609	15.6538	0.0500363	0.192919	0.192919
Cthe_1168	AMMECR1 domain protein	15.4608	15.7213	0.220793	0.260514	0.260514
Cthe_0293	hypothetical protein	15.4607	15.6538	0.398501	0.193032	0.193032
Cthe_3190	helicase, RecD/TraA family	15.4591	15.4258	0.76282	-0.0333287	0.0333287
Cthe_1057	phage shock protein C, PspC	15.4583	15.8272	0.306829	0.368921	0.368921
Cthe_0621	translation initiation factor, aIF-2BI family	15.4573	14.8172	0.00329667	-0.640046	0.640046
Cthe_0854	shikimate 5-dehydrogenase	15.4546	15.2841	0.365775	-0.170417	0.170417
Cthe_3148	ABC transporter related protein	15.4545	14.7637	0.069477	-0.690835	0.690835
Cthe_2252	thioesterase family protein	15.4545	15.9093	0.1557	0.454789	0.454789
Cthe_0980	cell division protein FtsL	15.451	14.9623	0.289172	-0.488675	0.488675
Cthe_0626	hypothetical protein	15.445	15.7262	0.162466	0.281159	0.281159
Cthe_1069	protein of unknown function UPF0054	15.4446	15.049	0.110524	-0.395595	0.395595
Cthe_0642	hypothetical protein	15.4433	14.8568	0.124829	-0.586468	0.586468
Cthe_2172	ribosomal protein L31	15.4418	14.5275	0.17395	-0.914283	0.914283
Cthe_0319	class II aldolase/adducin family protein	15.4398	15.3789	0.404496	-0.060927	0.060927
Cthe_3023	respiratory-chain NADH dehydrogenase subunit 1	15.4398	15.5987	0.461351	0.158926	0.158926
Cthe_1492	NAD(P)H dehydrogenase (quinone)	15.4382	15.4166	0.934409	-0.0215897	0.0215897
Cthe_1349	exopolysaccharide biosynthesis polyprenyl glycosylphosphotransferase	15.4361	15.1031	0.0751319	-0.332991	0.332991
Cthe_2888	imidazoleglycerol phosphate synthase, cyclase subunit	15.4323	15.8996	0.128881	0.467253	0.467253
Cthe_0851	Late competence development protein ComFB	15.4311	14.994	0.191663	-0.437056	0.437056
Cthe_3203	CRISPR-associated protein Cas5, Hmari subtype	15.4307	15.6366	0.364819	0.20588	0.20588
Cthe_0451	protein of unknown function DUF115	15.4305	15.2908	0.287189	-0.13967	0.13967
Cthe_3235	hypothetical protein	15.4302	16.2355	0.000112434	0.805271	0.805271
Cthe_2335	polysaccharide biosynthesis protein	15.4297	15.0117	0.0316888	-0.418006	0.418006
Cthe_2757	sodium/hydrogen exchanger	15.4281	15.513	0.678384	0.084967	0.084967
Cthe_1302	RNA-metabolising metallo-beta-lactamase	15.4268	15.5086	0.20474	0.0817751	0.0817751
Cthe_3085	response regulator receiver protein	15.4247	15.5632	0.267542	0.138459	0.138459
Cthe_0685	peptidase M50	15.4242	15.2691	0.477616	-0.155112	0.155112
Cthe_2762	transcriptional regulator-like protein	15.4223	15.8226	0.0875097	0.400283	0.400283
Cthe_1319	protein of unknown function DUF558	15.422	15.6148	0.144094	0.192807	0.192807
Cthe_2892	chaperonin GroEL	15.4216	15.7247	0.315023	0.303114	0.303114
Cthe_1095	cell divisionFtsK/SpoIIIE	15.4172	15.3767	0.499527	-0.0404783	0.0404783
Cthe_1979	protein of unknown function DUF1557	15.4171	15.4291	0.929737	0.0120435	0.0120435
Cthe_2613	S-layer domain-containing protein	15.4165	14.554	0.00683409	-0.862522	0.862522
Cthe_0417	ribosomal protein S15	15.4157	14.141	0.10998	-1.27468	1.27468
Cthe_3169	short-chain dehydrogenase/reductase SDR	15.4143	15.7816	0.284261	0.367364	0.367364
Cthe_2635	pyridoxamine 5'-phosphate oxidase-related FMN-binding protein	15.4142	15.6129	0.0193922	0.198652	0.198652
Cthe_0190	proteinase inhibitor I4 serpin	15.4101	16.0034	0.0118386	0.5933	0.5933
Cthe_0099	5,10-methylenetetrahydrofolate reductase	15.4101	15.9524	0.00538008	0.542337	0.542337
Cthe_2829	transposase mutator type	15.4089	15.6779	0.15518	0.268948	0.268948
Cthe_1029	phosphate acetyltransferase	15.408	16.1606	0.0241421	0.752658	0.752658
Cthe_3149	aminoacyl-histidine dipeptidase	15.4076	15.0425	0.308429	-0.365133	0.365133
Cthe_0254	protein of unknown function DUF58	15.4036	15.6151	0.364129	0.21148	0.21148
Cthe_0327	S-layer domain-containing protein	15.4023	15.0656	0.0116745	-0.336768	0.336768
Cthe_2304	hypothetical protein	15.4018	15.4553	0.287132	0.0535607	0.0535607
Cthe_0734	Peptidase M23	15.4009	15.6207	0.481667	0.219785	0.219785
Cthe_3109	Uracil-DNA glycosylase superfamily	15.3983	15.3893	0.974817	-0.00899981	0.00899981
Cthe_2214	hypothetical protein	15.3978	15.7147	0.139003	0.316919	0.316919
Cthe_0408	diguanylate cyclase/phosphodiesterase with PAS/PAC sensor(s)	15.3969	15.4598	0.69981	0.0629328	0.0629328
Cthe_1055	protein of unknown function DUF58	15.3954	15.6936	0.0307187	0.298229	0.298229
Cthe_0885	dephospho-CoA kinase	15.3948	15.4778	0.607455	0.0830201	0.0830201
Cthe_3162	SAM dependent methyltransferase	15.3945	14.1927	0.01247	-1.20178	1.20178
Cthe_0666	HflC protein	15.3935	13.9824	0.000164281	-1.41103	1.41103
Cthe_3045	FHA domain containing protein	15.3924	15.5178	0.413434	0.125358	0.125358
Cthe_0207	hypothetical protein	15.3919	15.333	0.628503	-0.0589668	0.0589668
Cthe_2306	MATE efflux family protein	15.3913	15.6719	0.246082	0.280596	0.280596
Cthe_2993	hypothetical protein	15.3901	15.1949	0.0499664	-0.195277	0.195277
Cthe_2754	beta-lactamase domain-containing protein	15.3875	15.9584	0.0638684	0.570956	0.570956
Cthe_0719	transcriptional regulator, BadM/Rrf2 family	15.3854	15.7375	0.0565596	0.352065	0.352065
Cthe_0705	hypothetical protein	15.3819	15.0943	0.3478	-0.287526	0.287526
Cthe_0736	cellulosome anchoring protein cohesin region	15.3775	15.5777	0.0784351	0.200241	0.200241
Cthe_0952	dihydroorotase, multifunctional complex type	15.3759	15.1006	0.160621	-0.275237	0.275237
Cthe_0912	glycoside hydrolase family 10	15.3751	15.4529	0.679922	0.0777485	0.0777485
Cthe_3147	ABC transporter related protein	15.3745	14.7251	0.053445	-0.649366	0.649366
Cthe_1769	hypothetical protein	15.3737	15.0828	0.260465	-0.290854	0.290854
Cthe_0071	Cellulose 1,4-beta-cellobiosidase	15.3705	15.4756	0.572559	0.105051	0.105051
Cthe_1187	protein of unknown function DUF990	15.3696	15.5624	0.0694363	0.19272	0.19272
Cthe_1303	glycosyl transferase group 1	15.3682	15.1786	0.232871	-0.18961	0.18961
Cthe_1016	cell wall hydrolase/autolysin	15.3664	14.8638	0.112319	-0.502593	0.502593
Cthe_3188	copper amine oxidase-like domain-containing protein	15.3632	16.1048	0.01969	0.741597	0.741597
Cthe_1008	aminodeoxychorismate lyase	15.3621	15.1013	0.298505	-0.260769	0.260769
Cthe_0824	copper amine oxidase-like domain-containing protein	15.3618	15.5687	0.237164	0.206881	0.206881
Cthe_0941	CDP-diacylglycerol/glycerol-3-phosphate 3-phosphatidyltransferase	15.3588	15.2084	0.32528	-0.15041	0.15041
Cthe_1035	DNA ligase, NAD-dependent	15.358	15.3932	0.827683	0.0351418	0.0351418
Cthe_1397	glycosyl transferase family 8	15.3556	14.8156	0.145148	-0.539993	0.539993
Cthe_0785	hypothetical protein	15.3555	15.7748	0.160492	0.419243	0.419243
Cthe_1353	polysaccharide biosynthesis protein	15.3525	15.0685	0.224355	-0.283998	0.283998
Cthe_2190	N-acetylglucosamine-6-phosphate deacetylase	15.3519	15.3628	0.954179	0.0109364	0.0109364
Cthe_2086	Peptidase U32, collagenase	15.3512	15.067	0.267574	-0.284268	0.284268
Cthe_0270	glycoside hydrolase family 18	15.3511	16.0707	0.00489948	0.719646	0.719646
Cthe_1135	SEFIR domain protein	15.3499	15.0829	0.262958	-0.266986	0.266986
Cthe_0747	extracellular solute-binding protein family 1	15.3471	13.3237	0.0212152	-2.02344	2.02344
Cthe_1310	Accessory gene regulator B	15.3447	15.4159	0.720872	0.0711355	0.0711355
Cthe_0951	orotidine 5'-phosphate decarboxylase	15.3433	15.3281	0.963486	-0.015152	0.015152
Cthe_0132	Beta-ketoacyl-acyl-carrier-protein synthase I	15.3424	15.4449	0.684024	0.102497	0.102497
Cthe_2780	Domain of unknown function DUF1801	15.3401	16.0104	0.00556205	0.67033	0.67033
Cthe_0744	copper amine oxidase-like domain-containing protein	15.3397	15.5128	0.333113	0.1731	0.1731
Cthe_0441	UDP-N-acetylglucosamine 1-carboxyvinyltransferase	15.3392	15.8463	0.00376262	0.50707	0.50707
Cthe_1357	glycosyl transferase group 1	15.3389	15.4657	0.478873	0.126844	0.126844
Cthe_0440	domain of unknown function DUF1727	15.3383	14.8402	0.0109682	-0.498176	0.498176
Cthe_1141	hypothetical protein	15.3382	15.3967	0.769528	0.0585477	0.0585477
Cthe_2696	carbohydrate kinase, YjeF related protein	15.334	15.2872	0.766338	-0.0468257	0.0468257
Cthe_1873	integrase catalytic region	15.3293	15.7257	0.00013647	0.39642	0.39642
Cthe_0045	copper amine oxidase-like domain-containing protein	15.3289	15.4612	0.290715	0.132312	0.132312
Cthe_2627	pur operon repressor	15.3288	15.4936	0.271494	0.164773	0.164773
Cthe_1758	protein of unknown function DUF583	15.3284	15.359	0.746426	0.0305714	0.0305714
Cthe_0922	diaminopimelate dehydrogenase	15.3264	15.8036	0.0898528	0.477135	0.477135
Cthe_2691	galactoside O-acetyltransferase	15.3247	15.8454	0.0934486	0.520716	0.520716
Cthe_2834	protein of unknown function DUF1557	15.3196	15.7979	0.0699588	0.478318	0.478318
Cthe_0728	integrase family protein	15.3178	15.3853	0.437368	0.0675605	0.0675605
Cthe_1512	Type II site-specific deoxyribonuclease	15.3125	15.2274	0.691837	-0.0851291	0.0851291
Cthe_2594	zinc/iron permease	15.3115	14.9702	0.0361147	-0.341237	0.341237
Cthe_0274	glycoside hydrolase family 9	15.3111	15.8272	0.064515	0.516032	0.516032
Cthe_1421	signal peptide peptidase SppA, 36K type	15.3109	15.4556	0.287752	0.144733	0.144733
Cthe_1696	hypothetical protein	15.3108	15.678	0.12954	0.367292	0.367292
Cthe_2934	ABC transporter related protein	15.3096	14.8679	0.00811561	-0.44171	0.44171
Cthe_2511	MscS Mechanosensitive ion channel	15.3095	14.7438	0.0327964	-0.565751	0.565751
Cthe_1535	hypothetical protein	15.3094	14.8711	0.139438	-0.438272	0.438272
Cthe_2452	oligoendopeptidase F	15.3092	14.8904	0.0769089	-0.418779	0.418779
Cthe_1361	NAD-dependent epimerase/dehydratase	15.3067	15.608	0.254777	0.301284	0.301284
Cthe_2100	transcriptional regulator, AbrB family	15.3065	14.0448	0.0416042	-1.26169	1.26169
Cthe_3064	polysaccharide biosynthesis protein	15.3064	15.4878	0.0346467	0.181406	0.181406
Cthe_0926	signal recognition particle-docking protein FtsY	15.3042	15.101	0.0184172	-0.20314	0.20314
Cthe_2047	protein of unknown function DUF1557	15.3024	15.4331	0.355545	0.130692	0.130692
Cthe_0084	hypothetical protein	15.3015	14.7369	0.115918	-0.564641	0.564641
Cthe_1966	hypothetical protein	15.2976	15.2361	0.75337	-0.0615286	0.0615286
Cthe_1226	dihydrofolate reductase region	15.2976	15.1216	0.40075	-0.175979	0.175979
Cthe_2365	tRNA modification GTPase TrmE	15.2953	15.1275	0.158517	-0.167805	0.167805
Cthe_2120	RNA polymerase sigma-I factor	15.2936	15.3735	0.662446	0.0798851	0.0798851
Cthe_2177	hypothetical protein	15.2932	14.7974	0.0348228	-0.495751	0.495751
Cthe_2115	protein of unknown function DUF77	15.2923	15.4571	0.455737	0.164865	0.164865
Cthe_1872	TniB family protein	15.2919	15.5779	0.0281692	0.286068	0.286068
Cthe_0758	Uncharacterized protein family UPF0102	15.2913	14.9852	0.0159558	-0.306063	0.306063
Cthe_0630	hypothetical protein	15.2911	15.676	0.136072	0.384906	0.384906
Cthe_1394	two component transcriptional regulator, winged helix family	15.2906	15.4295	0.102282	0.138915	0.138915
Cthe_2444	Transketolase domain-containing protein	15.2905	13.8915	0.0151689	-1.399	1.399
Cthe_0009	YD repeat-containing protein	15.287	15.669	0.0131897	0.382065	0.382065
Cthe_3050	Fibronectin type III domain protein	15.286	15.961	0.00225895	0.67494	0.67494
Cthe_1285	metal dependent phosphohydrolase	15.285	15.3246	0.847279	0.0395209	0.0395209
Cthe_2344	Undecaprenyl-phosphate galactose phosphotransferase	15.2838	14.7151	0.0643332	-0.568691	0.568691
Cthe_0871	Phosphoribosylanthranilate isomerase	15.2827	16.2718	0.0225384	0.98912	0.98912
Cthe_0908	pseudouridine synthase, RluA family	15.2807	15.4635	0.319053	0.18282	0.18282
Cthe_2325	Resolvase domain-containing protein	15.2783	14.5412	0.0161053	-0.73711	0.73711
Cthe_2362	parB-like partition protein	15.2771	15.2275	0.733445	-0.0496587	0.0496587
Cthe_0369	protein of unknown function DUF111	15.2768	15.6926	0.011757	0.415828	0.415828
Cthe_3234	hypothetical protein	15.2764	15.7996	0.0218968	0.523175	0.523175
Cthe_2626	UDP-N-acetylmuramate/alanine ligase	15.2754	15.436	0.147983	0.160662	0.160662
Cthe_0297	methyl-accepting chemotaxis sensory transducer	15.2728	15.418	0.411943	0.145273	0.145273
Cthe_2664	ABC-1 domain-containing protein	15.2681	15.4733	0.267653	0.205238	0.205238
Cthe_3081	transglutaminase domain-containing protein	15.2647	14.8572	0.138105	-0.40746	0.40746
Cthe_0974	UDP-N-acetylglucosamine--N-acetylmuramyl-(pentapeptide) pyrophosphoryl-undecaprenol N-acetylglucosamine transferase	15.2637	15.0677	0.304879	-0.195961	0.195961
Cthe_2050	CRISPR-associated RAMP protein, SSO1426 family	15.2632	15.7433	0.0458827	0.480115	0.480115
Cthe_2281	response regulator receiver modulated CheB methylesterase	15.2618	15.5238	0.225953	0.262033	0.262033
Cthe_1693	hypothetical protein	15.2613	14.7508	0.0176887	-0.51045	0.51045
Cthe_3013	hydrogenase expression/formation protein HypE	15.2606	14.5403	0.0246537	-0.720286	0.720286
Cthe_3110	UBA/THIF-type NAD/FAD binding protein	15.2586	15.3066	0.771252	0.0479605	0.0479605
Cthe_0540	protein of unknown function DUF214	15.2569	15.2739	0.936192	0.0169845	0.0169845
Cthe_2267	H+transporting two-sector ATPase alpha/beta subunit central region	15.2545	14.2418	0.00270352	-1.01262	1.01262
Cthe_0407	radical SAM domain-containing protein	15.2537	14.4874	0.00260956	-0.766275	0.766275
Cthe_2564	hypothetical protein	15.2535	14.9939	0.329252	-0.259553	0.259553
Cthe_2363	methyltransferase GidB	15.2521	15.2968	0.712918	0.0447536	0.0447536
Cthe_0194	hypothetical protein	15.2516	14.6898	0.0501322	-0.561755	0.561755
Cthe_0820	hypothetical protein	15.2481	14.9747	0.0392246	-0.273408	0.273408
Cthe_1229	Lipoprotein LpqB, GerMN domain-containing protein	15.2481	14.7771	0.0481835	-0.470923	0.470923
Cthe_0080	CheW protein	15.2472	15.7064	0.0744631	0.459192	0.459192
Cthe_2797	thiamine pyrophosphate TPP-binding domain-containing protein	15.2466	15.3344	0.833691	0.0878116	0.0878116
Cthe_0366	hypothetical protein	15.2462	15.4441	0.175221	0.197893	0.197893
Cthe_1013	sporulation integral membrane protein YtvI	15.2437	15.6185	0.0124068	0.374853	0.374853
Cthe_1054	ATPase associated with various cellular activities AAA_3	15.2427	15.2436	0.996889	0.000932033	0.000932033
Cthe_2226	FkbH like protein	15.2422	15.3268	0.685538	0.0845779	0.0845779
Cthe_1343	D-tyrosyl-tRNA(Tyr) deacylase	15.2419	14.4829	0.014063	-0.758947	0.758947
Cthe_2596	protein tyrosine phosphatase	15.2398	15.2679	0.656727	0.0280955	0.0280955
Cthe_0780	HAD-superfamily hydrolase, subfamily IA, variant 3	15.2377	14.9133	0.00922526	-0.324361	0.324361
Cthe_0760	hypothetical protein	15.2376	14.8854	0.127681	-0.352268	0.352268
Cthe_2759	transcriptional regulator, AraC family	15.2347	15.0415	0.216228	-0.19321	0.19321
Cthe_2374	DNA replication and repair protein RecF	15.2347	14.7901	0.0140891	-0.444578	0.444578
Cthe_1014	MutS2 family protein	15.2334	14.994	0.0674594	-0.239401	0.239401
Cthe_1549	Methyltransferase type 12	15.2332	15.6126	0.0632074	0.379394	0.379394
Cthe_2343	GCN5-related N-acetyltransferase	15.2332	14.3848	0.0300438	-0.848473	0.848473
Cthe_2406	hypothetical protein	15.2331	14.9996	0.273943	-0.233571	0.233571
Cthe_1493	transcriptional regulator, PadR-like family	15.231	15.1137	0.5579	-0.117327	0.117327
Cthe_2475	phage portal protein, SPP1 family	15.2307	14.8051	0.0976357	-0.425563	0.425563
Cthe_2884	Imidazoleglycerol-phosphate dehydratase	15.2302	15.263	0.788789	0.0327864	0.0327864
Cthe_2220	NAD-dependent epimerase/dehydratase	15.2285	14.2201	0.00133809	-1.00833	1.00833
Cthe_1269	iron-sulfur cluster-binding protein	15.226	14.9397	0.0626936	-0.286324	0.286324
Cthe_1322	chaperone protein DnaK	15.2227	16.2578	0.0216611	1.03514	1.03514
Cthe_1186	esterase/lipase	15.2224	14.5983	0.0845019	-0.624061	0.624061
Cthe_0305	DNA gyrase subunit B domain protein	15.2221	15.312	0.678718	0.0899226	0.0899226
Cthe_1422	RDD domain containing protein	15.2211	15.4808	0.062854	0.25972	0.25972
Cthe_2530	glutamate-1-semialdehyde-2,1-aminomutase	15.2207	13.5995	0.121676	-1.62128	1.62128
Cthe_0976	phospho-N-acetylmuramoyl-pentapeptide-transferase	15.216	15.3764	0.387445	0.160396	0.160396
Cthe_2476	phage head morphogenesis protein, SPP1 gp7 family	15.2152	14.8696	0.0974736	-0.345539	0.345539
Cthe_1765	hypothetical protein	15.2149	15.6585	0.0798504	0.443656	0.443656
Cthe_1598	nitroreductase family protein	15.2145	15.2267	0.940281	0.0122805	0.0122805
Cthe_0174	sulfatase	15.214	15.5199	0.158595	0.305902	0.305902
Cthe_2154	Methyltransferase type 11	15.2122	16.0032	0.038876	0.790984	0.790984
Cthe_0370	conserved hypothetical protein	15.2122	15.6036	0.0256218	0.391443	0.391443
Cthe_1010	peptidase U32	15.2121	15.1397	0.614805	-0.0723861	0.0723861
Cthe_1919	MgtC/SapB transporter	15.2121	14.9624	0.0629059	-0.249662	0.249662
Cthe_0977	UDP-N-acetylmuramoylalanyl-D-glutamyl-2,6-diaminopimelate/D-alanyl-D-alanyl ligase	15.2104	14.9465	0.380763	-0.263906	0.263906
Cthe_3070	sporulation protein YyaC	15.2103	15.1914	0.939989	-0.0188708	0.0188708
Cthe_0978	UDP-N-acetylmuramyl-tripeptide synthetase	15.2102	14.7582	0.0404121	-0.452049	0.452049
Cthe_1320	ribosomal protein L11 methyltransferase	15.2082	15.294	0.473017	0.0857856	0.0857856
Cthe_1138	HerA-ATP synthase, barrel domain-containing protein	15.2075	14.9413	0.354945	-0.266141	0.266141
Cthe_3095	glycosyl transferase family 39	15.2073	15.0593	0.386332	-0.148057	0.148057
Cthe_2974	hypothetical protein	15.2071	15.6083	0.197831	0.401136	0.401136
Cthe_0208	single-stranded-DNA-specific exonuclease RecJ	15.2064	15.2741	0.725938	0.0677286	0.0677286
Cthe_0306	DNA topoisomerase (ATP-hydrolyzing)	15.2054	15.437	0.145459	0.231578	0.231578
Cthe_0181	Holliday junction DNA helicase RuvA	15.2035	14.8365	0.0464936	-0.367025	0.367025
Cthe_0481	flagellar biosynthetic protein FliP	15.2003	15.1053	0.590373	-0.0949933	0.0949933
Cthe_2695	hypothetical protein	15.2003	15.187	0.870876	-0.013305	0.013305
Cthe_0114	protein of unknown function UPF0052 and CofD	15.1959	15.2326	0.865365	0.0367066	0.0367066
Cthe_1287	integral membrane sensor signal transduction histidine kinase	15.1944	15.0342	0.430266	-0.160174	0.160174
Cthe_2447	ABC transporter related protein	15.1944	14.4169	0.157502	-0.777462	0.777462
Cthe_1911	Carbohydrate binding family 6	15.1894	15.0335	0.248098	-0.155931	0.155931
Cthe_3015	hydrogenase assembly chaperone hypC/hupF	15.1883	14.9326	0.253811	-0.255771	0.255771
Cthe_0750	spermidine/putrescine ABC transporter ATPase subunit	15.188	14.0495	0.0321442	-1.13853	1.13853
Cthe_1271	Carbohydrate binding family 6	15.1876	15.0578	0.666534	-0.129823	0.129823
Cthe_0652	4-oxalocrotonate tautomerase	15.1872	15.1152	0.713894	-0.0719322	0.0719322
Cthe_2337	hypothetical protein	15.1856	14.8061	0.167391	-0.379536	0.379536
Cthe_1241	nicotinate (nicotinamide) nucleotide adenylyltransferase	15.1832	15.136	0.786583	-0.0472592	0.0472592
Cthe_0149	HPrNtr domain-containing protein	15.1819	14.4775	0.168504	-0.704351	0.704351
Cthe_0459	DNA protecting protein DprA	15.1804	15.4679	0.31586	0.287447	0.287447
Cthe_0343	flavin reductase domain protein FMN-binding protein	15.1796	15.1465	0.711701	-0.033048	0.033048
Cthe_0010	hypothetical protein	15.1726	15.4212	0.111606	0.248604	0.248604
Cthe_2459	protein of unknown function DUF955	15.1717	14.9618	0.510767	-0.209969	0.209969
Cthe_0608	Cellulase	15.1706	15.584	0.0877893	0.413481	0.413481
Cthe_0677	phosphopentomutase	15.168	14.3288	0.0227995	-0.839259	0.839259
Cthe_1380	response regulator receiver protein	15.1674	15.3437	0.258385	0.176218	0.176218
Cthe_3212	protein of unknown function DUF324	15.1674	15.409	0.417783	0.241587	0.241587
Cthe_0849	3-dehydroquinate dehydratase, type II	15.1627	14.5909	0.0180849	-0.571764	0.571764
Cthe_1246	phosphoribosylaminoimidazolecarboxamide formyltransferase/IMP cyclohydrolase	15.1597	15.6831	0.397952	0.523406	0.523406
Cthe_0548	ABC transporter related protein	15.1595	15.0213	0.631548	-0.138209	0.138209
Cthe_2944	integral membrane sensor signal transduction histidine kinase	15.1534	15.0787	0.612191	-0.0746497	0.0746497
Cthe_1780	hypothetical protein	15.1531	15.3863	0.232946	0.233208	0.233208
Cthe_3075	Protein of unknown function DUF3520	15.1521	15.3417	0.0426148	0.189631	0.189631
Cthe_0534	ABC-type bacteriocin transporter	15.1519	14.6405	0.0698455	-0.511317	0.511317
Cthe_2702	polysaccharide pyruvyl transferase CsaB	15.1476	14.7436	0.0402599	-0.403963	0.403963
Cthe_0539	ABC transporter related protein	15.1475	15.1995	0.85513	0.0519737	0.0519737
Cthe_0733	type IV pilus assembly PilZ	15.1472	15.6472	0.0317272	0.500052	0.500052
Cthe_2514	hypothetical protein	15.1398	14.5105	0.0260389	-0.62934	0.62934
Cthe_1291	amidohydrolase 2	15.1373	14.8758	0.261522	-0.261469	0.261469
Cthe_0975	stage V sporulation protein E	15.1372	15.138	0.996461	0.000803493	0.000803493
Cthe_1663	Endoribonuclease L-PSP	15.1348	15.2952	0.374621	0.160362	0.160362
Cthe_1400	glycosyl hydrolase 53 domain protein	15.1346	15.1287	0.960514	-0.00596732	0.00596732
Cthe_0167	response regulator receiver	15.1334	14.6955	0.0948721	-0.437973	0.437973
Cthe_2246	Anti-sigma-28 factor FlgM family protein	15.1321	15.2749	0.57896	0.142831	0.142831
Cthe_2810	Na/Pi-cotransporter II-related protein	15.1316	15.5128	0.288025	0.381232	0.381232
Cthe_1185	hypothetical protein	15.1306	14.6945	0.0369895	-0.436037	0.436037
Cthe_1777	amidohydrolase	15.1301	15.1038	0.647467	-0.0262134	0.0262134
Cthe_2891	Chaperonin Cpn10	15.1244	15.3851	0.320983	0.260722	0.260722
Cthe_3152	cobalamin 5'-phosphate synthase	15.1203	15.6629	0.263974	0.542665	0.542665
Cthe_1631	Abortive phage infection	15.1197	14.866	0.368247	-0.25372	0.25372
Cthe_0607	peptidase M42 family protein	15.1195	15.5718	0.0248836	0.452271	0.452271
Cthe_3082	hypothetical protein	15.1169	14.6648	0.0542265	-0.452148	0.452148
Cthe_2572	hypothetical protein	15.1165	15.3848	0.158736	0.268332	0.268332
Cthe_0645	homocysteine S-methyltransferase	15.1127	15.2365	0.370179	0.12381	0.12381
Cthe_2978	transcriptional regulator, Crp/Fnr family	15.111	15.0335	0.658766	-0.0775301	0.0775301
Cthe_0618	ferrous iron transport protein B	15.1109	15.9794	0.0374406	0.868513	0.868513
Cthe_0313	37kDa nucleoid-associated protein	15.109	15.5061	0.0117736	0.39708	0.39708
Cthe_1871	Tn7-like transposition protein D	15.1078	15.2781	0.318708	0.170355	0.170355
Cthe_3060	hypothetical protein	15.1077	14.9804	0.537618	-0.127291	0.127291
Cthe_1253	pyruvate phosphate dikinase PEP/pyruvate-binding protein	15.1021	15.029	0.649802	-0.0730834	0.0730834
Cthe_1514	protein of unknown function DUF125 transmembrane	15.1001	15.1885	0.599349	0.0884748	0.0884748
Cthe_0930	Radical SAM domain protein	15.098	14.2531	0.0218291	-0.844952	0.844952
Cthe_0511	histidine kinase	15.0969	15.5147	0.0659122	0.417773	0.417773
Cthe_2055	hypothetical protein	15.0945	15.0691	0.850234	-0.0253612	0.0253612
Cthe_2612	fibronectin type III domain protein	15.094	14.5476	0.0652654	-0.546332	0.546332
Cthe_0623	transcriptional regulator, TraR/DksA family	15.0916	13.5032	0.000662487	-1.58837	1.58837
Cthe_1004	uridylate kinase	15.0915	15.2569	0.566975	0.165365	0.165365
Cthe_3068	integral membrane sensor signal transduction histidine kinase	15.0914	15.3758	0.23834	0.284376	0.284376
Cthe_0079	hypothetical protein	15.0912	16.1791	0.0228977	1.08785	1.08785
Cthe_2182	Ig domain protein group 2 domain protein	15.0904	15.2232	0.282347	0.132723	0.132723
Cthe_1235	PKD domain containing protein	15.09	15.4267	0.0954639	0.336679	0.336679
Cthe_2428	protein-(glutamine-N5) methyltransferase, release factor-specific	15.0891	15.6117	0.0705098	0.522582	0.522582
Cthe_0156	Radical SAM domain protein	15.088	15.0179	0.610032	-0.0700921	0.0700921
Cthe_1097	peptidase S14 ClpP	15.0872	15.9108	0.00847266	0.82353	0.82353
Cthe_1066	DNA repair protein RecO	15.0857	15.296	0.0297489	0.210339	0.210339
Cthe_0797	glycoside hydrolase family 5	15.0851	14.2365	0.0328304	-0.848575	0.848575
Cthe_2364	glucose inhibited division protein A	15.0832	15.0198	0.49789	-0.0633195	0.0633195
Cthe_0742	hypothetical protein	15.0784	14.5316	0.151456	-0.546839	0.546839
Cthe_0206	UvrD/REP helicase	15.0771	15.4181	0.187644	0.341053	0.341053
Cthe_0322	glycoside hydrolase family 3 domain protein	15.0755	15.4197	0.0144773	0.344256	0.344256
Cthe_2692	glycosyl transferase group 1	15.0684	15.4262	0.0259916	0.357835	0.357835
Cthe_0547	periplasmic solute binding protein	15.0682	14.7467	0.138179	-0.321562	0.321562
Cthe_1766	glutamate 5-kinase	15.0606	14.666	0.158215	-0.394585	0.394585
Cthe_2700	hypothetical protein	15.0582	14.5725	0.0381683	-0.485733	0.485733
Cthe_2402	Peptidoglycan-binding lysin domain-containing protein	15.057	14.8787	0.046423	-0.178348	0.178348
Cthe_1569	Cysteine synthase	15.0545	16.1094	0.0260624	1.05488	1.05488
Cthe_1895	transcriptional regulator, PadR-like family	15.0531	15.1054	0.843376	0.0523626	0.0523626
Cthe_1210	hypothetical protein	15.0525	15.1078	0.798439	0.0552752	0.0552752
Cthe_3130	hypothetical protein	15.0446	14.4378	0.132363	-0.606779	0.606779
Cthe_1891	hypothetical protein	15.0406	15.2301	0.229985	0.189496	0.189496
Cthe_2878	peptidase C39 bacteriocin processing	15.0394	14.4918	0.0106705	-0.547545	0.547545
Cthe_0521	SNF2-related protein	15.0392	15.1777	0.137723	0.13844	0.13844
Cthe_2033	hypothetical protein	15.0375	15.9089	0.000533239	0.871452	0.871452
Cthe_0886	DNA polymerase I	15.037	15.3599	0.0230744	0.322912	0.322912
Cthe_1688	Radical SAM domain protein	15.0369	14.9509	0.67162	-0.0860294	0.0860294
Cthe_2123	Trypanosome RHS	15.0364	16.2141	0.000397923	1.17766	1.17766
Cthe_1137	hypothetical protein	15.0348	14.4576	0.130093	-0.57719	0.57719
Cthe_3201	CRISPR-associated protein, Csh1 family	15.0301	15.1792	0.464192	0.149103	0.149103
Cthe_0503	2'-5' RNA ligase	15.029	14.7627	0.186798	-0.26635	0.26635
Cthe_0640	Dockerin type 1	15.0264	15.0004	0.928642	-0.0259935	0.0259935
Cthe_1033	glutamyl-tRNA(Gln) amidotransferase, C subunit	15.0254	14.884	0.40521	-0.141417	0.141417
Cthe_2070	hypothetical protein	15.0219	14.916	0.700649	-0.105905	0.105905
Cthe_2936	ABC transporter related protein	15.0212	15.0521	0.80167	0.0309065	0.0309065
Cthe_1502	transcriptional regulator, MarR family	15.0208	14.0704	0.0981875	-0.950366	0.950366
Cthe_0096	protein of unknown function UPF0180	15.0208	15.3482	0.208576	0.32747	0.32747
Cthe_1324	heat-inducible transcription repressor HrcA	15.0179	15.8601	0.0224492	0.842206	0.842206
Cthe_1051	integral membrane protein MviN	15.0176	14.7236	0.12299	-0.294023	0.294023
Cthe_2615	UDP-N-acetylglucosamine 1-carboxyvinyltransferase	15.0167	14.6621	0.0119649	-0.354623	0.354623
Cthe_2380	TPR repeat-containing protein	15.0163	14.7409	0.374425	-0.275399	0.275399
Cthe_0674	NUDIX hydrolase	15.0141	15.3581	0.1358	0.344034	0.344034
Cthe_3014	hydrogenase expression/formation protein HypD	15.0112	14.6032	0.141909	-0.408018	0.408018
Cthe_2631	peptidyl-tRNA hydrolase	15.0107	14.3194	0.177203	-0.691299	0.691299
Cthe_2054	protein of unknown function DUF324	15.0105	15.1634	0.170994	0.152899	0.152899
Cthe_2472	hypothetical protein	15.0085	14.0488	0.0155134	-0.959695	0.959695
Cthe_0682	hypothetical protein	15.0054	15.05	0.795074	0.0446221	0.0446221
Cthe_1474	hypothetical protein	15.0005	15.2724	0.295445	0.271949	0.271949
Cthe_0927	chromosome segregation protein SMC	14.999	15.0732	0.588849	0.0741748	0.0741748
Cthe_1273	alpha-L-arabinofuranosidase B	14.9987	15.8935	0.0670343	0.894815	0.894815
Cthe_2864	hypothetical protein	14.9985	14.2118	0.00160239	-0.786626	0.786626
Cthe_1134	hypothetical protein	14.9969	14.5687	0.107026	-0.428192	0.428192
Cthe_2501	hypothetical protein	14.9916	15.4707	0.104114	0.479133	0.479133
Cthe_2046	hypothetical protein	14.9915	14.6749	0.10775	-0.316679	0.316679
Cthe_2222	pseudaminic acid biosynthesis-associated protein PseG	14.9915	14.7699	0.384395	-0.22153	0.22153
Cthe_0996	DNA polymerase III, alpha subunit	14.9898	14.7523	0.102475	-0.237552	0.237552
Cthe_0112	UDP-N-acetylenolpyruvoylglucosamine reductase	14.9886	14.9351	0.575926	-0.0535621	0.0535621
Cthe_0689	RDD domain containing protein	14.9877	14.5892	0.0411367	-0.398468	0.398468
Cthe_0950	carbamoyl-phosphate synthase, small subunit	14.9868	14.9379	0.850747	-0.0488988	0.0488988
Cthe_0180	crossover junction endodeoxyribonuclease RuvC	14.9867	14.3722	0.0315361	-0.614482	0.614482
Cthe_0882	protein of unknown function DUF6 transmembrane	14.9862	15.7047	0.020201	0.718509	0.718509
Cthe_3090	hydro-lyase, Fe-S type, tartrate/fumarate subfamily, alpha subunit	14.9862	14.6768	0.104777	-0.309363	0.309363
Cthe_1700	Resolvase domain-containing protein	14.9858	14.9453	0.910776	-0.040505	0.040505
Cthe_1680	DNA polymerase beta domain protein region	14.9837	15.3423	0.223703	0.358629	0.358629
Cthe_0249	peptidase C11 clostripain	14.9834	15.1351	0.34027	0.151762	0.151762
Cthe_0127	RNA methyltransferase, TrmH family, group 2	14.9826	14.7144	0.261692	-0.268269	0.268269
Cthe_0695	agmatinase	14.9823	15.8926	0.000493356	0.910328	0.910328
Cthe_0715	S-adenosylmethionine decarboxylase proenzyme	14.9822	14.7826	0.416249	-0.19964	0.19964
Cthe_2021	hypothetical protein	14.9818	14.2377	0.0208916	-0.744099	0.744099
Cthe_3205	hypothetical protein	14.9811	15.3246	0.0442614	0.343472	0.343472
Cthe_1002	hypothetical protein	14.9785	15.0224	0.867739	0.0439478	0.0439478
Cthe_1552	hypothetical protein	14.9769	14.5786	0.161293	-0.398319	0.398319
Cthe_2180	Cl- channel voltage-gated family protein	14.9734	15.2708	0.00846629	0.297451	0.297451
Cthe_0259	Rhomboid family protein	14.9728	15.3186	0.101881	0.345803	0.345803
Cthe_1931	S-layer domain-containing protein	14.9708	14.6392	0.0246479	-0.331615	0.331615
Cthe_1148	hypothetical protein	14.9671	14.6181	0.281238	-0.349041	0.349041
Cthe_0003	Ankyrin	14.9661	15.1301	0.22965	0.163917	0.163917
Cthe_1270	proteinase inhibitor I4 serpin	14.9615	14.2467	0.0130622	-0.714839	0.714839
Cthe_0150	RNA modification enzyme, MiaB family	14.96	15.2831	0.0113338	0.323089	0.323089
Cthe_0042	small GTP-binding protein	14.9581	15.4785	0.0559382	0.520415	0.520415
Cthe_1376	homoserine dehydrogenase	14.958	16.9055	0.000860115	1.94746	1.94746
Cthe_0400	hypothetical protein	14.9578	15.2222	0.398606	0.26442	0.26442
Cthe_2125	binding-protein-dependent transport systems inner membrane component	14.9566	16.2941	8.07e-05	1.33755	1.33755
Cthe_0757	DNA repair protein RadC	14.9536	14.7959	0.51996	-0.157727	0.157727
Cthe_0606	DNA internalization-related competence protein ComEC/Rec2	14.9508	15.1265	0.0543334	0.17566	0.17566
Cthe_1748	Restriction endonuclease, type II, AlwI	14.9492	15.9032	0.00185395	0.953984	0.953984
Cthe_3129	Citrate transporter	14.9492	14.7216	0.250514	-0.227577	0.227577
Cthe_2592	hypothetical protein	14.9486	15.1553	0.307668	0.206652	0.206652
Cthe_2073	amidohydrolase	14.9483	15.5151	0.00368596	0.56675	0.56675
Cthe_2215	Mg2 transporter protein CorA family protein	14.9444	15.0772	0.573715	0.132893	0.132893
Cthe_0103	protein of unknown function UPF0047	14.9431	14.7552	0.454748	-0.187874	0.187874
Cthe_2051	CRISPR-associated RAMP protein, SSO1426 family	14.9364	15.5698	0.0735121	0.633364	0.633364
Cthe_0317	hypothetical protein	14.928	15.447	0.0268618	0.519043	0.519043
Cthe_3054	hypothetical protein	14.927	14.7914	0.460533	-0.135552	0.135552
Cthe_0581	Fibronectin-binding A domain protein	14.9259	14.7546	0.456524	-0.171265	0.171265
Cthe_2582	dihydroneopterin aldolase	14.9252	14.3444	0.077005	-0.580815	0.580815
Cthe_1374	copper amine oxidase-like domain-containing protein	14.9222	15.2634	0.18089	0.34113	0.34113
Cthe_0693	pseudouridine synthase	14.9222	15.4649	0.0101601	0.542708	0.542708
Cthe_1907	amino acid adenylation domain protein	14.9215	15.6648	0.0218237	0.743289	0.743289
Cthe_3037	nitroreductase	14.9212	13.9867	0.0280105	-0.934559	0.934559
Cthe_1930	carboxyl-terminal protease	14.9198	14.4854	0.0139854	-0.434441	0.434441
Cthe_1447	hypothetical protein	14.9193	15.0274	0.489075	0.108056	0.108056
Cthe_0102	tRNA (guanine-N(7)-)-methyltransferase	14.9191	15.3222	0.0483253	0.403111	0.403111
Cthe_2053	hypothetical protein	14.916	15.157	0.366227	0.24106	0.24106
Cthe_2176	Abortive infection protein	14.9159	14.1777	0.00228801	-0.738243	0.738243
Cthe_1304	PhoH family protein	14.9149	14.4436	0.0311395	-0.471352	0.471352
Cthe_1301	protein of unknown function DUF795	14.9137	15.2113	0.135024	0.297537	0.297537
Cthe_3052	YD repeat protein	14.9113	15.6267	0.000309679	0.71536	0.71536
Cthe_1188	protein of unknown function DUF990	14.9085	15.3177	0.0164678	0.409253	0.409253
Cthe_1459	hypothetical protein	14.9079	15.3548	0.0253717	0.446934	0.446934
Cthe_0678	pyrimidine-nucleoside phosphorylase	14.9076	14.1084	0.0169748	-0.799231	0.799231
Cthe_1832	hypothetical protein	14.9023	15.0071	0.674629	0.104819	0.104819
Cthe_1334	Forkhead-associated protein	14.9003	15.0545	0.380831	0.154202	0.154202
Cthe_0887	hypothetical protein	14.8985	14.6502	0.351876	-0.248319	0.248319
Cthe_1534	hypothetical protein	14.8982	14.6244	0.245623	-0.273809	0.273809
Cthe_0367	Domain of unknown function DUF2520	14.898	14.8704	0.760062	-0.0275273	0.0275273
Cthe_2761	glycoside hydrolase family 9	14.8949	14.4923	0.343666	-0.402643	0.402643
Cthe_0075	hypothetical protein	14.8945	15.508	0.0640908	0.61348	0.61348
Cthe_1851	protein of unknown function DUF1113	14.8945	15.7222	0.0262794	0.827753	0.827753
Cthe_1142	hypothetical protein	14.8927	15.1589	0.141304	0.266189	0.266189
Cthe_1515	GCN5-related N-acetyltransferase	14.8912	15.2468	0.0237608	0.355663	0.355663
Cthe_2059	RNA polymerase, sigma-24 subunit, ECF subfamily	14.8883	15.1067	0.501367	0.218417	0.218417
Cthe_0943	hypothetical protein	14.888	14.4066	0.120319	-0.481357	0.481357
Cthe_1835	hypothetical protein	14.8847	14.7781	0.647856	-0.10664	0.10664
Cthe_0187	Lipoprotein LpqB, GerMN domain-containing protein	14.8846	15.1909	0.0483526	0.306351	0.306351
Cthe_3229	transposase IS4 family protein	14.8826	14.8643	0.908804	-0.0182884	0.0182884
Cthe_1248	phosphoribosylformylglycinamidine cyclo-ligase	14.882	16.3209	0.0189791	1.43894	1.43894
Cthe_2813	two component transcriptional regulator, winged helix family	14.8818	14.6398	0.486192	-0.241942	0.241942
Cthe_1677	Abortive infection protein	14.8808	14.9193	0.834644	0.0385087	0.0385087
Cthe_0030	phosphatidate cytidylyltransferase	14.8771	14.4672	0.420784	-0.409932	0.409932
Cthe_1968	cell divisionFtsK/SpoIIIE	14.8768	14.9962	0.597628	0.119467	0.119467
Cthe_2682	hypothetical protein	14.875	14.9704	0.632144	0.0954331	0.0954331
Cthe_1451	GCN5-related N-acetyltransferase	14.8727	15.3691	0.112495	0.496446	0.496446
Cthe_0321	Tetratricopeptide TPR_1 repeat-containing protein	14.8722	14.865	0.949142	-0.007248	0.007248
Cthe_0046	hypothetical protein	14.8721	15.5986	0.000277826	0.726537	0.726537
Cthe_0627	hypothetical protein	14.8694	15.3443	0.00725358	0.474863	0.474863
Cthe_1643	putative phage-associated protein	14.868	15.527	0.208656	0.65902	0.65902
Cthe_1118	hypothetical protein	14.8629	15.0486	0.661652	0.185719	0.185719
Cthe_0474	flagellar hook-basal body protein	14.8608	14.3927	0.161354	-0.468097	0.468097
Cthe_2942	ABC transporter related protein	14.8606	14.4158	0.0082539	-0.444815	0.444815
Cthe_3083	hypothetical protein	14.858	14.2961	0.055692	-0.561908	0.561908
Cthe_3187	putative anti-sigma regulatory factor, serine/threonine protein kinase	14.8576	14.8081	0.842209	-0.0494938	0.0494938
Cthe_1167	Radical SAM domain protein	14.8555	15.2212	0.118759	0.365727	0.365727
Cthe_2681	protein serine/threonine phosphatase	14.8545	14.9792	0.493286	0.124739	0.124739
Cthe_3113	Nucleotidyl transferase	14.8543	15.1804	0.0859937	0.326124	0.326124
Cthe_1032	glutamyl-tRNA(Gln) amidotransferase, A subunit	14.8526	15.1552	0.0749601	0.302544	0.302544
Cthe_0883	regulatory protein, MerR	14.8488	15.1279	0.311349	0.279168	0.279168
Cthe_1409	integral membrane sensor signal transduction histidine kinase	14.8461	14.5504	0.290169	-0.295714	0.295714
Cthe_1855	Methyltransferase type 11	14.8457	14.7121	0.640995	-0.133626	0.133626
Cthe_0745	glycoside hydrolase family 9	14.8448	15.2981	0.228106	0.453334	0.453334
Cthe_0396	ABC transporter related protein	14.8438	15.0401	0.127293	0.196288	0.196288
Cthe_0898	metal dependent phosphohydrolase	14.8432	14.7079	0.0475348	-0.135353	0.135353
Cthe_0398	protein of unknown function DUF74	14.8411	14.9788	0.455884	0.137715	0.137715
Cthe_1372	hypothetical protein	14.8409	14.7589	0.57227	-0.0819718	0.0819718
Cthe_2010	Domain of unknown function DUF1910	14.8398	14.5773	0.133984	-0.26252	0.26252
Cthe_2675	hypothetical protein	14.8393	14.7134	0.795101	-0.125952	0.125952
Cthe_2034	Serine/threonine-protein kinase-like domain-containing protein	14.8393	15.3707	0.00620423	0.53136	0.53136
Cthe_2171	type III restriction protein res subunit	14.8389	15.0791	0.0900623	0.24019	0.24019
Cthe_2169	metallophosphoesterase	14.8373	14.8473	0.968692	0.00995874	0.00995874
Cthe_0211	glycoside hydrolase family 16	14.8367	15.4431	0.0148435	0.606385	0.606385
Cthe_2448	inner-membrane translocator	14.8346	14.1821	0.224546	-0.652582	0.652582
Cthe_2108	Orn/Lys/Arg decarboxylase major region	14.8341	15.6049	0.00282458	0.770877	0.770877
Cthe_3142	hypothetical protein	14.8324	14.1872	0.0542751	-0.645164	0.645164
Cthe_0644	Vitamin B12 dependent methionine synthase activation region	14.8306	14.7623	0.562273	-0.0682866	0.0682866
Cthe_1779	hypothetical protein	14.8301	14.7148	0.63197	-0.115292	0.115292
Cthe_3012	Carbohydrate binding family 6	14.8269	15.1717	0.143868	0.344837	0.344837
Cthe_2999	hypothetical protein	14.8263	14.5341	0.282787	-0.292146	0.292146
Cthe_3132	Dockerin type 1	14.825	15.2027	0.0922603	0.377777	0.377777
Cthe_3233	hypothetical protein	14.824	15.5928	0.0113876	0.768832	0.768832
Cthe_0580	aminotransferase class I and II	14.8234	15.1025	0.0508408	0.279081	0.279081
Cthe_1570	extracellular solute-binding protein family 3	14.8233	15.8938	0.0101847	1.07048	1.07048
Cthe_0638	FHA domain containing protein	14.8232	14.9501	0.40728	0.126906	0.126906
Cthe_2025	Resolvase helix-turn-helix domain protein	14.823	14.0565	0.0985326	-0.76653	0.76653
Cthe_0619	FeoA family protein	14.8223	16.1458	0.0021646	1.32344	1.32344
Cthe_2032	hypothetical protein	14.8184	15.7163	0.00204885	0.897851	0.897851
Cthe_1973	Tetratricopeptide TPR_1 repeat-containing protein	14.8174	15.5459	0.0144931	0.728558	0.728558
Cthe_1419	hypothetical protein	14.815	15.0417	0.185995	0.226715	0.226715
Cthe_1130	hypothetical protein	14.814	14.4781	0.053029	-0.335871	0.335871
Cthe_3038	copper amine oxidase-like domain-containing protein	14.8139	14.8549	0.899183	0.0409472	0.0409472
Cthe_2753	hypothetical protein	14.813	15.0901	0.446574	0.277085	0.277085
Cthe_0439	CobB/CobQ domain protein glutamine amidotransferase	14.8129	14.2154	0.0945198	-0.597484	0.597484
Cthe_0515	transposase IS66	14.8126	13.7533	0.00112645	-1.05923	1.05923
Cthe_1967	hypothetical protein	14.8077	14.761	0.831579	-0.0467137	0.0467137
Cthe_0909	lipoprotein signal peptidase	14.8067	14.6577	0.550123	-0.148996	0.148996
Cthe_0056	Ig domain protein group 2 domain protein	14.8064	15.6356	0.00271475	0.82914	0.82914
Cthe_0953	aspartate carbamoyltransferase	14.8063	13.9844	0.000316573	-0.821937	0.821937
Cthe_1009	O-methyltransferase family 3	14.8035	14.2481	0.0135309	-0.555348	0.555348
Cthe_3074	Cof-like hydrolase	14.8025	14.9282	0.3272	0.12569	0.12569
Cthe_1506	metal dependent phosphohydrolase	14.8007	15.1781	0.15482	0.377451	0.377451
Cthe_0684	Polynucleotide adenylyltransferase region	14.7974	14.6527	0.484881	-0.144643	0.144643
Cthe_2781	hypothetical protein	14.797	15.1709	0.0948609	0.373856	0.373856
Cthe_0582	multi-sensor signal transduction histidine kinase	14.7926	14.0333	0.00640132	-0.759369	0.759369
Cthe_0298	methyl-accepting chemotaxis sensory transducer	14.7909	15.0563	0.134362	0.265409	0.265409
Cthe_1587	ABC transporter related protein	14.7884	13.8055	0.00207932	-0.982869	0.982869
Cthe_0209	glycosyl transferase family 2	14.7867	14.5707	0.495038	-0.216055	0.216055
Cthe_3072	acyl-ACP thioesterase	14.7866	15.2044	0.0945448	0.417822	0.417822
Cthe_3183	TrkA-N domain protein	14.7846	15.0682	0.0402447	0.283557	0.283557
Cthe_0250	protein of unknown function UPF0027	14.7844	14.7861	0.987363	0.00164598	0.00164598
Cthe_2057	CRISPR-associated protein, TM1812 family	14.7842	14.5368	0.0310643	-0.247398	0.247398
Cthe_2623	exopolysaccharide biosynthesis protein	14.782	14.8608	0.339741	0.0788037	0.0788037
Cthe_2938	glucokinase, ROK family	14.7801	14.3279	0.0117952	-0.452206	0.452206
Cthe_0519	Site-specific DNA-methyltransferase (adenine-specific)	14.7748	14.9938	0.0171519	0.218928	0.218928
Cthe_2734	VanW family protein	14.7735	15.3653	0.0195508	0.591755	0.591755
Cthe_0252	hypothetical protein	14.7708	14.9626	0.0643396	0.191755	0.191755
Cthe_0186	UDP-glucose 4-epimerase	14.7685	14.5969	0.244063	-0.171528	0.171528
Cthe_2061	ribonuclease III	14.7676	13.9882	0.0572933	-0.779335	0.779335
Cthe_2052	hypothetical protein	14.7645	15.2561	0.0223582	0.491619	0.491619
Cthe_2382	major facilitator superfamily MFS_1	14.7633	14.815	0.687071	0.0517643	0.0517643
Cthe_0881	diguanylate cyclase	14.7631	14.966	0.355788	0.202937	0.202937
Cthe_0253	ATPase associated with various cellular activities AAA_3	14.7599	15.078	0.247906	0.318052	0.318052
Cthe_1456	ABC transporter related protein	14.7597	14.4206	0.0487258	-0.339117	0.339117
Cthe_0469	flagellar export protein FliJ	14.7595	13.5907	0.0173071	-1.16881	1.16881
Cthe_2671	transposase mutator type	14.7575	13.6412	0.000301538	-1.11631	1.11631
Cthe_2038	Dockerin type 1	14.7563	15.2182	0.0215491	0.461882	0.461882
Cthe_2589	hypothetical protein	14.7544	14.7681	0.895344	0.0136662	0.0136662
Cthe_1367	Protein-tyrosine-phosphatase	14.75	15.2079	0.217163	0.457914	0.457914
Cthe_0702	hypothetical protein	14.7492	14.5414	0.406783	-0.207875	0.207875
Cthe_1217	ATP-dependent Clp protease, ATP-binding subunit clpA	14.7486	14.5764	0.0214602	-0.172214	0.172214
Cthe_3114	glycosyl transferase group 1	14.7446	15.0428	0.110745	0.29817	0.29817
Cthe_0800	integral membrane sensor signal transduction histidine kinase	14.7445	14.4206	0.328456	-0.323892	0.323892
Cthe_2657	histone family protein DNA-binding protein	14.7411	12.5858	0.020251	-2.15536	2.15536
Cthe_1584	two component transcriptional regulator, AraC family	14.7405	14.9194	0.395468	0.178904	0.178904
Cthe_1131	hypothetical protein	14.7399	14.276	0.0779042	-0.463887	0.463887
Cthe_3224	hypothetical protein	14.7379	14.7298	0.97605	-0.00808941	0.00808941
Cthe_3073	HAD-superfamily hydrolase, subfamily IA, variant 3	14.7365	14.6674	0.792688	-0.069064	0.069064
Cthe_1418	hypothetical protein	14.7347	14.111	0.0633165	-0.623761	0.623761
Cthe_1326	GTP-binding protein LepA	14.7313	14.9852	0.175073	0.253936	0.253936
Cthe_1153	diguanylate cyclase	14.73	15.3818	0.182897	0.651871	0.651871
Cthe_3146	peptidase M56 BlaR1	14.7294	14.5586	0.30457	-0.170832	0.170832
Cthe_3136	peptidase S8 and S53 subtilisin kexin sedolisin	14.7286	14.8923	0.401578	0.163706	0.163706
Cthe_1358	glycosyltransferase	14.7273	14.7615	0.855207	0.0342707	0.0342707
Cthe_2132	hypothetical protein	14.7263	12.9882	0.00144111	-1.73812	1.73812
Cthe_2861	hypothetical protein	14.7261	14.9358	0.36106	0.209641	0.209641
Cthe_3036	methyl-accepting chemotaxis sensory transducer	14.7261	14.3643	0.0394837	-0.361788	0.361788
Cthe_0238	hypothetical protein	14.7235	13.8835	0.105601	-0.840045	0.840045
Cthe_0288	MCP methyltransferase, CheR-type	14.7229	14.0947	0.0870133	-0.628169	0.628169
Cthe_2663	methyl-accepting chemotaxis sensory transducer	14.7195	15.8963	1.28e-05	1.17675	1.17675
Cthe_1401	hypothetical protein	14.7194	14.4577	0.683093	-0.261716	0.261716
Cthe_0925	protein of unknown function DUF218	14.7164	14.6472	0.637919	-0.0692415	0.0692415
Cthe_0097	Peptidase M23	14.7156	14.6744	0.859783	-0.0412053	0.0412053
Cthe_1096	hypothetical protein	14.7112	15.6887	0.00141672	0.977576	0.977576
Cthe_0781	GCN5-related N-acetyltransferase	14.7097	13.8904	0.042104	-0.819286	0.819286
Cthe_0040	glycoside hydrolase family 9	14.7087	14.8831	0.139409	0.174412	0.174412
Cthe_2937	cobalt transport protein	14.7057	14.5598	0.209338	-0.145946	0.145946
Cthe_2074	protein of unknown function DUF378	14.7044	14.5833	0.551194	-0.121078	0.121078
Cthe_0251	transglutaminase domain-containing protein	14.7039	14.6725	0.63559	-0.0314149	0.0314149
Cthe_1926	Hedgehog/intein hint domain protein	14.702	14.8084	0.693256	0.106419	0.106419
Cthe_1830	hypothetical protein	14.7009	14.8484	0.490815	0.147476	0.147476
Cthe_1781	hypothetical protein	14.6951	14.6049	0.803724	-0.0901331	0.0901331
Cthe_0276	D-isomer specific 2-hydroxyacid dehydrogenase NAD-binding protein	14.694	14.7816	0.661422	0.0876133	0.0876133
Cthe_0648	glutamyl-tRNA synthetase	14.6939	15.2693	0.0134178	0.575321	0.575321
Cthe_2080	NUDIX hydrolase	14.6926	14.5482	0.452447	-0.144402	0.144402
Cthe_0300	spore coat assembly protein SafA	14.6906	14.9624	0.183536	0.27181	0.27181
Cthe_3214	protein of unknown function DUF324	14.6899	14.7324	0.894579	0.0425091	0.0425091
Cthe_1543	aspartyl-tRNA synthetase	14.6884	13.0771	0.00218296	-1.61126	1.61126
Cthe_2669	hypothetical protein	14.6851	14.7101	0.898473	0.0250499	0.0250499
Cthe_2995	hypothetical protein	14.6834	14.4597	0.231418	-0.223702	0.223702
Cthe_1480	hypothetical protein	14.6747	16.2263	0.018693	1.55169	1.55169
Cthe_3185	tRNA-guanine transglycosylase, various specificities	14.6725	14.5791	0.626802	-0.0934937	0.0934937
Cthe_3131	von Willebrand factor type A	14.669	14.2855	0.160225	-0.383492	0.383492
Cthe_1831	hypothetical protein	14.6666	14.8362	0.0434074	0.16959	0.16959
Cthe_0136	4'-phosphopantetheinyl transferase	14.6641	14.3328	0.205578	-0.331265	0.331265
Cthe_2113	integral membrane sensor signal transduction histidine kinase	14.6639	15.2719	0.000493056	0.608068	0.608068
Cthe_0280	Coat F domain protein	14.663	14.7798	0.0706241	0.116871	0.116871
Cthe_1928	Hedgehog/intein hint domain protein	14.6603	14.813	0.292475	0.152682	0.152682
Cthe_1856	small acid-soluble spore protein beta	14.6601	13.943	0.028932	-0.717105	0.717105
Cthe_0947	dihydroorotate dehydrogenase family protein	14.6598	14.6536	0.987835	-0.00614573	0.00614573
Cthe_1427	branched-chain amino acid transport	14.6591	15.0593	0.00350414	0.400207	0.400207
Cthe_3028	Pyridoxal-dependent decarboxylase	14.6582	16.1017	0.00153643	1.44352	1.44352
Cthe_2157	hypothetical protein	14.6576	14.3175	0.109335	-0.340105	0.340105
Cthe_2277	hypothetical protein	14.6536	14.8956	0.0822304	0.241974	0.241974
Cthe_3211	protein of unknown function DUF324	14.6516	15.0423	0.0989182	0.390724	0.390724
Cthe_2270	ABC transporter related protein	14.6487	14.1948	0.00416642	-0.453908	0.453908
Cthe_1030	Tetratricopeptide TPR_1 repeat-containing protein	14.6482	14.5015	0.464942	-0.14675	0.14675
Cthe_1679	Methyltransferase type 11	14.6481	14.638	0.967107	-0.0100984	0.0100984
Cthe_2488	phage tape measure protein	14.6444	14.7022	0.882352	0.0578461	0.0578461
Cthe_2081	GTP-binding proten HflX	14.643	14.4399	0.507167	-0.203101	0.203101
Cthe_0015	alpha-L-arabinofuranosidase B	14.6404	14.6691	0.913309	0.0286875	0.0286875
Cthe_1028	acetate kinase	14.6375	15.5165	0.0264303	0.878982	0.878982
Cthe_1732	hypothetical protein	14.629	15.0856	0.254694	0.456595	0.456595
Cthe_0116	protein of unknown function DUF199	14.6273	14.9652	0.0641948	0.337832	0.337832
Cthe_0960	SpoIID/LytB domain protein	14.6227	14.2537	0.0278647	-0.368979	0.368979
Cthe_2946	2C-methyl-D-erythritol 2,4-cyclodiphosphate synthase	14.615	14.999	0.115852	0.383917	0.383917
Cthe_1052	competence/damage-inducible protein CinA	14.6098	13.9502	0.00982618	-0.659624	0.659624
Cthe_0166	4Fe-4S ferredoxin iron-sulfur binding domain protein	14.6063	14.1812	0.120276	-0.425083	0.425083
Cthe_0005	hypothetical protein	14.6049	14.9889	0.195681	0.383946	0.383946
Cthe_1444	GCN5-related N-acetyltransferase	14.6036	14.5452	0.717898	-0.0583952	0.0583952
Cthe_1974	hypothetical protein	14.6017	14.8584	0.248871	0.256637	0.256637
Cthe_2611	S-layer domain-containing protein	14.601	15.002	0.22158	0.40096	0.40096
Cthe_2429	sporulation integral membrane protein YtvI	14.6003	15.0011	0.0172379	0.400715	0.400715
Cthe_2817	CheW protein	14.595	13.4567	0.0148119	-1.13827	1.13827
Cthe_0592	Methyltransferase type 11	14.5944	14.6323	0.786691	0.0379655	0.0379655
Cthe_1768	NifU-like domain-containing protein	14.5935	14.843	0.167401	0.249537	0.249537
Cthe_1007	GTP-binding protein TypA	14.5888	14.6936	0.497951	0.10483	0.10483
Cthe_1454	hypothetical protein	14.5868	14.466	0.276193	-0.120784	0.120784
Cthe_0033	small GTP-binding protein	14.5859	14.2147	0.184184	-0.371195	0.371195
Cthe_0183	protein of unknown function DUF208	14.5857	13.9201	0.0134092	-0.665624	0.665624
Cthe_3046	cell cycle protein	14.5854	14.5575	0.868798	-0.0278948	0.0278948
Cthe_1309	Radical SAM domain protein	14.5818	15.7376	0.00166806	1.15579	1.15579
Cthe_0609	peptidase M42 family protein	14.5806	14.8812	0.0928545	0.300606	0.300606
Cthe_2147	glycoside hydrolase family 5	14.5805	14.7888	0.239985	0.208317	0.208317
Cthe_3047	Peptidoglycan glycosyltransferase	14.5805	14.745	0.637318	0.164529	0.164529
Cthe_1314	DNA-directed RNA polymerase, omega subunit	14.5778	14.6776	0.634596	0.0997785	0.0997785
Cthe_2314	hypothetical protein	14.5767	14.1586	0.16625	-0.418112	0.418112
Cthe_2245	FlgN family protein	14.5765	14.8683	0.0961112	0.291853	0.291853
Cthe_1249	amidophosphoribosyltransferase	14.5745	16.0712	0.0104697	1.49672	1.49672
Cthe_0115	glycogen debranching enzyme	14.5722	14.5723	0.99943	0.000119783	0.000119783
Cthe_2251	S-adenosylmethionine synthetase	14.5718	14.0546	0.111376	-0.517157	0.517157
Cthe_1491	transcriptional regulator PadR family protein	14.5695	14.1677	0.187273	-0.401795	0.401795
Cthe_1140	hypothetical protein	14.5661	14.4599	0.641	-0.106172	0.106172
Cthe_1519	SAM-dependent methyltransferase	14.5649	15.3005	0.0219757	0.735562	0.735562
Cthe_3186	Radical SAM domain protein	14.5609	14.6713	0.525075	0.110378	0.110378
Cthe_0470	hypothetical protein	14.5586	12.9849	0.00905841	-1.57378	1.57378
Cthe_0062	sulfatase	14.5554	14.7577	0.425878	0.202348	0.202348
Cthe_0473	flagellar operon protein	14.5498	13.1295	0.00920098	-1.42032	1.42032
Cthe_1221	glycosyltransferase 36	14.5474	14.6487	0.713528	0.101375	0.101375
Cthe_0273	diguanylate cyclase and metal dependent phosphohydrolase	14.5456	15.3022	0.0339525	0.756533	0.756533
Cthe_2956	hypothetical protein	14.5445	14.1657	0.0309272	-0.378788	0.378788
Cthe_2405	Heavy metal transport/detoxification protein	14.5445	14.5764	0.737874	0.0319351	0.0319351
Cthe_1959	Methyltransferase type 11	14.5436	14.3164	0.151401	-0.227202	0.227202
Cthe_3016	(NiFe) hydrogenase maturation protein HypF	14.5428	14.0733	0.181755	-0.469539	0.469539
Cthe_3215	CRISPR-associated protein, TM1812 family	14.5418	14.0765	0.339739	-0.465371	0.465371
Cthe_1240	metal dependent phosphohydrolase	14.5404	14.9952	0.0597814	0.454807	0.454807
Cthe_2957	hypothetical protein	14.5395	14.0261	0.0271471	-0.513368	0.513368
Cthe_2512	protein of unknown function DUF951	14.538	13.9553	0.0484901	-0.582685	0.582685
Cthe_2308	CheC domain protein	14.5378	15.2508	0.0591815	0.712928	0.712928
Cthe_1620	PilT protein domain protein	14.5338	15.0937	0.18136	0.559917	0.559917
Cthe_2846	hypothetical protein	14.5329	14.7444	0.421736	0.211541	0.211541
[truncated: 985 more rows]

## Sheet: Fold Change
Row_ID	19h (average)	43h (average)	Fold Change	Absolute Fold Change
Cthe_0001	15.4714	16.0356	0.564231	0.564231
Cthe_0002	15.8966	16.1333	0.236702	0.236702
Cthe_0003	14.9661	15.1301	0.163917	0.163917
Cthe_0004	14.0152	14.1816	0.166395	0.166395
Cthe_0005	14.6049	14.9889	0.383946	0.383946
Cthe_0006	13.5051	13.3484	-0.156727	0.156727
Cthe_0007	14.4208	14.7407	0.319852	0.319852
Cthe_0008	13.7305	14.1741	0.44361	0.44361
Cthe_0009	15.287	15.669	0.382065	0.382065
Cthe_0010	15.1726	15.4212	0.248604	0.248604
Cthe_0015	14.6404	14.6691	0.0286875	0.0286875
Cthe_0016	17.6551	17.5411	-0.114002	0.114002
Cthe_0017	17.3779	17.198	-0.179878	0.179878
Cthe_0018	17.2886	16.9909	-0.297707	0.297707
Cthe_0019	17.0079	16.7821	-0.225776	0.225776
Cthe_0020	14.0131	13.741	-0.272131	0.272131
Cthe_0021	13.2899	12.2326	-1.0573	1.0573
Cthe_0022	13.3249	12.1118	-1.21318	1.21318
Cthe_0023	13.2411	11.654	-1.5871	1.5871
Cthe_0024	13.3636	12.2644	-1.09928	1.09928
Cthe_0025	13.1043	11.8678	-1.23646	1.23646
Cthe_0028	14.4024	14.4759	0.0734452	0.0734452
Cthe_0029	15.9303	15.0309	-0.899395	0.899395
Cthe_0030	14.8771	14.4672	-0.409932	0.409932
Cthe_0031	14.2068	14.0198	-0.186958	0.186958
Cthe_0032	16.241	16.3729	0.13193	0.13193
Cthe_0033	14.5859	14.2147	-0.371195	0.371195
Cthe_0034	12.987	11.6226	-1.36441	1.36441
Cthe_0035	13.4181	11.0518	-2.36635	2.36635
Cthe_0036	13.8417	11.1723	-2.66943	2.66943
Cthe_0037	13.0565	10.6641	-2.39232	2.39232
Cthe_0038	13.5149	11.4771	-2.03779	2.03779
Cthe_0039	13.1526	11.4502	-1.70243	1.70243
Cthe_0040	14.7087	14.8831	0.174412	0.174412
Cthe_0041	13.4397	13.2302	-0.209505	0.209505
Cthe_0042	14.9581	15.4785	0.520415	0.520415
Cthe_0043	16.5269	16.333	-0.193969	0.193969
Cthe_0044	14.0528	14.9842	0.931463	0.931463
Cthe_0045	15.3289	15.4612	0.132312	0.132312
Cthe_0046	14.8721	15.5986	0.726537	0.726537
Cthe_0047	13.9836	14.2992	0.315648	0.315648
Cthe_0048	13.7633	13.8038	0.040477	0.040477
Cthe_0049	13.5979	14.1317	0.533872	0.533872
Cthe_0050	13.2091	13.0243	-0.184863	0.184863
Cthe_0051	13.1318	11.9884	-1.14341	1.14341
Cthe_0052	16.7403	16.3233	-0.416982	0.416982
Cthe_0053	16.4424	15.8918	-0.550654	0.550654
Cthe_0054	15.8769	15.8569	-0.0199278	0.0199278
Cthe_0055	13.5002	12.9646	-0.53569	0.53569
Cthe_0056	14.8064	15.6356	0.82914	0.82914
Cthe_0057	12.8231	12.0519	-0.77117	0.77117
Cthe_0058	15.5992	14.8491	-0.750151	0.750151
Cthe_0059	15.7792	15.5677	-0.211478	0.211478
Cthe_0060	16.0674	16.2268	0.15944	0.15944
Cthe_0061	15.8576	16.247	0.389391	0.389391
Cthe_0062	14.5554	14.7577	0.202348	0.202348
Cthe_0063	17.9592	17.6759	-0.283289	0.283289
Cthe_0064	17.3107	17.1458	-0.16496	0.16496
Cthe_0065	16.7408	16.6571	-0.0836665	0.0836665
Cthe_0066	17.1293	17.0068	-0.122499	0.122499
Cthe_0067	16.5333	16.5199	-0.0133857	0.0133857
Cthe_0068	17.1532	17.1698	0.0166117	0.0166117
Cthe_0069	16.355	16.1754	-0.179605	0.179605
Cthe_0070	16.5007	16.582	0.0813114	0.0813114
Cthe_0071	15.3705	15.4756	0.105051	0.105051
Cthe_0072	16.276	16.6639	0.387903	0.387903
Cthe_0073	16.4779	16.9551	0.477196	0.477196
Cthe_0075	14.8945	15.508	0.61348	0.61348
Cthe_0076	16.7733	16.705	-0.0682101	0.0682101
Cthe_0077	17.1047	16.949	-0.155789	0.155789
Cthe_0079	15.0912	16.1791	1.08785	1.08785
Cthe_0080	15.2472	15.7064	0.459192	0.459192
Cthe_0081	15.8049	15.6614	-0.143523	0.143523
Cthe_0082	16.9804	16.9649	-0.0154889	0.0154889
Cthe_0083	15.8623	15.9427	0.0804376	0.0804376
Cthe_0084	15.3015	14.7369	-0.564641	0.564641
Cthe_0085	17.2728	16.8982	-0.374608	0.374608
Cthe_0086	13.2116	12.3206	-0.890939	0.890939
Cthe_0087	16.9908	16.8936	-0.0972534	0.0972534
Cthe_0088	16.6243	16.6518	0.027457	0.027457
Cthe_0089	16.593	16.6422	0.0491646	0.0491646
Cthe_0090	16.4429	16.5251	0.0822024	0.0822024
Cthe_0091	15.8357	15.7216	-0.114113	0.114113
Cthe_0092	15.8731	15.9292	0.0560759	0.0560759
Cthe_0093	17.3781	17.2107	-0.167374	0.167374
Cthe_0094	17.1776	17.0525	-0.12508	0.12508
Cthe_0095	16.8494	16.9636	0.114147	0.114147
Cthe_0096	15.0208	15.3482	0.32747	0.32747
Cthe_0097	14.7156	14.6744	-0.0412053	0.0412053
Cthe_0098	13.5874	13.1192	-0.468235	0.468235
Cthe_0099	15.4101	15.9524	0.542337	0.542337
Cthe_0100	17.0379	16.7507	-0.287242	0.287242
Cthe_0101	17.0579	16.9614	-0.0964964	0.0964964
Cthe_0102	14.9191	15.3222	0.403111	0.403111
Cthe_0103	14.9431	14.7552	-0.187874	0.187874
Cthe_0104	16.8506	16.8912	0.040529	0.040529
Cthe_0105	16.8008	16.9904	0.189585	0.189585
Cthe_0106	17.0914	17.1947	0.103353	0.103353
Cthe_0107	16.4192	16.6415	0.222287	0.222287
Cthe_0108	16.8012	17.0303	0.229031	0.229031
Cthe_0109	13.1206	12.246	-0.874625	0.874625
Cthe_0110	15.8738	15.9549	0.0810675	0.0810675
Cthe_0111	15.8862	15.9017	0.0155213	0.0155213
Cthe_0112	14.9886	14.9351	-0.0535621	0.0535621
Cthe_0113	14.2825	14.1001	-0.182391	0.182391
Cthe_0114	15.1959	15.2326	0.0367066	0.0367066
Cthe_0115	14.5722	14.5723	0.000119783	0.000119783
Cthe_0116	14.6273	14.9652	0.337832	0.337832
Cthe_0117	13.5933	13.2857	-0.307573	0.307573
Cthe_0118	12.7189	10.8758	-1.84304	1.84304
Cthe_0119	12.9854	11.9252	-1.06022	1.06022
Cthe_0120	13.0119	11.8249	-1.18696	1.18696
Cthe_0121	12.617	10.4616	-2.15541	2.15541
Cthe_0122	12.6527	10.689	-1.96373	1.96373
Cthe_0123	12.7711	11.2927	-1.47836	1.47836
Cthe_0124	12.7195	11.195	-1.5245	1.5245
Cthe_0125	13.7124	14.2061	0.493682	0.493682
Cthe_0126	13.1003	12.5114	-0.588834	0.588834
Cthe_0127	14.9826	14.7144	-0.268269	0.268269
Cthe_0129	16.6894	16.6871	-0.0023739	0.0023739
Cthe_0130	16.2189	16.2118	-0.0071198	0.0071198
Cthe_0131	15.5396	15.165	-0.374639	0.374639
Cthe_0132	15.3424	15.4449	0.102497	0.102497
Cthe_0133	14.3996	14.1163	-0.283352	0.283352
Cthe_0134	13.6716	13.0303	-0.641308	0.641308
Cthe_0135	14.1681	13.8449	-0.323138	0.323138
Cthe_0136	14.6641	14.3328	-0.331265	0.331265
Cthe_0137	17.7357	17.4357	-0.299976	0.299976
Cthe_0138	16.5479	16.73	0.182144	0.182144
Cthe_0139	16.8738	17.1205	0.246742	0.246742
Cthe_0140	17.8068	17.6582	-0.148521	0.148521
Cthe_0142	14.2232	15.2224	0.999217	0.999217
Cthe_0143	17.4995	17.4191	-0.0804026	0.0804026
Cthe_0144	17.1226	16.9451	-0.177506	0.177506
Cthe_0145	16.5487	16.3009	-0.247813	0.247813
Cthe_0146	16.9874	17.0455	0.0581356	0.0581356
Cthe_0147	16.6994	16.7355	0.0361255	0.0361255
Cthe_0149	15.1819	14.4775	-0.704351	0.704351
Cthe_0150	14.96	15.2831	0.323089	0.323089
Cthe_0151	16.9488	16.3606	-0.588191	0.588191
Cthe_0152	17.3177	17.1515	-0.166221	0.166221
Cthe_0153	16.8124	16.6099	-0.202487	0.202487
Cthe_0154	17.5288	17.155	-0.373806	0.373806
Cthe_0155	16.87	16.9148	0.0447721	0.0447721
Cthe_0156	15.088	15.0179	-0.0700921	0.0700921
Cthe_0157	15.5528	15.3558	-0.196989	0.196989
Cthe_0158	16.8869	16.7587	-0.128207	0.128207
Cthe_0160	17.4794	17.2136	-0.265788	0.265788
Cthe_0161	17.4337	17.2009	-0.232863	0.232863
Cthe_0162	17.0463	16.8769	-0.169446	0.169446
Cthe_0163	16.2273	16.4001	0.172749	0.172749
Cthe_0164	17.0644	16.7978	-0.266579	0.266579
Cthe_0165	15.9641	15.6389	-0.325197	0.325197
Cthe_0166	14.6063	14.1812	-0.425083	0.425083
Cthe_0167	15.1334	14.6955	-0.437973	0.437973
Cthe_0168	14.1435	13.4086	-0.734943	0.734943
Cthe_0169	13.1696	12.0995	-1.07016	1.07016
Cthe_0170	13.1501	12.5367	-0.613388	0.613388
Cthe_0171	13.0495	11.3771	-1.6724	1.6724
Cthe_0172	12.7016	10.7607	-1.9409	1.9409
Cthe_0173	12.7308	11.021	-1.70979	1.70979
Cthe_0174	15.214	15.5199	0.305902	0.305902
Cthe_0175	16.5095	16.7227	0.213176	0.213176
Cthe_0176	16.5097	16.318	-0.191703	0.191703
Cthe_0177	15.8277	15.791	-0.036751	0.036751
Cthe_0178	17.0694	16.5862	-0.483247	0.483247
Cthe_0179	17.3315	16.986	-0.345474	0.345474
Cthe_0180	14.9867	14.3722	-0.614482	0.614482
Cthe_0181	15.2035	14.8365	-0.367025	0.367025
Cthe_0182	15.5272	15.1541	-0.373109	0.373109
Cthe_0183	14.5857	13.9201	-0.665624	0.665624
Cthe_0184	17.3915	17.2914	-0.100071	0.100071
Cthe_0185	16.1679	15.9122	-0.255745	0.255745
Cthe_0186	14.7685	14.5969	-0.171528	0.171528
Cthe_0187	14.8846	15.1909	0.306351	0.306351
Cthe_0188	15.9149	16.1797	0.264753	0.264753
Cthe_0189	15.704	16.3587	0.654631	0.654631
Cthe_0190	15.4101	16.0034	0.5933	0.5933
Cthe_0191	15.6594	16.2504	0.591017	0.591017
Cthe_0193	14.355	13.9306	-0.424312	0.424312
Cthe_0194	15.2516	14.6898	-0.561755	0.561755
Cthe_0196	16.7186	15.8674	-0.851215	0.851215
Cthe_0197	17.3341	16.5268	-0.807246	0.807246
Cthe_0198	16.689	15.4605	-1.22848	1.22848
Cthe_0199	16.3833	15.0208	-1.36245	1.36245
Cthe_0200	16.7431	16.3913	-0.351799	0.351799
Cthe_0201	17.3561	17.4504	0.0942863	0.0942863
Cthe_0202	17.0321	17.1356	0.103505	0.103505
Cthe_0203	16.6115	16.9044	0.2929	0.2929
Cthe_0204	16.8761	16.8841	0.00799697	0.00799697
Cthe_0205	15.598	15.7058	0.107878	0.107878
Cthe_0206	15.0771	15.4181	0.341053	0.341053
Cthe_0207	15.3919	15.333	-0.0589668	0.0589668
Cthe_0208	15.2064	15.2741	0.0677286	0.0677286
Cthe_0209	14.7867	14.5707	-0.216055	0.216055
Cthe_0210	15.9943	16.0502	0.0558899	0.0558899
Cthe_0211	14.8367	15.4431	0.606385	0.606385
Cthe_0212	16.7221	16.5082	-0.213859	0.213859
Cthe_0213	16.608	16.2849	-0.32304	0.32304
Cthe_0214	15.4732	15.0467	-0.426426	0.426426
Cthe_0215	15.6909	15.4099	-0.281043	0.281043
Cthe_0216	16.0477	15.8897	-0.15796	0.15796
Cthe_0217	16.8696	16.7779	-0.0917812	0.0917812
Cthe_0218	14.3997	15.1637	0.763953	0.763953
Cthe_0219	14.3678	14.7929	0.425034	0.425034
Cthe_0221	16.5731	16.3936	-0.17948	0.17948
Cthe_0222	15.5495	15.1388	-0.410651	0.410651
Cthe_0223	13.3866	12.02	-1.36666	1.36666
Cthe_0226	16.768	16.388	-0.379942	0.379942
Cthe_0227	15.9021	15.7235	-0.178603	0.178603
Cthe_0228	14.5131	14.4821	-0.0309301	0.0309301
Cthe_0229	14.2913	14.265	-0.0262682	0.0262682
Cthe_0230	16.3287	16.0405	-0.288218	0.288218
Cthe_0231	16.039	15.6872	-0.351785	0.351785
Cthe_0232	16.513	16.0265	-0.486538	0.486538
Cthe_0233	15.5309	15.4137	-0.117205	0.117205
Cthe_0234	16.9723	16.1144	-0.857918	0.857918
Cthe_0235	17.464	17.0077	-0.456357	0.456357
Cthe_0236	17.3348	17.2775	-0.0572253	0.0572253
Cthe_0237	16.2063	16.2079	0.00156736	0.00156736
Cthe_0238	14.7235	13.8835	-0.840045	0.840045
Cthe_0239	16.4128	16.1352	-0.277574	0.277574
Cthe_0240	16.7768	16.8963	0.11951	0.11951
Cthe_0241	16.6682	16.7523	0.0841	0.0841
Cthe_0242	16.1408	15.8764	-0.264362	0.264362
Cthe_0243	16.5386	16.541	0.00241941	0.00241941
Cthe_0244	16.6223	16.6278	0.00552207	0.00552207
Cthe_0245	17.0347	16.8981	-0.136536	0.136536
Cthe_0246	13.3712	14.1828	0.811657	0.811657
Cthe_0247	15.5347	16.0044	0.469753	0.469753
Cthe_0249	14.9834	15.1351	0.151762	0.151762
Cthe_0250	14.7844	14.7861	0.00164598	0.00164598
Cthe_0251	14.7039	14.6725	-0.0314149	0.0314149
Cthe_0252	14.7708	14.9626	0.191755	0.191755
Cthe_0253	14.7599	15.078	0.318052	0.318052
Cthe_0254	15.4036	15.6151	0.21148	0.21148
Cthe_0255	13.9088	13.5468	-0.362004	0.362004
Cthe_0256	13.5995	12.7889	-0.810622	0.810622
Cthe_0257	13.7438	12.8206	-0.923194	0.923194
Cthe_0258	16.3944	16.7441	0.349668	0.349668
Cthe_0259	14.9728	15.3186	0.345803	0.345803
Cthe_0260	13.0041	11.7494	-1.25476	1.25476
Cthe_0261	15.7794	15.6653	-0.114136	0.114136
Cthe_0262	16.841	16.7303	-0.110734	0.110734
Cthe_0263	12.9821	11.7758	-1.20629	1.20629
Cthe_0264	12.765	10.9545	-1.81054	1.81054
Cthe_0265	16.8703	17.4306	0.560271	0.560271
Cthe_0266	17.0372	17.3693	0.332137	0.332137
Cthe_0267	16.4616	16.77	0.30848	0.30848
Cthe_0268	15.7155	15.164	-0.551517	0.551517
Cthe_0269	17.1549	17.2469	0.092002	0.092002
Cthe_0270	15.3511	16.0707	0.719646	0.719646
Cthe_0271	17.3984	17.4108	0.0123934	0.0123934
Cthe_0272	15.6793	16.2897	0.610338	0.610338
Cthe_0273	14.5456	15.3022	0.756533	0.756533
Cthe_0274	15.3111	15.8272	0.516032	0.516032
Cthe_0275	15.89	16.1479	0.257889	0.257889
Cthe_0276	14.694	14.7816	0.0876133	0.0876133
Cthe_0277	15.5037	15.5826	0.078899	0.078899
Cthe_0278	16.162	16.4603	0.298298	0.298298
Cthe_0279	15.654	15.934	0.279983	0.279983
Cthe_0280	14.663	14.7798	0.116871	0.116871
Cthe_0281	12.6768	10.7074	-1.96942	1.96942
Cthe_0282	13.535	13.7045	0.169483	0.169483
Cthe_0283	17.6381	17.4303	-0.207805	0.207805
Cthe_0284	15.9752	15.8554	-0.119813	0.119813
Cthe_0285	17.3032	17.0479	-0.255312	0.255312
Cthe_0286	16.2321	15.6801	-0.552062	0.552062
Cthe_0287	16.028	15.4008	-0.627171	0.627171
Cthe_0288	14.7229	14.0947	-0.628169	0.628169
Cthe_0289	16.3439	16.6044	0.260517	0.260517
Cthe_0290	16.0497	16.3436	0.293907	0.293907
Cthe_0291	13.5831	13.7847	0.201576	0.201576
Cthe_0293	15.4607	15.6538	0.193032	0.193032
Cthe_0295	16.624	16.7264	0.102405	0.102405
Cthe_0296	15.4687	15.9943	0.52563	0.52563
Cthe_0297	15.2728	15.418	0.145273	0.145273
Cthe_0298	14.7909	15.0563	0.265409	0.265409
Cthe_0299	16.9414	17.0176	0.0762686	0.0762686
Cthe_0300	14.6906	14.9624	0.27181	0.27181
Cthe_0301	13.8324	14.3417	0.509328	0.509328
Cthe_0302	14.4356	15.498	1.06237	1.06237
Cthe_0303	16.7599	16.9531	0.193174	0.193174
Cthe_0305	15.2221	15.312	0.0899226	0.0899226
Cthe_0306	15.2054	15.437	0.231578	0.231578
Cthe_0307	17.7206	17.5285	-0.192188	0.192188
Cthe_0308	16.8194	16.7905	-0.0288861	0.0288861
Cthe_0309	16.8869	16.9465	0.0595935	0.0595935
Cthe_0310	16.6401	16.6586	0.01848	0.01848
Cthe_0311	15.8859	16.4724	0.586445	0.586445
Cthe_0312	16.4096	16.2913	-0.118283	0.118283
Cthe_0313	15.109	15.5061	0.39708	0.39708
Cthe_0314	14.3772	14.7611	0.383858	0.383858
Cthe_0315	13.625	13.5018	-0.123241	0.123241
Cthe_0316	13.985	13.7081	-0.276832	0.276832
Cthe_0317	14.928	15.447	0.519043	0.519043
Cthe_0318	12.7081	10.8805	-1.82754	1.82754
Cthe_0319	15.4398	15.3789	-0.060927	0.060927
Cthe_0320	15.4886	15.5217	0.0330821	0.0330821
Cthe_0321	14.8722	14.865	-0.007248	0.007248
Cthe_0322	15.0755	15.4197	0.344256	0.344256
Cthe_0323	16.0775	15.8756	-0.201892	0.201892
Cthe_0324	15.9386	16.1572	0.218553	0.218553
Cthe_0325	15.9351	16.5747	0.639648	0.639648
Cthe_0326	14.3206	14.4972	0.176605	0.176605
Cthe_0327	15.4023	15.0656	-0.336768	0.336768
Cthe_0328	14.4209	14.8109	0.389932	0.389932
Cthe_0329	15.8815	16.4897	0.608182	0.608182
Cthe_0330	16.4256	16.7249	0.29926	0.29926
Cthe_0331	16.3275	16.4436	0.116176	0.116176
Cthe_0332	15.8831	15.5472	-0.335899	0.335899
Cthe_0333	16.6749	16.7145	0.039548	0.039548
Cthe_0334	15.5946	15.5512	-0.0434514	0.0434514
Cthe_0335	15.5671	15.6114	0.0443338	0.0443338
Cthe_0336	16.3829	16.5425	0.159598	0.159598
Cthe_0337	15.6688	15.6485	-0.0202898	0.0202898
Cthe_0338	17.304	16.9321	-0.371895	0.371895
Cthe_0339	17.5784	17.2521	-0.326271	0.326271
Cthe_0340	17.8683	17.6372	-0.231167	0.231167
Cthe_0341	17.1684	17.0381	-0.130368	0.130368
Cthe_0342	17.1393	17.0009	-0.138488	0.138488
Cthe_0343	15.1796	15.1465	-0.033048	0.033048
Cthe_0344	17.6738	17.4357	-0.238103	0.238103
Cthe_0345	17.198	16.9982	-0.199811	0.199811
Cthe_0346	15.8976	15.6431	-0.254479	0.254479
Cthe_0347	17.2236	16.9913	-0.232349	0.232349
Cthe_0349	17.7406	17.5705	-0.170096	0.170096
Cthe_0350	16.5229	16.564	0.0410087	0.0410087
Cthe_0351	15.9636	16.2104	0.246835	0.246835
Cthe_0352	13.1221	11.928	-1.19411	1.19411
Cthe_0353	13.3342	12.6549	-0.679323	0.679323
Cthe_0354	13.4808	13.2738	-0.20695	0.20695
Cthe_0355	14.0763	14.2228	0.146484	0.146484
Cthe_0357	17.2111	17.4207	0.209585	0.209585
Cthe_0358	12.6333	10.7482	-1.88512	1.88512
Cthe_0359	13.1827	12.2574	-0.925377	0.925377
Cthe_0360	17.6992	17.5705	-0.128765	0.128765
Cthe_0361	17.9095	17.7309	-0.178596	0.178596
Cthe_0362	17.0682	16.871	-0.197238	0.197238
Cthe_0363	16.4678	16.6361	0.168309	0.168309
Cthe_0364	16.9957	16.9853	-0.0104784	0.0104784
Cthe_0365	16.8823	16.7513	-0.131034	0.131034
Cthe_0366	15.2462	15.4441	0.197893	0.197893
Cthe_0367	14.898	14.8704	-0.0275273	0.0275273
Cthe_0368	15.9474	16.3436	0.396112	0.396112
Cthe_0369	15.2768	15.6926	0.415828	0.415828
Cthe_0370	15.2122	15.6036	0.391443	0.391443
Cthe_0372	15.6356	15.7476	0.112058	0.112058
Cthe_0373	15.5076	15.2082	-0.299384	0.299384
Cthe_0374	17.3223	16.7331	-0.589185	0.589185
Cthe_0375	16.0375	15.627	-0.410445	0.410445
Cthe_0376	13.1035	12.2462	-0.85725	0.85725
Cthe_0377	13.0583	12.0919	-0.966405	0.966405
Cthe_0378	13.335	13.074	-0.260999	0.260999
Cthe_0379	13.4002	13.2012	-0.198963	0.198963
Cthe_0380	13.307	12.6879	-0.619113	0.619113
Cthe_0381	13.36	12.6473	-0.712702	0.712702
Cthe_0382	13.3268	12.8964	-0.43043	0.43043
Cthe_0383	13.2835	12.7941	-0.489322	0.489322
Cthe_0384	12.9865	11.8492	-1.13732	1.13732
Cthe_0386	12.9407	11.8794	-1.06129	1.06129
Cthe_0388	18.0033	17.7454	-0.257847	0.257847
Cthe_0389	17.9171	17.6675	-0.249592	0.249592
Cthe_0390	17.7324	17.5033	-0.229078	0.229078
Cthe_0391	17.7528	17.4812	-0.271572	0.271572
Cthe_0392	17.7464	17.4908	-0.255602	0.255602
Cthe_0393	17.9501	17.6487	-0.301403	0.301403
Cthe_0394	17.8984	17.5971	-0.301233	0.301233
Cthe_0395	17.3233	17.0813	-0.241978	0.241978
Cthe_0396	14.8438	15.0401	0.196288	0.196288
Cthe_0397	14.2095	13.9203	-0.289141	0.289141
Cthe_0398	14.8411	14.9788	0.137715	0.137715
Cthe_0399	15.8686	16.1605	0.291897	0.291897
Cthe_0400	14.9578	15.2222	0.26442	0.26442
Cthe_0401	16.6955	16.6641	-0.0314896	0.0314896
Cthe_0402	16.7852	16.8392	0.0539392	0.0539392
Cthe_0403	15.7957	15.7299	-0.0658416	0.0658416
Cthe_0404	16.5012	16.3644	-0.136804	0.136804
Cthe_0405	16.0907	16.1304	0.0396545	0.0396545
Cthe_0406	15.5196	15.375	-0.144605	0.144605
Cthe_0407	15.2537	14.4874	-0.766275	0.766275
Cthe_0408	15.3969	15.4598	0.0629328	0.0629328
Cthe_0409	16.6535	16.3418	-0.311717	0.311717
Cthe_0410	16.989	16.97	-0.0189529	0.0189529
Cthe_0411	16.407	15.8675	-0.539558	0.539558
Cthe_0412	17.5583	17.4901	-0.0682506	0.0682506
Cthe_0413	16.9517	17.3986	0.446931	0.446931
Cthe_0414	13.0104	12.6422	-0.368218	0.368218
Cthe_0415	12.9075	11.8141	-1.09337	1.09337
Cthe_0416	12.7138	10.7899	-1.92396	1.92396
Cthe_0417	15.4157	14.141	-1.27468	1.27468
Cthe_0418	16.9622	16.4433	-0.518941	0.518941
Cthe_0419	16.1389	15.137	-1.0019	1.0019
Cthe_0420	13.1848	12.1645	-1.02029	1.02029
Cthe_0421	13.2958	12.6279	-0.667847	0.667847
Cthe_0422	17.8686	17.6439	-0.224724	0.224724
Cthe_0423	17.714	17.4707	-0.243287	0.243287
Cthe_0424	17.9149	17.6107	-0.304185	0.304185
Cthe_0425	17.3152	16.8414	-0.473796	0.473796
Cthe_0426	17.5974	17.2156	-0.381811	0.381811
Cthe_0427	17.7869	17.4004	-0.386489	0.386489
Cthe_0428	16.806	16.1783	-0.627754	0.627754
Cthe_0429	17.4073	16.8847	-0.522617	0.522617
Cthe_0430	17.4257	16.8574	-0.56835	0.56835
Cthe_0431	16.981	16.1688	-0.812194	0.812194
Cthe_0432	16.2849	14.5763	-1.70859	1.70859
Cthe_0433	16.2537	16.3587	0.104986	0.104986
Cthe_0434	13.6419	12.415	-1.22691	1.22691
Cthe_0435	15.9758	16.2725	0.296646	0.296646
Cthe_0436	16.5156	16.8896	0.374036	0.374036
Cthe_0437	16.0666	16.1975	0.130898	0.130898
Cthe_0438	13.6885	13.7126	0.0241382	0.0241382
Cthe_0439	14.8129	14.2154	-0.597484	0.597484
Cthe_0440	15.3383	14.8402	-0.498176	0.498176
Cthe_0441	15.3392	15.8463	0.50707	0.50707
Cthe_0442	16.2655	16.2579	-0.00756348	0.00756348
Cthe_0443	15.9885	16.0901	0.101677	0.101677
Cthe_0444	17.1517	17.1536	0.00184273	0.00184273
Cthe_0445	16.7057	16.815	0.109275	0.109275
Cthe_0446	13.0519	12.1266	-0.925296	0.925296
Cthe_0447	12.9469	11.3241	-1.62282	1.62282
Cthe_0448	12.7939	11.0461	-1.74777	1.74777
Cthe_0449	12.7067	10.7642	-1.94251	1.94251
Cthe_0450	15.9289	15.6516	-0.277346	0.277346
Cthe_0451	15.4305	15.2908	-0.13967	0.13967
Cthe_0452	15.9202	15.9316	0.0114632	0.0114632
Cthe_0453	12.9158	11.851	-1.0648	1.0648
Cthe_0454	12.6983	10.8141	-1.8842	1.8842
Cthe_0455	14.3101	14.7479	0.437871	0.437871
Cthe_0456	15.6126	15.9098	0.297251	0.297251
Cthe_0457	15.9308	16.1245	0.193677	0.193677
Cthe_0458	16.6797	16.8219	0.142184	0.142184
Cthe_0459	15.1804	15.4679	0.287447	0.287447
Cthe_0460	16.0437	16.2535	0.209858	0.209858
Cthe_0461	15.794	15.9844	0.190421	0.190421
Cthe_0462	17.919	17.6083	-0.310741	0.310741
Cthe_0463	17.5791	17.4405	-0.138579	0.138579
Cthe_0464	17.1715	17.0237	-0.147855	0.147855
Cthe_0465	16.595	16.3909	-0.204046	0.204046
Cthe_0466	16.1381	15.4433	-0.69483	0.69483
Cthe_0467	16.077	15.1964	-0.880554	0.880554
Cthe_0468	15.5389	14.8002	-0.738683	0.738683
Cthe_0469	14.7595	13.5907	-1.16881	1.16881
Cthe_0470	14.5586	12.9849	-1.57378	1.57378
Cthe_0471	16.3114	15.5481	-0.763265	0.763265
Cthe_0472	16.1593	15.4592	-0.700088	0.700088
Cthe_0473	14.5498	13.1295	-1.42032	1.42032
Cthe_0474	14.8608	14.3927	-0.468097	0.468097
Cthe_0475	15.9778	15.6231	-0.35472	0.35472
Cthe_0476	16.8382	16.8916	0.0533914	0.0533914
Cthe_0477	15.8762	15.7108	-0.165363	0.165363
Cthe_0478	16.5067	16.5623	0.0556	0.0556
Cthe_0479	16.7619	16.7949	0.0329963	0.0329963
Cthe_0480	16.0042	15.9799	-0.0243583	0.0243583
Cthe_0481	15.2003	15.1053	-0.0949933	0.0949933
Cthe_0482	16.1602	16.2431	0.082866	0.082866
Cthe_0483	16.6949	16.458	-0.236955	0.236955
Cthe_0484	16.3541	16.0504	-0.303729	0.303729
Cthe_0485	15.8262	15.5301	-0.296063	0.296063
Cthe_0486	16.0999	15.6596	-0.440365	0.440365
Cthe_0487	15.5931	15.1765	-0.416589	0.416589
Cthe_0488	16.041	15.6525	-0.388501	0.388501
Cthe_0489	16.2573	16.0611	-0.196127	0.196127
Cthe_0490	16.3883	16.3411	-0.0471545	0.0471545
Cthe_0491	16.0405	15.7212	-0.319229	0.319229
Cthe_0492	16.1056	16.0021	-0.103488	0.103488
Cthe_0493	16.0975	16.2883	0.190837	0.190837
Cthe_0494	15.8632	15.7519	-0.111314	0.111314
Cthe_0498	17.3016	17.1648	-0.136732	0.136732
Cthe_0499	17.7485	17.5741	-0.17435	0.17435
Cthe_0500	17.1908	17.0589	-0.131981	0.131981
Cthe_0501	16.9593	16.8611	-0.0982411	0.0982411
Cthe_0502	13.1375	12.1762	-0.961293	0.961293
Cthe_0503	15.029	14.7627	-0.26635	0.26635
Cthe_0504	16.4704	16.8514	0.380983	0.380983
Cthe_0505	17.7897	17.6354	-0.154242	0.154242
Cthe_0506	17.5199	17.522	0.00215564	0.00215564
Cthe_0507	16.8124	17.0118	0.199369	0.199369
Cthe_0508	17.0294	16.9838	-0.0456404	0.0456404
Cthe_0509	17.119	17.1164	-0.00252235	0.00252235
Cthe_0511	15.0969	15.5147	0.417773	0.417773
Cthe_0512	13.5348	12.803	-0.731864	0.731864
Cthe_0513	12.6612	10.7616	-1.89969	1.89969
Cthe_0514	12.9604	11.8192	-1.14126	1.14126
Cthe_0515	14.8126	13.7533	-1.05923	1.05923
Cthe_0516	13.3974	12.8197	-0.577625	0.577625
Cthe_0517	13.975	13.8066	-0.168431	0.168431
Cthe_0518	15.6367	16.0255	0.388852	0.388852
Cthe_0519	14.7748	14.9938	0.218928	0.218928
Cthe_0520	14.1661	14.128	-0.038121	0.038121
Cthe_0521	15.0392	15.1777	0.13844	0.13844
Cthe_0522	14.3632	13.7511	-0.612008	0.612008
Cthe_0523	13.0508	12.8914	-0.159451	0.159451
Cthe_0524	13.547	14.2446	0.697596	0.697596
Cthe_0525	13.3613	13.5562	0.194893	0.194893
Cthe_0526	12.7728	11.5296	-1.24317	1.24317
Cthe_0527	13.1813	12.0161	-1.1652	1.1652
Cthe_0528	12.7267	10.8117	-1.91501	1.91501
Cthe_0530	12.6934	11	-1.69345	1.69345
Cthe_0531	14.11	14.6028	0.492819	0.492819
Cthe_0532	13.7317	13.8396	0.107867	0.107867
Cthe_0533	16.5262	16.0519	-0.474251	0.474251
Cthe_0534	15.1519	14.6405	-0.511317	0.511317
Cthe_0535	14.3922	14.4211	0.0289144	0.0289144
Cthe_0536	17.3134	17.3169	0.00349693	0.00349693
Cthe_0537	15.9006	15.7291	-0.171505	0.171505
Cthe_0538	15.8816	15.7683	-0.113371	0.113371
Cthe_0539	15.1475	15.1995	0.0519737	0.0519737
Cthe_0540	15.2569	15.2739	0.0169845	0.0169845
Cthe_0541	15.5813	15.8984	0.317073	0.317073
Cthe_0542	15.5508	15.6297	0.0789085	0.0789085
Cthe_0543	16.7778	16.6774	-0.100444	0.100444
Cthe_0544	16.2353	16.1989	-0.0363673	0.0363673
Cthe_0545	15.8522	15.9349	0.0827202	0.0827202
Cthe_0546	15.4695	14.9061	-0.563451	0.563451
Cthe_0547	15.0682	14.7467	-0.321562	0.321562
Cthe_0548	15.1595	15.0213	-0.138209	0.138209
Cthe_0549	15.7302	15.6245	-0.105787	0.105787
Cthe_0550	14.4698	14.7438	0.273979	0.273979
Cthe_0551	16.9512	16.9433	-0.00787506	0.00787506
Cthe_0552	16.1881	16.1567	-0.0313969	0.0313969
Cthe_0553	14.2984	14.2306	-0.0678032	0.0678032
Cthe_0554	14.1431	15.5012	1.35802	1.35802
Cthe_0555	17.1727	16.9066	-0.266152	0.266152
Cthe_0556	13.8726	13.222	-0.650693	0.650693
Cthe_0557	12.8334	11.6342	-1.19927	1.19927
Cthe_0558	12.7579	11.4311	-1.32685	1.32685
Cthe_0559	15.9326	15.8999	-0.0326831	0.0326831
Cthe_0560	17.1469	17.2105	0.0636257	0.0636257
Cthe_0561	15.7242	16.1905	0.466257	0.466257
Cthe_0562	15.7629	16.1245	0.361619	0.361619
Cthe_0563	15.9014	16.3048	0.403419	0.403419
Cthe_0564	15.8008	16.0166	0.21578	0.21578
Cthe_0565	16.5316	16.5068	-0.0247215	0.0247215
Cthe_0566	16.03	16.1358	0.105795	0.105795
Cthe_0567	16.0833	15.5336	-0.549718	0.549718
Cthe_0568	15.5363	15.4038	-0.132568	0.132568
Cthe_0569	16.6695	16.6265	-0.0430141	0.0430141
Cthe_0570	17.2399	17.2891	0.0491203	0.0491203
Cthe_0571	16.5763	16.5902	0.0139161	0.0139161
Cthe_0572	16.6163	16.6081	-0.00828543	0.00828543
Cthe_0573	17.237	17.3272	0.0901826	0.0901826
Cthe_0574	16.7977	16.7711	-0.0266301	0.0266301
Cthe_0575	16.5651	16.235	-0.330159	0.330159
Cthe_0576	16.472	16.5422	0.0702329	0.0702329
Cthe_0577	16.5816	16.5629	-0.0186715	0.0186715
Cthe_0578	16.9812	16.7763	-0.204861	0.204861
Cthe_0579	15.7612	16.0605	0.299347	0.299347
Cthe_0580	14.8234	15.1025	0.279081	0.279081
Cthe_0581	14.9259	14.7546	-0.171265	0.171265
Cthe_0582	14.7926	14.0333	-0.759369	0.759369
Cthe_0583	15.7651	15.1177	-0.647372	0.647372
Cthe_0584	15.6262	14.5684	-1.05786	1.05786
Cthe_0592	14.5944	14.6323	0.0379655	0.0379655
Cthe_0593	16.5756	16.6016	0.0259469	0.0259469
Cthe_0595	12.8321	11.4834	-1.3487	1.3487
Cthe_0596	13.4995	13.1697	-0.329755	0.329755
Cthe_0597	13.4331	13.492	0.058846	0.058846
Cthe_0598	13.1621	12.5258	-0.636281	0.636281
Cthe_0599	13.4178	13.0911	-0.326666	0.326666
Cthe_0600	13.4988	13.0659	-0.432895	0.432895
Cthe_0601	13.0277	12.2584	-0.769275	0.769275
Cthe_0602	13.7601	16.0362	2.27608	2.27608
Cthe_0603	16.2291	15.8053	-0.42377	0.42377
Cthe_0604	16.3675	16.2231	-0.144449	0.144449
Cthe_0605	17.469	17.5268	0.0578289	0.0578289
Cthe_0606	14.9508	15.1265	0.17566	0.17566
Cthe_0607	15.1195	15.5718	0.452271	0.452271
Cthe_0608	15.1706	15.584	0.413481	0.413481
Cthe_0609	14.5806	14.8812	0.300606	0.300606
Cthe_0610	14.167	14.0825	-0.0845028	0.0845028
Cthe_0611	16.3186	16.2176	-0.100996	0.100996
Cthe_0612	17.479	17.3791	-0.0998628	0.0998628
Cthe_0613	16.8807	16.5278	-0.352915	0.352915
Cthe_0614	16.8264	16.4637	-0.362691	0.362691
Cthe_0615	16.9945	16.7031	-0.291363	0.291363
Cthe_0616	17.2619	17.0005	-0.261354	0.261354
Cthe_0617	16.9193	16.8317	-0.0876188	0.0876188
Cthe_0618	15.1109	15.9794	0.868513	0.868513
Cthe_0619	14.8223	16.1458	1.32344	1.32344
Cthe_0620	16.3664	15.976	-0.390425	0.390425
Cthe_0621	15.4573	14.8172	-0.640046	0.640046
Cthe_0622	13.9957	12.0568	-1.93887	1.93887
Cthe_0623	15.0916	13.5032	-1.58837	1.58837
Cthe_0624	15.6503	14.9407	-0.709634	0.709634
Cthe_0625	15.7112	15.1982	-0.513016	0.513016
Cthe_0626	15.445	15.7262	0.281159	0.281159
Cthe_0627	14.8694	15.3443	0.474863	0.474863
Cthe_0628	15.6186	15.8917	0.27318	0.27318
Cthe_0629	15.6149	15.9475	0.332597	0.332597
Cthe_0630	15.2911	15.676	0.384906	0.384906
Cthe_0631	15.5285	15.7581	0.229569	0.229569
Cthe_0632	17.0595	17.1159	0.0563993	0.0563993
Cthe_0633	15.7769	15.8827	0.105769	0.105769
Cthe_0634	15.4735	15.7911	0.317574	0.317574
Cthe_0635	15.5046	15.8659	0.361329	0.361329
Cthe_0636	16.0903	16.2325	0.142173	0.142173
Cthe_0637	16.5196	16.3026	-0.216956	0.216956
Cthe_0638	14.8232	14.9501	0.126906	0.126906
Cthe_0639	15.7324	15.8798	0.147408	0.147408
Cthe_0640	15.0264	15.0004	-0.0259935	0.0259935
Cthe_0641	15.5897	14.9374	-0.652264	0.652264
Cthe_0642	15.4433	14.8568	-0.586468	0.586468
Cthe_0643	13.3018	12.8654	-0.436342	0.436342
Cthe_0644	14.8306	14.7623	-0.0682866	0.0682866
Cthe_0645	15.1127	15.2365	0.12381	0.12381
Cthe_0646	16.3015	15.9653	-0.336174	0.336174
Cthe_0647	15.7402	15.4284	-0.311719	0.311719
Cthe_0648	14.6939	15.2693	0.575321	0.575321
Cthe_0649	13.4551	13.9509	0.495799	0.495799
Cthe_0650	13.4386	13.9114	0.472789	0.472789
Cthe_0652	15.1872	15.1152	-0.0719322	0.0719322
Cthe_0653	17.4322	17.2787	-0.153473	0.153473
Cthe_0654	17.1403	17.2661	0.125854	0.125854
Cthe_0655	16.6644	16.7697	0.105215	0.105215
Cthe_0656	17.1451	16.9081	-0.236969	0.236969
Cthe_0657	16.1634	16.1314	-0.0319682	0.0319682
Cthe_0659	13.1424	12.4353	-0.7071	0.7071
Cthe_0660	13.1391	12.8737	-0.265373	0.265373
Cthe_0661	15.615	15.5735	-0.0415491	0.0415491
Cthe_0663	13.8554	13.6839	-0.171438	0.171438
Cthe_0664	12.7704	11.0241	-1.74628	1.74628
Cthe_0665	16.1293	14.818	-1.31127	1.31127
Cthe_0666	15.3935	13.9824	-1.41103	1.41103
Cthe_0667	12.857	11.2837	-1.57334	1.57334
Cthe_0668	12.6657	10.8177	-1.84803	1.84803
Cthe_0669	12.8297	11.2917	-1.538	1.538
Cthe_0670	13.0783	11.9771	-1.10125	1.10125
Cthe_0671	12.7332	10.9078	-1.82542	1.82542
Cthe_0672	15.5667	15.7857	0.219013	0.219013
Cthe_0673	15.7054	16.1703	0.46492	0.46492
Cthe_0674	15.0141	15.3581	0.344034	0.344034
Cthe_0675	12.7361	10.9633	-1.77285	1.77285
Cthe_0676	14.3355	14.6147	0.279124	0.279124
Cthe_0677	15.168	14.3288	-0.839259	0.839259
Cthe_0678	14.9076	14.1084	-0.799231	0.799231
Cthe_0679	14.3899	13.984	-0.405928	0.405928
Cthe_0680	16.3021	16.2206	-0.0814807	0.0814807
Cthe_0681	17.5574	17.2908	-0.266543	0.266543
Cthe_0682	15.0054	15.05	0.0446221	0.0446221
Cthe_0683	17.6456	17.2893	-0.35634	0.35634
Cthe_0684	14.7974	14.6527	-0.144643	0.144643
Cthe_0685	15.4242	15.2691	-0.155112	0.155112
Cthe_0686	17.0474	16.745	-0.302441	0.302441
Cthe_0687	16.7806	16.5067	-0.273882	0.273882
Cthe_0688	16.0106	15.6764	-0.334215	0.334215
Cthe_0689	14.9877	14.5892	-0.398468	0.398468
Cthe_0690	12.946	11.1437	-1.8023	1.8023
Cthe_0691	13.3194	12.3634	-0.955989	0.955989
Cthe_0693	14.9222	15.4649	0.542708	0.542708
Cthe_0694	15.5724	15.9103	0.337854	0.337854
Cthe_0695	14.9823	15.8926	0.910328	0.910328
Cthe_0696	14.2412	14.6983	0.45715	0.45715
Cthe_0697	13.761	13.8287	0.0676716	0.0676716
Cthe_0699	17.5112	17.2551	-0.256086	0.256086
Cthe_0700	17.3316	16.828	-0.503574	0.503574
Cthe_0701	17.7526	17.53	-0.222552	0.222552
Cthe_0702	14.7492	14.5414	-0.207875	0.207875
Cthe_0703	17.4845	17.4927	0.00824618	0.00824618
Cthe_0704	16.3199	16.5851	0.265193	0.265193
Cthe_0705	15.3819	15.0943	-0.287526	0.287526
Cthe_0706	16.707	16.7604	0.0533313	0.0533313
Cthe_0707	15.8865	15.9413	0.054765	0.054765
Cthe_0708	13.5496	13.0245	-0.525065	0.525065
Cthe_0709	13.5594	13.2431	-0.316294	0.316294
Cthe_0710	17.6711	17.2972	-0.373915	0.373915
Cthe_0711	17.0915	16.7914	-0.300119	0.300119
Cthe_0712	16.4008	16.1651	-0.235737	0.235737
Cthe_0713	16.0443	15.6609	-0.383426	0.383426
Cthe_0714	16.9907	16.7339	-0.256744	0.256744
Cthe_0715	14.9822	14.7826	-0.19964	0.19964
Cthe_0716	16.4275	16.1597	-0.267735	0.267735
Cthe_0717	16.1248	15.6974	-0.427423	0.427423
Cthe_0718	13.4619	11.7368	-1.72509	1.72509
Cthe_0719	15.3854	15.7375	0.352065	0.352065
Cthe_0720	17.5506	17.545	-0.00560901	0.00560901
Cthe_0721	17.4808	17.531	0.0502269	0.0502269
Cthe_0722	17.2798	17.2823	0.00247634	0.00247634
Cthe_0723	16.4887	16.2835	-0.205271	0.205271
Cthe_0724	15.887	15.7194	-0.167593	0.167593
Cthe_0725	16.6886	16.5844	-0.104216	0.104216
Cthe_0726	16.5657	16.2531	-0.312561	0.312561
Cthe_0727	15.5258	15.603	0.0772025	0.0772025
Cthe_0728	15.3178	15.3853	0.0675605	0.0675605
Cthe_0729	13.3845	13.5979	0.213393	0.213393
Cthe_0730	16.4575	16.4662	0.0087111	0.0087111
Cthe_0731	15.7542	15.7209	-0.0332452	0.0332452
Cthe_0732	17.4381	17.3455	-0.0926054	0.0926054
Cthe_0733	15.1472	15.6472	0.500052	0.500052
Cthe_0734	15.4009	15.6207	0.219785	0.219785
Cthe_0735	16.0779	16.1154	0.0374454	0.0374454
Cthe_0736	15.3775	15.5777	0.200241	0.200241
Cthe_0737	16.1267	16.4173	0.290614	0.290614
Cthe_0738	17.3979	17.313	-0.0849173	0.0849173
Cthe_0739	16.5597	16.471	-0.0887126	0.0887126
Cthe_0740	16.7896	16.6127	-0.176965	0.176965
Cthe_0741	15.8321	15.6084	-0.223706	0.223706
Cthe_0742	15.0784	14.5316	-0.546839	0.546839
Cthe_0743	16.8319	16.7912	-0.0406258	0.0406258
Cthe_0744	15.3397	15.5128	0.1731	0.1731
Cthe_0745	14.8448	15.2981	0.453334	0.453334
Cthe_0746	15.4695	13.6963	-1.77322	1.77322
Cthe_0747	15.3471	13.3237	-2.02344	2.02344
Cthe_0748	15.5265	13.9603	-1.56622	1.56622
Cthe_0749	15.9234	14.8489	-1.07445	1.07445
Cthe_0750	15.188	14.0495	-1.13853	1.13853
Cthe_0751	13.7462	12.3831	-1.36307	1.36307
Cthe_0752	14.1666	13.6093	-0.557233	0.557233
Cthe_0753	15.5184	14.6318	-0.88656	0.88656
Cthe_0754	16.5779	16.2542	-0.323759	0.323759
Cthe_0755	17.5304	17.0075	-0.52287	0.52287
Cthe_0756	14.161	14.0001	-0.160919	0.160919
Cthe_0757	14.9536	14.7959	-0.157727	0.157727
Cthe_0758	15.2913	14.9852	-0.306063	0.306063
Cthe_0759	15.861	15.6802	-0.180775	0.180775
Cthe_0760	15.2376	14.8854	-0.352268	0.352268
Cthe_0761	15.6036	15.3031	-0.300479	0.300479
Cthe_0762	16.493	16.3269	-0.166074	0.166074
Cthe_0763	17.2177	17.1327	-0.0850063	0.0850063
Cthe_0764	16.4733	16.1921	-0.281143	0.281143
Cthe_0765	17.252	16.7635	-0.488534	0.488534
Cthe_0766	16.4696	16.4553	-0.0142681	0.0142681
Cthe_0767	16.5076	16.0169	-0.490717	0.490717
Cthe_0768	17.5924	17.2955	-0.29689	0.29689
Cthe_0769	17.5422	17.1527	-0.389503	0.389503
Cthe_0770	16.4748	16.3681	-0.10666	0.10666
Cthe_0771	16.835	16.6342	-0.200785	0.200785
Cthe_0772	13.8161	12.373	-1.44304	1.44304
Cthe_0773	16.0194	15.3563	-0.663016	0.663016
Cthe_0774	16.6874	16.1815	-0.505903	0.505903
Cthe_0775	16.3938	16.3412	-0.0526131	0.0526131
Cthe_0776	15.8458	15.5357	-0.31016	0.31016
Cthe_0777	16.3141	16.193	-0.121049	0.121049
Cthe_0778	17.1591	16.8544	-0.304735	0.304735
Cthe_0779	14.1766	14.058	-0.118621	0.118621
Cthe_0780	15.2377	14.9133	-0.324361	0.324361
Cthe_0781	14.7097	13.8904	-0.819286	0.819286
Cthe_0783	16.7031	16.5735	-0.129562	0.129562
Cthe_0784	16.2198	16.3391	0.11932	0.11932
Cthe_0785	15.3555	15.7748	0.419243	0.419243
Cthe_0786	15.6522	15.835	0.18284	0.18284
Cthe_0787	15.9109	15.9262	0.0152902	0.0152902
Cthe_0788	16.4341	16.2616	-0.172584	0.172584
Cthe_0789	16.3624	16.1203	-0.242116	0.242116
Cthe_0790	17.2078	16.969	-0.238819	0.238819
Cthe_0791	17.539	17.3146	-0.224374	0.224374
Cthe_0792	15.988	15.996	0.00792257	0.00792257
Cthe_0793	15.9609	15.7985	-0.16239	0.16239
Cthe_0794	15.7119	15.6071	-0.104806	0.104806
Cthe_0795	15.6156	15.7592	0.143633	0.143633
Cthe_0797	15.0851	14.2365	-0.848575	0.848575
Cthe_0798	15.5917	16.0043	0.412597	0.412597
Cthe_0799	14.2315	13.9755	-0.256003	0.256003
Cthe_0800	14.7445	14.4206	-0.323892	0.323892
Cthe_0802	14.1747	13.8295	-0.345223	0.345223
Cthe_0803	14.4508	15.0532	0.602357	0.602357
Cthe_0804	13.5073	13.6078	0.1005	0.1005
Cthe_0805	13.4375	13.312	-0.125464	0.125464
Cthe_0806	13.2885	12.9493	-0.339188	0.339188
Cthe_0807	13.1282	12.8185	-0.309726	0.309726
Cthe_0808	13.1038	12.4388	-0.664988	0.664988
Cthe_0809	13.2603	12.9303	-0.32998	0.32998
Cthe_0810	13.1784	13.1878	0.00935467	0.00935467
Cthe_0811	13.5304	14.2663	0.735909	0.735909
Cthe_0812	14.1926	14.7806	0.587993	0.587993
Cthe_0813	13.5063	13.33	-0.17627	0.17627
Cthe_0814	16.3111	15.9916	-0.319465	0.319465
Cthe_0815	16.2181	16.1232	-0.0949176	0.0949176
Cthe_0816	17.3832	17.3018	-0.0814684	0.0814684
Cthe_0817	13.6083	13.2337	-0.374552	0.374552
Cthe_0818	16.618	16.7076	0.0896415	0.0896415
Cthe_0819	15.9348	15.8649	-0.0699188	0.0699188
Cthe_0820	15.2481	14.9747	-0.273408	0.273408
Cthe_0821	17.4676	17.226	-0.241634	0.241634
Cthe_0824	15.3618	15.5687	0.206881	0.206881
Cthe_0825	16.1308	15.8443	-0.286517	0.286517
Cthe_0826	15.9005	15.8243	-0.0761639	0.0761639
Cthe_0827	14.4119	14.338	-0.0739093	0.0739093
Cthe_0828	15.5637	15.6866	0.122884	0.122884
Cthe_0829	15.9749	15.8927	-0.0821785	0.0821785
Cthe_0830	16.3505	15.9666	-0.383871	0.383871
Cthe_0831	16.6305	16.4081	-0.222383	0.222383
Cthe_0832	16.2103	15.9171	-0.293158	0.293158
Cthe_0833	16.9848	16.8253	-0.159528	0.159528
Cthe_0834	17.4085	17.0896	-0.318872	0.318872
Cthe_0835	17.236	16.9594	-0.276579	0.276579
Cthe_0836	17.0395	16.7454	-0.294072	0.294072
Cthe_0837	15.4851	15.3791	-0.106011	0.106011
Cthe_0838	13.7739	14.2922	0.51829	0.51829
Cthe_0839	13.0877	12.1004	-0.987357	0.987357
Cthe_0840	13.25	12.4626	-0.787411	0.787411
Cthe_0841	12.937	11.7732	-1.16384	1.16384
Cthe_0842	12.8583	11.5083	-1.35001	1.35001
Cthe_0843	12.8972	11.796	-1.10122	1.10122
Cthe_0844	12.8126	11.2334	-1.57916	1.57916
Cthe_0845	12.9495	11.8817	-1.06778	1.06778
Cthe_0846	17.421	17.3821	-0.0388609	0.0388609
Cthe_0847	17.3516	17.2558	-0.0958748	0.0958748
Cthe_0848	16.1168	16.091	-0.0258261	0.0258261
Cthe_0849	15.1627	14.5909	-0.571764	0.571764
Cthe_0851	15.4311	14.994	-0.437056	0.437056
Cthe_0852	17.1733	17.0197	-0.15353	0.15353
Cthe_0853	13.9351	13.5996	-0.335553	0.335553
Cthe_0854	15.4546	15.2841	-0.170417	0.170417
Cthe_0855	15.4875	15.0763	-0.411257	0.411257
Cthe_0856	16.1344	15.8888	-0.24555	0.24555
Cthe_0857	16.5914	16.233	-0.358415	0.358415
Cthe_0858	17.4764	17.2793	-0.197093	0.197093
Cthe_0859	16.5174	16.3165	-0.200921	0.200921
Cthe_0860	15.7977	15.2298	-0.567916	0.567916
Cthe_0861	16.5485	16.3029	-0.245677	0.245677
Cthe_0862	16.0809	15.4468	-0.634157	0.634157
Cthe_0863	17.0993	17.0145	-0.0847637	0.0847637
Cthe_0864	16.4229	16.373	-0.0498785	0.0498785
Cthe_0865	17.038	17.0376	-0.000401357	0.000401357
Cthe_0866	17.5065	17.4472	-0.0592918	0.0592918
Cthe_0867	16.6214	16.3643	-0.25704	0.25704
Cthe_0868	17.3113	17.0619	-0.249359	0.249359
Cthe_0869	17.3465	17.1305	-0.216046	0.216046
Cthe_0870	16.6191	16.5173	-0.101875	0.101875
Cthe_0871	15.2827	16.2718	0.98912	0.98912
Cthe_0872	15.7883	16.8039	1.01555	1.01555
Cthe_0873	15.6361	16.59	0.953902	0.953902
Cthe_0874	15.4849	16.0533	0.568345	0.568345
Cthe_0875	15.8507	16.373	0.522307	0.522307
Cthe_0876	15.6795	15.9291	0.249651	0.249651
Cthe_0877	17.0716	17.1078	0.0362674	0.0362674
Cthe_0878	17.8827	17.4278	-0.454876	0.454876
Cthe_0880	15.5827	16.0104	0.427671	0.427671
Cthe_0881	14.7631	14.966	0.202937	0.202937
Cthe_0882	14.9862	15.7047	0.718509	0.718509
Cthe_0883	14.8488	15.1279	0.279168	0.279168
Cthe_0884	14.3929	14.5626	0.169685	0.169685
Cthe_0885	15.3948	15.4778	0.0830201	0.0830201
Cthe_0886	15.037	15.3599	0.322912	0.322912
Cthe_0887	14.8985	14.6502	-0.248319	0.248319
Cthe_0888	16.4158	16.0723	-0.343474	0.343474
Cthe_0889	16.4086	15.9582	-0.450378	0.450378
Cthe_0890	16.4063	16.3328	-0.0734817	0.0734817
Cthe_0891	14.2833	12.7411	-1.54225	1.54225
Cthe_0892	15.9264	15.8276	-0.098781	0.098781
Cthe_0893	15.632	15.3962	-0.235876	0.235876
Cthe_0894	13.7131	12.7312	-0.981932	0.981932
Cthe_0895	16.4296	16.2106	-0.218984	0.218984
Cthe_0896	16.7528	16.23	-0.522734	0.522734
Cthe_0897	13.733	13.1235	-0.609507	0.609507
Cthe_0898	14.8432	14.7079	-0.135353	0.135353
Cthe_0899	14.0826	13.3509	-0.731711	0.731711
Cthe_0900	16.5602	16.3436	-0.216598	0.216598
Cthe_0901	17.3064	17.1242	-0.182141	0.182141
Cthe_0902	16.9035	16.7859	-0.117565	0.117565
Cthe_0903	17.1286	16.8611	-0.267527	0.267527
Cthe_0904	17.4939	17.2963	-0.197615	0.197615
Cthe_0905	16.0502	16.0727	0.0224273	0.0224273
Cthe_0906	15.691	15.374	-0.317012	0.317012
Cthe_0907	15.5439	14.6874	-0.856533	0.856533
Cthe_0908	15.2807	15.4635	0.18282	0.18282
Cthe_0909	14.8067	14.6577	-0.148996	0.148996
Cthe_0910	16.3199	16.4726	0.152774	0.152774
Cthe_0911	16.3803	16.2103	-0.169993	0.169993
Cthe_0912	15.3751	15.4529	0.0777485	0.0777485
Cthe_0914	16.0837	15.8671	-0.216584	0.216584
Cthe_0915	16.2517	16.0667	-0.184974	0.184974
Cthe_0916	15.7487	15.5649	-0.183758	0.183758
Cthe_0917	16.4643	16.2244	-0.239892	0.239892
Cthe_0921	14.079	14.1912	0.1122	0.1122
Cthe_0922	15.3264	15.8036	0.477135	0.477135
Cthe_0923	13.7663	13.2895	-0.476806	0.476806
Cthe_0924	14.0606	14.09	0.0294544	0.0294544
Cthe_0925	14.7164	14.6472	-0.0692415	0.0692415
Cthe_0926	15.3042	15.101	-0.20314	0.20314
Cthe_0927	14.999	15.0732	0.0741748	0.0741748
Cthe_0928	13.9773	14.0315	0.0542434	0.0542434
Cthe_0929	16.9343	16.8303	-0.103993	0.103993
Cthe_0930	15.098	14.2531	-0.844952	0.844952
Cthe_0931	16.0285	15.2446	-0.783861	0.783861
Cthe_0932	16.9503	16.3877	-0.562623	0.562623
Cthe_0933	17.4806	16.6613	-0.819297	0.819297
Cthe_0934	17.4668	16.9149	-0.551964	0.551964
Cthe_0935	16.8655	16.1643	-0.701125	0.701125
Cthe_0936	16.9816	16.3646	-0.617059	0.617059
Cthe_0937	17.4607	17.147	-0.313612	0.313612
Cthe_0938	17.231	16.7736	-0.457404	0.457404
Cthe_0939	13.6546	13.3442	-0.310417	0.310417
Cthe_0940	13.8194	13.7957	-0.0237692	0.0237692
Cthe_0941	15.3588	15.2084	-0.15041	0.15041
Cthe_0942	16.437	16.3128	-0.124282	0.124282
Cthe_0943	14.888	14.4066	-0.481357	0.481357
Cthe_0944	14.0857	13.6015	-0.484223	0.484223
Cthe_0945	14.1135	13.4244	-0.689156	0.689156
Cthe_0946	15.5462	15.3012	-0.245001	0.245001
Cthe_0947	14.6598	14.6536	-0.00614573	0.00614573
Cthe_0948	14.1992	13.7979	-0.401328	0.401328
Cthe_0949	14.3358	14.2342	-0.101607	0.101607
Cthe_0950	14.9868	14.9379	-0.0488988	0.0488988
Cthe_0951	15.3433	15.3281	-0.015152	0.015152
Cthe_0952	15.3759	15.1006	-0.275237	0.275237
Cthe_0953	14.8063	13.9844	-0.821937	0.821937
Cthe_0954	17.0349	16.7487	-0.28625	0.28625
Cthe_0955	14.0743	13.475	-0.599355	0.599355
Cthe_0956	16.6857	16.7577	0.071991	0.071991
Cthe_0957	16.9209	16.5132	-0.407695	0.407695
Cthe_0958	16.9555	16.7969	-0.15857	0.15857
Cthe_0959	17.0541	16.9325	-0.121609	0.121609
Cthe_0960	14.6227	14.2537	-0.368979	0.368979
Cthe_0961	17.2156	16.8889	-0.326652	0.326652
Cthe_0962	17.4118	17.0354	-0.376445	0.376445
Cthe_0963	16.9952	16.6112	-0.384001	0.384001
Cthe_0964	15.5839	14.9284	-0.655485	0.655485
Cthe_0965	13.9831	13.2194	-0.763698	0.763698
Cthe_0966	12.8032	11.0118	-1.79141	1.79141
Cthe_0968	13.092	12.7207	-0.371294	0.371294
Cthe_0972	13.3903	13.1521	-0.238224	0.238224
Cthe_0973	12.7061	11.1407	-1.56544	1.56544
Cthe_0974	15.2637	15.0677	-0.195961	0.195961
Cthe_0975	15.1372	15.138	0.000803493	0.000803493
Cthe_0976	15.216	15.3764	0.160396	0.160396
Cthe_0977	15.2104	14.9465	-0.263906	0.263906
Cthe_0978	15.2102	14.7582	-0.452049	0.452049
Cthe_0979	15.623	15.0595	-0.563453	0.563453
Cthe_0980	15.451	14.9623	-0.488675	0.488675
Cthe_0981	17.3712	17.1673	-0.203925	0.203925
Cthe_0982	17.2774	16.9295	-0.347893	0.347893
Cthe_0983	16.0826	16.1394	0.0567154	0.0567154
Cthe_0984	16.3636	15.8011	-0.562528	0.562528
Cthe_0985	16.0592	15.4629	-0.5963	0.5963
Cthe_0986	16.4884	16.4056	-0.0827886	0.0827886
Cthe_0987	15.777	15.5703	-0.206719	0.206719
Cthe_0988	16.0086	15.913	-0.0955557	0.0955557
Cthe_0989	16.682	16.7319	0.049905	0.049905
Cthe_0990	16.5478	16.4179	-0.129879	0.129879
Cthe_0991	16.9666	17.0368	0.0702054	0.0702054
Cthe_0992	17.421	17.3239	-0.0970592	0.0970592
Cthe_0993	17.0959	16.9319	-0.164029	0.164029
Cthe_0994	17.2886	17.1714	-0.117165	0.117165
Cthe_0995	16.5472	16.4332	-0.113951	0.113951
Cthe_0996	14.9898	14.7523	-0.237552	0.237552
Cthe_0997	16.1967	16.027	-0.169626	0.169626
Cthe_0998	15.5071	15.2579	-0.249207	0.249207
Cthe_0999	15.5697	15.7911	0.221417	0.221417
Cthe_1000	16.5802	16.4707	-0.109535	0.109535
Cthe_1001	16.3668	16.133	-0.233847	0.233847
Cthe_1002	14.9785	15.0224	0.0439478	0.0439478
Cthe_1003	15.5486	15.6726	0.123957	0.123957
Cthe_1004	15.0915	15.2569	0.165365	0.165365
Cthe_1005	16.2814	16.1916	-0.0897325	0.0897325
Cthe_1006	16.672	16.6062	-0.0658125	0.0658125
Cthe_1007	14.5888	14.6936	0.10483	0.10483
Cthe_1008	15.3621	15.1013	-0.260769	0.260769
Cthe_1009	14.8035	14.2481	-0.555348	0.555348
Cthe_1010	15.2121	15.1397	-0.0723861	0.0723861
Cthe_1011	13.3191	12.1737	-1.14543	1.14543
Cthe_1012	13.6496	13.4673	-0.182271	0.182271
Cthe_1013	15.2437	15.6185	0.374853	0.374853
Cthe_1014	15.2334	14.994	-0.239401	0.239401
Cthe_1015	15.5495	15.9938	0.444293	0.444293
Cthe_1016	15.3664	14.8638	-0.502593	0.502593
Cthe_1017	15.8057	15.1772	-0.628431	0.628431
Cthe_1018	17.6202	17.3173	-0.302841	0.302841
Cthe_1019	17.7429	17.3551	-0.387776	0.387776
Cthe_1020	17.9851	17.6503	-0.334769	0.334769
Cthe_1021	12.9407	12.037	-0.903697	0.903697
Cthe_1022	16.0636	16.2609	0.197326	0.197326
Cthe_1023	16.2371	16.5231	0.286001	0.286001
Cthe_1024	16.2704	16.4437	0.173315	0.173315
Cthe_1025	16.3171	16.3897	0.0726405	0.0726405
Cthe_1026	17.3782	17.2678	-0.110404	0.110404
Cthe_1027	16.9526	16.9	-0.0526504	0.0526504
Cthe_1028	14.6375	15.5165	0.878982	0.878982
Cthe_1029	15.408	16.1606	0.752658	0.752658
Cthe_1030	14.6482	14.5015	-0.14675	0.14675
Cthe_1031	14.243	14.4954	0.252485	0.252485
Cthe_1032	14.8526	15.1552	0.302544	0.302544
Cthe_1033	15.0254	14.884	-0.141417	0.141417
Cthe_1034	16.04	16.2188	0.178792	0.178792
Cthe_1035	15.358	15.3932	0.0351418	0.0351418
Cthe_1036	15.6881	15.9097	0.221577	0.221577
Cthe_1037	15.5727	15.198	-0.374679	0.374679
Cthe_1038	12.9575	11.9208	-1.03671	1.03671
Cthe_1039	16.4555	15.8767	-0.578749	0.578749
Cthe_1040	14.5045	14.5881	0.0836113	0.0836113
Cthe_1041	16.5871	15.7579	-0.829204	0.829204
Cthe_1042	16.9436	16.109	-0.834602	0.834602
Cthe_1043	13.485	13.2486	-0.236394	0.236394
Cthe_1044	13.9361	14.2428	0.306676	0.306676
Cthe_1045	13.1622	12.7526	-0.409662	0.409662
Cthe_1046	13.8859	13.8394	-0.0465669	0.0465669
Cthe_1047	16.017	15.9338	-0.0832085	0.0832085
Cthe_1048	16.0874	15.633	-0.454436	0.454436
Cthe_1049	15.6547	14.9076	-0.747106	0.747106
Cthe_1050	17.0432	16.6316	-0.41163	0.41163
Cthe_1051	15.0176	14.7236	-0.294023	0.294023
Cthe_1052	14.6098	13.9502	-0.659624	0.659624
Cthe_1053	16.5461	16.7395	0.193404	0.193404
Cthe_1054	15.2427	15.2436	0.000932033	0.000932033
Cthe_1055	15.3954	15.6936	0.298229	0.298229
Cthe_1056	15.8142	16.1816	0.367476	0.367476
Cthe_1057	15.4583	15.8272	0.368921	0.368921
Cthe_1058	16.5959	16.8228	0.226863	0.226863
Cthe_1060	16.4091	16.4355	0.0264331	0.0264331
Cthe_1061	15.5705	15.6629	0.092359	0.092359
Cthe_1062	16.3416	16.338	-0.0035695	0.0035695
Cthe_1063	16.2717	16.2783	0.00663746	0.00663746
Cthe_1064	15.9442	15.8853	-0.0588921	0.0588921
Cthe_1065	16.0342	16.3255	0.291296	0.291296
Cthe_1066	15.0857	15.296	0.210339	0.210339
Cthe_1067	16.3543	16.6826	0.328299	0.328299
Cthe_1068	15.7514	15.99	0.238644	0.238644
Cthe_1069	15.4446	15.049	-0.395595	0.395595
Cthe_1070	15.827	15.9289	0.101946	0.101946
Cthe_1071	16.2859	16.1051	-0.180739	0.180739
Cthe_1072	16.0609	15.9401	-0.120795	0.120795
Cthe_1073	12.8477	11.2302	-1.61748	1.61748
Cthe_1074	13.2991	12.5938	-0.705321	0.705321
Cthe_1075	16.9542	16.9935	0.0392929	0.0392929
Cthe_1076	16.6301	16.6581	0.0279572	0.0279572
Cthe_1077	12.7815	11.0132	-1.76827	1.76827
Cthe_1078	16.4882	16.625	0.136806	0.136806
Cthe_1079	13.6813	14.7427	1.06143	1.06143
Cthe_1080	12.7172	11.1234	-1.59388	1.59388
Cthe_1081	12.6737	10.7838	-1.88992	1.88992
Cthe_1082	12.8276	11.3148	-1.51277	1.51277
Cthe_1083	12.8317	11.2604	-1.57132	1.57132
Cthe_1084	12.9405	11.7008	-1.23974	1.23974
Cthe_1085	13.1014	12.0926	-1.00883	1.00883
Cthe_1086	12.9666	11.5244	-1.44224	1.44224
Cthe_1087	13.6948	12.7809	-0.913829	0.913829
Cthe_1088	14.0108	13.3117	-0.699069	0.699069
Cthe_1089	17.6085	17.4129	-0.195625	0.195625
Cthe_1090	17.1524	16.9963	-0.156063	0.156063
Cthe_1091	17.6198	17.3181	-0.301785	0.301785
Cthe_1092	17.0401	17.0568	0.0167188	0.0167188
Cthe_1093	17.0068	17.0656	0.0588338	0.0588338
Cthe_1094	15.7995	15.9917	0.192261	0.192261
Cthe_1095	15.4172	15.3767	-0.0404783	0.0404783
Cthe_1096	14.7112	15.6887	0.977576	0.977576
Cthe_1097	15.0872	15.9108	0.82353	0.82353
Cthe_1098	16.8342	16.9008	0.0665842	0.0665842
Cthe_1099	17.0959	17.1628	0.0668707	0.0668707
Cthe_1100	16.8822	17.039	0.15674	0.15674
Cthe_1101	17.2623	17.259	-0.00330851	0.00330851
Cthe_1102	17.4515	17.3407	-0.110801	0.110801
Cthe_1103	17.5123	17.4014	-0.110932	0.110932
Cthe_1104	17.5214	17.4857	-0.0356737	0.0356737
Cthe_1105	17.4188	17.3057	-0.113063	0.113063
Cthe_1106	16.9728	17.1149	0.142112	0.142112
Cthe_1107	17.1419	16.9903	-0.151527	0.151527
Cthe_1109	13.0428	12.234	-0.808859	0.808859
Cthe_1110	14.3983	15.0181	0.619784	0.619784
Cthe_1111	13.5474	13.8491	0.301718	0.301718
Cthe_1112	13.368	13.3633	-0.00469213	0.00469213
Cthe_1113	12.8339	11.0949	-1.73897	1.73897
Cthe_1114	13.4483	13.3374	-0.110849	0.110849
Cthe_1115	13.0881	12.7343	-0.353774	0.353774
Cthe_1116	13.2368	12.6461	-0.590776	0.590776
Cthe_1117	12.987	11.5912	-1.39583	1.39583
Cthe_1118	14.8629	15.0486	0.185719	0.185719
Cthe_1119	13.8091	13.3156	-0.493487	0.493487
Cthe_1120	13.8943	13.1925	-0.701845	0.701845
Cthe_1121	12.9569	11.2543	-1.7026	1.7026
Cthe_1122	12.7801	10.7929	-1.98713	1.98713
Cthe_1123	14.419	14.8688	0.449839	0.449839
Cthe_1124	14.0434	14.1242	0.0807597	0.0807597
Cthe_1125	13.8732	13.3926	-0.480623	0.480623
Cthe_1126	12.7499	10.892	-1.85794	1.85794
Cthe_1127	13.4625	13.0717	-0.390805	0.390805
Cthe_1128	13.8214	13.2081	-0.613311	0.613311
Cthe_1130	14.814	14.4781	-0.335871	0.335871
Cthe_1131	14.7399	14.276	-0.463887	0.463887
Cthe_1132	15.9912	15.8664	-0.124814	0.124814
Cthe_1133	16.3357	16.127	-0.208634	0.208634
Cthe_1134	14.9969	14.5687	-0.428192	0.428192
Cthe_1135	15.3499	15.0829	-0.266986	0.266986
Cthe_1136	15.782	15.6707	-0.111305	0.111305
Cthe_1137	15.0348	14.4576	-0.57719	0.57719
Cthe_1138	15.2075	14.9413	-0.266141	0.266141
Cthe_1139	14.5012	14.3223	-0.178845	0.178845
Cthe_1140	14.5661	14.4599	-0.106172	0.106172
Cthe_1141	15.3382	15.3967	0.0585477	0.0585477
Cthe_1142	14.8927	15.1589	0.266189	0.266189
Cthe_1143	14.3536	14.6258	0.272161	0.272161
Cthe_1144	13.8169	13.3981	-0.418774	0.418774
Cthe_1145	15.4818	15.6959	0.214097	0.214097
Cthe_1146	16.022	15.8623	-0.159753	0.159753
Cthe_1147	15.8283	15.6392	-0.189159	0.189159
Cthe_1148	14.9671	14.6181	-0.349041	0.349041
Cthe_1149	13.5294	12.706	-0.823401	0.823401
Cthe_1150	14.4732	14.4264	-0.0468385	0.0468385
Cthe_1151	16.1872	16.4472	0.259963	0.259963
Cthe_1152	13.7018	13.3855	-0.316301	0.316301
Cthe_1153	14.73	15.3818	0.651871	0.651871
Cthe_1154	14.3952	13.5999	-0.795305	0.795305
Cthe_1155	13.3812	12.7535	-0.627752	0.627752
Cthe_1156	12.7554	11.3755	-1.37984	1.37984
Cthe_1157	12.7687	11.1993	-1.5694	1.5694
Cthe_1158	12.9213	11.4516	-1.46965	1.46965
Cthe_1159	12.8823	11.5094	-1.37287	1.37287
Cthe_1160	12.6452	10.6966	-1.94861	1.94861
Cthe_1161	12.8242	11.3173	-1.50686	1.50686
Cthe_1162	15.5326	15.0375	-0.495133	0.495133
Cthe_1163	15.8846	15.5653	-0.319304	0.319304
Cthe_1164	15.5755	15.4619	-0.113524	0.113524
Cthe_1165	16.6015	16.339	-0.262457	0.262457
Cthe_1166	16.0449	15.9055	-0.139401	0.139401
Cthe_1167	14.8555	15.2212	0.365727	0.365727
Cthe_1168	15.4608	15.7213	0.260514	0.260514
Cthe_1169	14.4786	14.7144	0.235775	0.235775
Cthe_1170	16.2197	15.8787	-0.341008	0.341008
Cthe_1171	16.5901	16.8538	0.263642	0.263642
Cthe_1172	16.1151	16.1657	0.0505215	0.0505215
Cthe_1173	15.4972	15.4941	-0.00300214	0.00300214
Cthe_1174	14.3942	14.5558	0.161556	0.161556
Cthe_1175	13.4714	13.1085	-0.36282	0.36282
Cthe_1176	17.1424	17.1083	-0.0340248	0.0340248
Cthe_1177	14.2617	14.1334	-0.128328	0.128328
Cthe_1178	14.0152	13.2285	-0.786703	0.786703
Cthe_1179	12.7731	10.8175	-1.95563	1.95563
Cthe_1180	14.3669	15.254	0.887029	0.887029
Cthe_1181	14.1185	14.2954	0.17688	0.17688
Cthe_1182	15.6199	15.4244	-0.195537	0.195537
Cthe_1183	15.7686	15.784	0.0154109	0.0154109
Cthe_1184	15.8291	15.7411	-0.0880586	0.0880586
Cthe_1185	15.1306	14.6945	-0.436037	0.436037
Cthe_1186	15.2224	14.5983	-0.624061	0.624061
Cthe_1187	15.3696	15.5624	0.19272	0.19272
Cthe_1188	14.9085	15.3177	0.409253	0.409253
Cthe_1189	13.7762	13.6401	-0.136086	0.136086
Cthe_1190	13.4564	13.3911	-0.0653317	0.0653317
Cthe_1191	13.2696	12.2485	-1.02102	1.02102
Cthe_1192	16.5885	15.6333	-0.955272	0.955272
Cthe_1195	15.8045	15.8673	0.0628391	0.0628391
Cthe_1196	13.9015	12.766	-1.13553	1.13553
Cthe_1199	16.6143	16.5146	-0.0997082	0.0997082
Cthe_1200	16.4373	16.4765	0.0392746	0.0392746
Cthe_1201	16.3251	16.4662	0.141143	0.141143
Cthe_1202	15.6731	15.6317	-0.0414097	0.0414097
Cthe_1203	17.603	17.5146	-0.0883553	0.0883553
Cthe_1204	17.3798	17.4408	0.0610229	0.0610229
Cthe_1205	17.217	17.3915	0.174422	0.174422
Cthe_1207	16.9602	16.6712	-0.288987	0.288987
Cthe_1208	14.2697	13.9706	-0.299088	0.299088
Cthe_1209	14.5011	14.3023	-0.198846	0.198846
Cthe_1210	15.0525	15.1078	0.0552752	0.0552752
Cthe_1211	17.6979	17.3611	-0.3368	0.3368
Cthe_1212	17.5644	17.3488	-0.215591	0.215591
Cthe_1213	13.5518	12.7785	-0.773281	0.773281
Cthe_1214	13.0382	12.101	-0.937203	0.937203
Cthe_1215	13.1587	12.1927	-0.966004	0.966004
Cthe_1216	13.8532	13.3947	-0.458512	0.458512
Cthe_1217	14.7486	14.5764	-0.172214	0.172214
Cthe_1218	13.8307	13.3287	-0.502069	0.502069
Cthe_1219	15.9056	16.422	0.516377	0.516377
Cthe_1220	15.6171	16.0191	0.402013	0.402013
Cthe_1221	14.5474	14.6487	0.101375	0.101375
Cthe_1222	13.8979	13.5807	-0.317218	0.317218
Cthe_1223	16.8012	16.4955	-0.305676	0.305676
Cthe_1224	16.7715	16.5776	-0.193968	0.193968
Cthe_1225	16.876	16.8529	-0.0231424	0.0231424
Cthe_1226	15.2976	15.1216	-0.175979	0.175979
Cthe_1227	15.8588	15.5264	-0.332382	0.332382
Cthe_1228	17.4521	17.1668	-0.285311	0.285311
Cthe_1229	15.2481	14.7771	-0.470923	0.470923
Cthe_1230	13.6597	13.9891	0.329372	0.329372
Cthe_1231	13.7405	13.3517	-0.388831	0.388831
Cthe_1232	13.2871	11.9447	-1.34239	1.34239
Cthe_1233	12.655	10.6667	-1.98829	1.98829
Cthe_1234	12.8133	10.949	-1.86434	1.86434
Cthe_1235	15.09	15.4267	0.336679	0.336679
Cthe_1236	17.3117	17.1855	-0.126197	0.126197
Cthe_1237	16.4519	16.5	0.048125	0.048125
Cthe_1238	15.9974	15.7939	-0.203507	0.203507
Cthe_1239	15.5169	16.0743	0.557389	0.557389
Cthe_1240	14.5404	14.9952	0.454807	0.454807
Cthe_1241	15.1832	15.136	-0.0472592	0.0472592
Cthe_1243	13.5085	12.9813	-0.527154	0.527154
Cthe_1244	15.7012	15.4473	-0.253823	0.253823
Cthe_1245	16.0603	16.3398	0.279496	0.279496
Cthe_1246	15.1597	15.6831	0.523406	0.523406
Cthe_1247	14.3274	15.2821	0.954695	0.954695
Cthe_1248	14.882	16.3209	1.43894	1.43894
Cthe_1249	14.5745	16.0712	1.49672	1.49672
Cthe_1250	15.5214	16.9977	1.47635	1.47635
Cthe_1251	16.4407	17.178	0.737264	0.737264
Cthe_1252	15.544	15.5713	0.0273189	0.0273189
Cthe_1253	15.1021	15.029	-0.0730834	0.0730834
Cthe_1254	13.5778	13.2014	-0.376406	0.376406
Cthe_1255	13.7907	13.2396	-0.551153	0.551153
Cthe_1256	16.3905	16.6461	0.255569	0.255569
Cthe_1257	16.6763	16.8963	0.219921	0.219921
Cthe_1258	16.9	16.9686	0.0686073	0.0686073
Cthe_1259	17.0595	17.3202	0.260728	0.260728
Cthe_1260	17.1507	17.173	0.0222665	0.0222665
Cthe_1261	17.4113	17.3738	-0.0375508	0.0375508
Cthe_1262	17.5584	17.539	-0.0193897	0.0193897
Cthe_1263	17.1921	17.1717	-0.0204848	0.0204848
Cthe_1264	16.2067	16.4315	0.224852	0.224852
Cthe_1265	15.9841	15.8732	-0.110875	0.110875
Cthe_1266	13.3162	12.4952	-0.82103	0.82103
Cthe_1267	12.9462	11.6748	-1.27147	1.27147
Cthe_1268	12.8563	11.297	-1.55933	1.55933
Cthe_1269	15.226	14.9397	-0.286324	0.286324
Cthe_1270	14.9615	14.2467	-0.714839	0.714839
Cthe_1271	15.1876	15.0578	-0.129823	0.129823
Cthe_1272	13.0482	11.6773	-1.37093	1.37093
Cthe_1273	14.9987	15.8935	0.894815	0.894815
Cthe_1274	15.5684	15.8458	0.277382	0.277382
Cthe_1275	16.1929	16.1832	-0.00971001	0.00971001
Cthe_1276	16.0925	15.9798	-0.112613	0.112613
Cthe_1277	15.8112	15.7046	-0.106547	0.106547
Cthe_1278	13.7538	13.3826	-0.371186	0.371186
Cthe_1279	16.356	15.4164	-0.93956	0.93956
Cthe_1280	13.7612	13.9381	0.176964	0.176964
Cthe_1281	13.8788	13.5729	-0.305852	0.305852
Cthe_1282	16.191	16.0715	-0.119494	0.119494
Cthe_1283	17.057	16.8574	-0.199544	0.199544
Cthe_1284	16.3637	16.4682	0.104516	0.104516
Cthe_1285	15.285	15.3246	0.0395209	0.0395209
Cthe_1286	17.4116	17.323	-0.0886566	0.0886566
Cthe_1287	15.1944	15.0342	-0.160174	0.160174
Cthe_1288	16.6906	16.5662	-0.124413	0.124413
Cthe_1289	16.698	16.4683	-0.229614	0.229614
Cthe_1290	16.2965	16.1298	-0.166687	0.166687
Cthe_1291	15.1373	14.8758	-0.261469	0.261469
Cthe_1292	15.5897	15.2201	-0.369682	0.369682
Cthe_1293	15.7799	14.8188	-0.961074	0.961074
Cthe_1294	13.4425	12.3797	-1.0628	1.0628
Cthe_1295	15.8626	14.9397	-0.922862	0.922862
Cthe_1296	15.5891	14.688	-0.90108	0.90108
Cthe_1297	13.1212	12.5014	-0.619878	0.619878
Cthe_1298	14.0114	12.5142	-1.49723	1.49723
Cthe_1299	14.0495	12.5937	-1.45578	1.45578
Cthe_1300	12.8833	11.5332	-1.35013	1.35013
Cthe_1301	14.9137	15.2113	0.297537	0.297537
Cthe_1302	15.4268	15.5086	0.0817751	0.0817751
Cthe_1303	15.3682	15.1786	-0.18961	0.18961
Cthe_1304	14.9149	14.4436	-0.471352	0.471352
Cthe_1305	16.2922	16.1273	-0.164946	0.164946
Cthe_1306	14.5304	14.1134	-0.417012	0.417012
Cthe_1307	16.5561	16.356	-0.200111	0.200111
Cthe_1308	16.2061	16.0692	-0.13686	0.13686
Cthe_1309	14.5818	15.7376	1.15579	1.15579
Cthe_1310	15.3447	15.4159	0.0711355	0.0711355
Cthe_1311	16.7054	16.0707	-0.634649	0.634649
Cthe_1312	16.7121	16.6395	-0.0725382	0.0725382
Cthe_1313	16.1563	16.404	0.247735	0.247735
Cthe_1314	14.5778	14.6776	0.0997785	0.0997785
Cthe_1315	16.1893	16.5114	0.322028	0.322028
Cthe_1316	16.1574	16.1366	-0.0207674	0.0207674
Cthe_1317	16.0573	15.931	-0.126269	0.126269
Cthe_1318	15.4997	16.0547	0.555032	0.555032
Cthe_1319	15.422	15.6148	0.192807	0.192807
Cthe_1320	15.2082	15.294	0.0857856	0.0857856
Cthe_1321	15.6562	15.8948	0.238613	0.238613
Cthe_1322	15.2227	16.2578	1.03514	1.03514
Cthe_1323	14.4661	15.4123	0.946169	0.946169
Cthe_1324	15.0179	15.8601	0.842206	0.842206
Cthe_1325	14.4095	14.3661	-0.04333	0.04333
Cthe_1326	14.7313	14.9852	0.253936	0.253936
Cthe_1327	12.7837	11.3689	-1.41474	1.41474
Cthe_1328	13.3458	13.705	0.359203	0.359203
Cthe_1329	17.3073	17.3632	0.0558324	0.0558324
Cthe_1330	16.8292	16.3178	-0.511363	0.511363
Cthe_1331	16.5454	16.4895	-0.0558299	0.0558299
Cthe_1332	17.0274	17.1667	0.139292	0.139292
Cthe_1333	14.1576	14.2329	0.0752842	0.0752842
Cthe_1334	14.9003	15.0545	0.154202	0.154202
Cthe_1335	13.8894	13.8562	-0.0331956	0.0331956
Cthe_1336	14.2995	14.6682	0.368757	0.368757
Cthe_1337	13.9184	13.7284	-0.190049	0.190049
Cthe_1338	14.1165	13.8983	-0.218185	0.218185
Cthe_1339	14.2217	14.3217	0.0999612	0.0999612
Cthe_1340	14.2701	14.0848	-0.185253	0.185253
Cthe_1341	15.5266	15.1215	-0.405105	0.405105
Cthe_1342	16.2915	16.0683	-0.223206	0.223206
Cthe_1343	15.2419	14.4829	-0.758947	0.758947
Cthe_1344	16.8613	16.4207	-0.440613	0.440613
Cthe_1345	16.8141	16.2219	-0.592226	0.592226
Cthe_1346	16.8184	16.5212	-0.297223	0.297223
Cthe_1347	17.807	17.5611	-0.245907	0.245907
Cthe_1348	18.0324	17.7187	-0.313632	0.313632
Cthe_1349	15.4361	15.1031	-0.332991	0.332991
Cthe_1350	16.7551	16.4172	-0.337971	0.337971
Cthe_1351	16.6994	16.4043	-0.295099	0.295099
Cthe_1352	17.2469	17.0564	-0.190568	0.190568
Cthe_1353	15.3525	15.0685	-0.283998	0.283998
Cthe_1354	14.3878	14.2492	-0.13861	0.13861
Cthe_1355	15.7303	15.7768	0.0465087	0.0465087
Cthe_1356	15.7837	15.5459	-0.237841	0.237841
Cthe_1357	15.3389	15.4657	0.126844	0.126844
Cthe_1358	14.7273	14.7615	0.0342707	0.0342707
Cthe_1359	15.5425	15.9414	0.398852	0.398852
Cthe_1360	15.6292	15.8333	0.204134	0.204134
Cthe_1361	15.3067	15.608	0.301284	0.301284
Cthe_1362	16.5119	16.606	0.0940178	0.0940178
Cthe_1363	15.8085	16.0983	0.289789	0.289789
Cthe_1364	15.991	15.9697	-0.0213571	0.0213571
Cthe_1365	15.9225	16.3073	0.384798	0.384798
Cthe_1366	16.3017	16.7443	0.442544	0.442544
Cthe_1367	14.75	15.2079	0.457914	0.457914
Cthe_1368	17.4325	17.3091	-0.123422	0.123422
Cthe_1369	17.3559	17.2633	-0.0925774	0.0925774
Cthe_1370	16.0796	16.2257	0.146082	0.146082
Cthe_1371	15.6805	16.0036	0.323063	0.323063
Cthe_1372	14.8409	14.7589	-0.0819718	0.0819718
Cthe_1373	15.7059	15.8538	0.147883	0.147883
Cthe_1374	14.9222	15.2634	0.34113	0.34113
Cthe_1375	15.6708	16.8989	1.2281	1.2281
Cthe_1376	14.958	16.9055	1.94746	1.94746
Cthe_1377	15.4978	16.7341	1.23629	1.23629
Cthe_1378	12.9114	11.705	-1.20643	1.20643
Cthe_1379	14.2285	14.8138	0.585256	0.585256
Cthe_1380	15.1674	15.3437	0.176218	0.176218
Cthe_1381	17.0444	16.887	-0.157407	0.157407
Cthe_1382	15.5708	15.9852	0.414396	0.414396
Cthe_1383	15.9983	16.2906	0.292332	0.292332
Cthe_1384	15.9179	16.4993	0.581398	0.581398
Cthe_1385	16.1092	16.7033	0.594065	0.594065
Cthe_1386	16.7487	17.1394	0.390671	0.390671
Cthe_1387	15.9403	16.2091	0.268784	0.268784
Cthe_1388	16.3308	16.445	0.114221	0.114221
Cthe_1389	16.0342	15.6199	-0.414334	0.414334
Cthe_1390	15.9922	14.163	-1.82921	1.82921
Cthe_1391	17.4875	16.1637	-1.32376	1.32376
Cthe_1393	14.4008	15.3861	0.985329	0.985329
Cthe_1394	15.2906	15.4295	0.138915	0.138915
Cthe_1396	13.6274	13.1553	-0.472048	0.472048
Cthe_1397	15.3556	14.8156	-0.539993	0.539993
Cthe_1398	16.0616	15.258	-0.803631	0.803631
Cthe_1399	16.7728	16.5164	-0.256424	0.256424
Cthe_1400	15.1346	15.1287	-0.00596732	0.00596732
Cthe_1401	14.7194	14.4577	-0.261716	0.261716
Cthe_1402	13.5766	13.3916	-0.184996	0.184996
Cthe_1403	12.9094	11.7306	-1.17879	1.17879
Cthe_1404	12.9674	11.6837	-1.2837	1.2837
Cthe_1405	13.6327	13.4461	-0.186663	0.186663
Cthe_1406	13.8672	13.556	-0.311177	0.311177
Cthe_1407	13.0451	11.753	-1.29217	1.29217
Cthe_1408	13.6428	12.8712	-0.771604	0.771604
Cthe_1409	14.8461	14.5504	-0.295714	0.295714
Cthe_1410	16.5335	16.3209	-0.212575	0.212575
Cthe_1411	16.8143	16.5913	-0.223028	0.223028
Cthe_1412	17.2328	17.0558	-0.176987	0.176987
Cthe_1413	13.4635	12.6033	-0.860169	0.860169
Cthe_1414	13.5551	12.454	-1.10115	1.10115
Cthe_1415	13.9088	12.876	-1.03276	1.03276
Cthe_1416	14.3621	13.4831	-0.878909	0.878909
Cthe_1417	14.2303	13.3103	-0.919957	0.919957
Cthe_1418	14.7347	14.111	-0.623761	0.623761
Cthe_1419	14.815	15.0417	0.226715	0.226715
Cthe_1420	16.4322	16.0195	-0.412732	0.412732
Cthe_1421	15.3109	15.4556	0.144733	0.144733
Cthe_1422	15.2211	15.4808	0.25972	0.25972
Cthe_1423	15.995	16.032	0.0369777	0.0369777
Cthe_1424	16.0544	16.1267	0.0722834	0.0722834
Cthe_1425	16.6463	16.9877	0.341385	0.341385
Cthe_1426	14.162	14.2844	0.122481	0.122481
Cthe_1427	14.6591	15.0593	0.400207	0.400207
Cthe_1428	13.1388	12.5961	-0.54276	0.54276
Cthe_1429	13.0661	12.0261	-1.04006	1.04006
Cthe_1430	13.14	11.9813	-1.15874	1.15874
Cthe_1431	16.293	16.2819	-0.0110753	0.0110753
Cthe_1433	17.6957	17.5242	-0.171556	0.171556
Cthe_1434	14.2885	14.4064	0.117858	0.117858
Cthe_1435	15.7599	15.4272	-0.332672	0.332672
Cthe_1437	16.5453	16.3974	-0.147939	0.147939
Cthe_1438	16.8216	16.5547	-0.266822	0.266822
Cthe_1439	12.8081	11.1264	-1.6817	1.6817
Cthe_1443	13.1826	11.915	-1.26763	1.26763
Cthe_1444	14.6036	14.5452	-0.0583952	0.0583952
Cthe_1445	16.4238	16.231	-0.192822	0.192822
Cthe_1446	16.5412	16.4637	-0.0774629	0.0774629
Cthe_1447	14.9193	15.0274	0.108056	0.108056
Cthe_1448	14.3995	15.2	0.800517	0.800517
Cthe_1449	13.7702	13.8566	0.0864386	0.0864386
Cthe_1450	13.411	13.0722	-0.33878	0.33878
Cthe_1451	14.8727	15.3691	0.496446	0.496446
Cthe_1452	16.0105	15.4368	-0.573668	0.573668
Cthe_1454	14.5868	14.466	-0.120784	0.120784
Cthe_1455	14.1279	13.4529	-0.675028	0.675028
Cthe_1456	14.7597	14.4206	-0.339117	0.339117
Cthe_1457	15.9121	15.8428	-0.0692951	0.0692951
Cthe_1458	15.7954	15.3941	-0.401321	0.401321
Cthe_1459	14.9079	15.3548	0.446934	0.446934
Cthe_1460	14.2914	14.258	-0.0334307	0.0334307
Cthe_1461	13.3599	12.899	-0.460839	0.460839
Cthe_1462	16.2358	16.1287	-0.107084	0.107084
Cthe_1463	17.0582	17.0619	0.00373661	0.00373661
Cthe_1464	15.891	15.9815	0.0905047	0.0905047
Cthe_1465	16.8519	16.9092	0.0573549	0.0573549
Cthe_1466	13.8644	13.6645	-0.19987	0.19987
Cthe_1467	12.8041	11.3361	-1.46801	1.46801
Cthe_1470	15.7456	15.4372	-0.308468	0.308468
Cthe_1471	16.0821	15.9673	-0.114739	0.114739
Cthe_1472	16.0585	16.3467	0.288127	0.288127
Cthe_1473	17.0887	17.2293	0.140613	0.140613
Cthe_1474	15.0005	15.2724	0.271949	0.271949
Cthe_1475	15.5605	15.4294	-0.131033	0.131033
Cthe_1477	17.025	16.9896	-0.0353727	0.0353727
Cthe_1478	14.5216	14.7517	0.230144	0.230144
Cthe_1479	13.3685	13.5667	0.198194	0.198194
Cthe_1480	14.6747	16.2263	1.55169	1.55169
Cthe_1481	15.5367	16.9422	1.4055	1.4055
Cthe_1482	15.4708	15.9421	0.471358	0.471358
Cthe_1483	15.8953	16.3688	0.473568	0.473568
Cthe_1484	16.9787	17.3239	0.34523	0.34523
Cthe_1485	17.0011	17.1373	0.136148	0.136148
Cthe_1486	15.7452	15.776	0.0308376	0.0308376
Cthe_1487	15.5021	15.4059	-0.0961802	0.0961802
Cthe_1488	13.7547	13.3633	-0.391354	0.391354
Cthe_1489	13.5163	12.6846	-0.831706	0.831706
Cthe_1491	14.5695	14.1677	-0.401795	0.401795
Cthe_1492	15.4382	15.4166	-0.0215897	0.0215897
Cthe_1493	15.231	15.1137	-0.117327	0.117327
Cthe_1494	15.73	15.6804	-0.04959	0.04959
Cthe_1495	16.6906	16.4959	-0.194718	0.194718
Cthe_1497	12.8522	11.633	-1.21916	1.21916
Cthe_1498	13.1752	12.1061	-1.06908	1.06908
Cthe_1499	14.0986	13.4017	-0.696938	0.696938
Cthe_1500	14.4122	14.2321	-0.180033	0.180033
Cthe_1501	14.3612	13.6019	-0.759274	0.759274
Cthe_1502	15.0208	14.0704	-0.950366	0.950366
Cthe_1503	17.8662	17.6124	-0.25386	0.25386
Cthe_1504	17.5968	17.3955	-0.201368	0.201368
Cthe_1505	15.5099	15.8824	0.372494	0.372494
Cthe_1506	14.8007	15.1781	0.377451	0.377451
Cthe_1507	14.3859	14.7504	0.364454	0.364454
Cthe_1508	14.278	14.8345	0.556512	0.556512
Cthe_1509	16.8258	17.1728	0.347057	0.347057
Cthe_1510	15.5932	15.6914	0.0981368	0.0981368
Cthe_1511	15.6046	15.6399	0.0353607	0.0353607
Cthe_1512	15.3125	15.2274	-0.0851291	0.0851291
Cthe_1513	15.7487	15.7317	-0.01695	0.01695
Cthe_1514	15.1001	15.1885	0.0884748	0.0884748
Cthe_1515	14.8912	15.2468	0.355663	0.355663
Cthe_1516	13.4164	13.2171	-0.199252	0.199252
Cthe_1517	16.4463	16.7006	0.254345	0.254345
Cthe_1519	14.5649	15.3005	0.735562	0.735562
Cthe_1520	13.899	14.3839	0.484978	0.484978
Cthe_1521	14.1606	14.7478	0.587195	0.587195
Cthe_1522	14.0928	13.9056	-0.187277	0.187277
Cthe_1523	13.3524	12.6603	-0.692169	0.692169
Cthe_1524	13.7858	14.041	0.255275	0.255275
Cthe_1525	13.8486	13.7937	-0.0548608	0.0548608
Cthe_1526	13.1284	12.2431	-0.885315	0.885315
Cthe_1527	13.8675	13.9664	0.0988339	0.0988339
Cthe_1528	14.3983	14.632	0.233675	0.233675
Cthe_1531	12.969	12.1248	-0.844126	0.844126
Cthe_1534	14.8982	14.6244	-0.273809	0.273809
Cthe_1535	15.3094	14.8711	-0.438272	0.438272
Cthe_1536	15.7823	15.1292	-0.653041	0.653041
Cthe_1537	16.974	16.4866	-0.48742	0.48742
Cthe_1538	15.982	15.0889	-0.893125	0.893125
Cthe_1539	13.7525	12.241	-1.51146	1.51146
Cthe_1540	13.8599	12.332	-1.52786	1.52786
Cthe_1541	14.1082	12.6927	-1.4155	1.4155
Cthe_1542	13.8384	12.0671	-1.77121	1.77121
Cthe_1543	14.6884	13.0771	-1.61126	1.61126
Cthe_1546	13.6396	12.1853	-1.4543	1.4543
Cthe_1547	16.9734	16.7933	-0.180101	0.180101
Cthe_1548	16.8493	17.0267	0.177446	0.177446
Cthe_1549	15.2332	15.6126	0.379394	0.379394
Cthe_1552	14.9769	14.5786	-0.398319	0.398319
Cthe_1553	16.5674	16.6274	0.0599541	0.0599541
Cthe_1554	16.4486	16.7853	0.336658	0.336658
Cthe_1555	16.1915	16.5872	0.39567	0.39567
Cthe_1556	16.9711	17.2859	0.31486	0.31486
Cthe_1557	16.3889	16.817	0.428158	0.428158
Cthe_1558	15.7545	15.9696	0.215145	0.215145
Cthe_1559	13.4511	15.6282	2.17712	2.17712
Cthe_1560	13.1743	15.0299	1.85557	1.85557
Cthe_1561	13.2158	15.1766	1.96078	1.96078
Cthe_1562	13.9723	16.1385	2.16629	2.16629
Cthe_1563	13.1964	14.7918	1.59543	1.59543
Cthe_1564	13.4325	15.2651	1.83258	1.83258
Cthe_1565	12.9547	13.994	1.03926	1.03926
Cthe_1566	13.7151	15.6607	1.94559	1.94559
Cthe_1567	12.9334	13.9667	1.03328	1.03328
Cthe_1568	13.255	15.0012	1.74614	1.74614
Cthe_1569	15.0545	16.1094	1.05488	1.05488
Cthe_1570	14.8233	15.8938	1.07048	1.07048
Cthe_1571	14.1435	15.36	1.21657	1.21657
Cthe_1572	13.9523	14.7737	0.821388	0.821388
Cthe_1573	14.2932	15.0452	0.75207	0.75207
Cthe_1574	15.7052	15.7312	0.0259882	0.0259882
Cthe_1575	13.2963	12.4833	-0.812988	0.812988
Cthe_1576	13.6351	13.141	-0.49415	0.49415
Cthe_1577	12.9592	11.4688	-1.49034	1.49034
Cthe_1578	12.8877	11.2093	-1.67842	1.67842
Cthe_1579	12.8643	11.2491	-1.6152	1.6152
Cthe_1580	12.9632	11.4305	-1.53271	1.53271
Cthe_1581	13.0958	11.8463	-1.24952	1.24952
Cthe_1582	12.7504	11.2103	-1.54008	1.54008
Cthe_1583	13.596	13.6599	0.0638184	0.0638184
Cthe_1584	14.7405	14.9194	0.178904	0.178904
Cthe_1585	13.3936	12.4895	-0.904117	0.904117
Cthe_1586	14.309	13.81	-0.498965	0.498965
Cthe_1587	14.7884	13.8055	-0.982869	0.982869
Cthe_1588	15.87	15.1888	-0.681219	0.681219
Cthe_1589	13.2652	11.9343	-1.33087	1.33087
Cthe_1590	14.0668	14.1041	0.0372414	0.0372414
Cthe_1591	15.672	15.7361	0.0640487	0.0640487
Cthe_1592	15.649	15.6388	-0.0101183	0.0101183
Cthe_1593	16.0819	16.3123	0.230428	0.230428
Cthe_1594	13.9794	13.6444	-0.334976	0.334976
Cthe_1595	14.1016	13.2199	-0.881691	0.881691
Cthe_1596	15.5756	15.6767	0.101081	0.101081
Cthe_1597	15.5337	15.3883	-0.145451	0.145451
Cthe_1598	15.2145	15.2267	0.0122805	0.0122805
Cthe_1599	15.9954	16.0378	0.0423306	0.0423306
Cthe_1600	16.6053	16.7594	0.15407	0.15407
Cthe_1601	16.6144	16.3105	-0.303913	0.303913
Cthe_1602	13.8845	13.6175	-0.266984	0.266984
Cthe_1603	13.4202	14.1844	0.764205	0.764205
Cthe_1604	13.4424	13.4774	0.0350245	0.0350245
Cthe_1605	14.2362	14.4839	0.247621	0.247621
Cthe_1608	12.8184	11.205	-1.61347	1.61347
Cthe_1609	12.7532	10.9921	-1.7611	1.7611
Cthe_1610	12.8129	11.3344	-1.47843	1.47843
Cthe_1611	12.8945	11.5332	-1.36131	1.36131
Cthe_1612	12.9229	11.7855	-1.13736	1.13736
Cthe_1613	12.8384	11.286	-1.55245	1.55245
Cthe_1614	12.8497	11.558	-1.29178	1.29178
Cthe_1615	12.9402	11.5279	-1.41229	1.41229
Cthe_1616	12.7385	10.9818	-1.75669	1.75669
Cthe_1617	12.7205	10.9652	-1.75534	1.75534
Cthe_1618	12.7414	10.9635	-1.77788	1.77788
Cthe_1619	15.8372	16.3389	0.501733	0.501733
Cthe_1620	14.5338	15.0937	0.559917	0.559917
Cthe_1621	13.2682	13.4012	0.132955	0.132955
Cthe_1622	13.9615	14.7127	0.751266	0.751266
Cthe_1623	12.93	12.3625	-0.567564	0.567564
Cthe_1624	12.6761	11.0477	-1.62844	1.62844
Cthe_1625	12.7892	11.5008	-1.2884	1.2884
Cthe_1626	12.8224	11.6746	-1.14779	1.14779
Cthe_1627	12.7343	11.0779	-1.65638	1.65638
Cthe_1628	12.7299	10.9475	-1.78233	1.78233
Cthe_1629	12.6612	10.6962	-1.96507	1.96507
Cthe_1630	12.6695	10.7779	-1.89159	1.89159
Cthe_1631	15.1197	14.866	-0.25372	0.25372
Cthe_1633	12.7857	11.0213	-1.7644	1.7644
Cthe_1634	12.748	11.078	-1.67006	1.67006
Cthe_1635	12.8153	11.4513	-1.36406	1.36406
Cthe_1636	12.7647	11.0501	-1.71459	1.71459
Cthe_1637	12.7593	11.1152	-1.64415	1.64415
Cthe_1638	12.8309	11.4255	-1.40534	1.40534
Cthe_1639	12.8797	11.6495	-1.23013	1.23013
Cthe_1640	12.7221	11.0271	-1.69501	1.69501
Cthe_1641	12.7992	11.1743	-1.62497	1.62497
Cthe_1642	12.7401	10.8587	-1.88143	1.88143
Cthe_1643	14.868	15.527	0.65902	0.65902
Cthe_1644	13.3935	13.6756	0.282107	0.282107
Cthe_1645	12.7326	11.2354	-1.49718	1.49718
Cthe_1646	12.6116	10.6747	-1.93689	1.93689
Cthe_1647	12.8901	11.5368	-1.35333	1.35333
Cthe_1648	12.8584	11.5636	-1.29486	1.29486
Cthe_1649	12.7922	11.0097	-1.78251	1.78251
Cthe_1650	12.7527	11.152	-1.60073	1.60073
Cthe_1651	12.6826	10.9366	-1.74598	1.74598
Cthe_1652	12.6692	10.8298	-1.83938	1.83938
Cthe_1653	12.7829	11.1188	-1.66404	1.66404
Cthe_1654	12.8966	11.9474	-0.949168	0.949168
Cthe_1655	14.3033	14.3967	0.093404	0.093404
Cthe_1658	16.9937	17.1651	0.17148	0.17148
Cthe_1659	17.0761	17.3839	0.3078	0.3078
Cthe_1663	15.1348	15.2952	0.160362	0.160362
Cthe_1664	14.1917	13.9927	-0.199051	0.199051
Cthe_1665	14.3067	14.231	-0.075669	0.075669
Cthe_1667	12.7722	11.0273	-1.74488	1.74488
Cthe_1668	12.852	10.5845	-2.26746	2.26746
Cthe_1669	12.7117	10.7839	-1.92787	1.92787
Cthe_1670	12.7217	10.8648	-1.85689	1.85689
Cthe_1671	12.7544	11.2364	-1.51796	1.51796
Cthe_1672	13.0238	11.7529	-1.27092	1.27092
Cthe_1677	14.8808	14.9193	0.0385087	0.0385087
Cthe_1678	14.4158	14.3611	-0.0547867	0.0547867
Cthe_1679	14.6481	14.638	-0.0100984	0.0100984
Cthe_1680	14.9837	15.3423	0.358629	0.358629
Cthe_1684	14.061	14.1463	0.0853444	0.0853444
Cthe_1685	13.7214	13.77	0.048618	0.048618
Cthe_1688	15.0369	14.9509	-0.0860294	0.0860294
Cthe_1689	13.7079	12.8675	-0.840354	0.840354
Cthe_1690	15.6749	15.3728	-0.302118	0.302118
Cthe_1693	15.2613	14.7508	-0.51045	0.51045
Cthe_1694	13.8382	13.0781	-0.76004	0.76004
Cthe_1695	13.1451	12.7937	-0.351466	0.351466
Cthe_1696	15.3108	15.678	0.367292	0.367292
Cthe_1697	16.8903	17.2824	0.392086	0.392086
Cthe_1698	16.2035	16.6598	0.456298	0.456298
Cthe_1700	14.9858	14.9453	-0.040505	0.040505
Cthe_1701	12.93	11.4769	-1.45307	1.45307
Cthe_1702	13.0333	11.9359	-1.09737	1.09737
Cthe_1703	13.1558	12.336	-0.81988	0.81988
Cthe_1704	13.1785	12.831	-0.347451	0.347451
Cthe_1705	13.822	13.8404	0.018435	0.018435
Cthe_1706	13.1479	12.476	-0.671896	0.671896
Cthe_1707	13.2516	12.5666	-0.684983	0.684983
Cthe_1708	13.1931	12.2804	-0.912756	0.912756
Cthe_1709	12.9065	11.4894	-1.41702	1.41702
Cthe_1710	12.6823	10.6858	-1.99654	1.99654
Cthe_1711	13.8838	13.3996	-0.484256	0.484256
Cthe_1713	13.5676	13.5323	-0.035306	0.035306
Cthe_1714	12.636	10.6895	-1.94658	1.94658
Cthe_1715	13.0081	12.3024	-0.705661	0.705661
Cthe_1716	12.9594	12.2167	-0.74277	0.74277
Cthe_1717	13.0051	12.1871	-0.817994	0.817994
Cthe_1718	13.1602	12.4548	-0.705383	0.705383
Cthe_1719	12.9662	11.7276	-1.23855	1.23855
Cthe_1720	12.9709	11.9183	-1.05258	1.05258
Cthe_1721	12.9802	11.8632	-1.11694	1.11694
Cthe_1722	12.9271	11.5828	-1.34439	1.34439
Cthe_1723	13.9405	13.9857	0.0452048	0.0452048
Cthe_1724	13.424	12.2851	-1.13892	1.13892
Cthe_1725	13.6843	12.8174	-0.866896	0.866896
Cthe_1726	13.1676	12.4601	-0.707476	0.707476
Cthe_1727	13.8195	14.0942	0.27474	0.27474
Cthe_1728	13.9106	14.3094	0.398758	0.398758
Cthe_1729	13.0069	11.8231	-1.18376	1.18376
Cthe_1730	12.7687	10.9984	-1.77035	1.77035
Cthe_1731	13.263	13.1616	-0.101417	0.101417
Cthe_1732	14.629	15.0856	0.456595	0.456595
Cthe_1733	13.8658	14.0214	0.155524	0.155524
Cthe_1734	14.3837	14.8093	0.425594	0.425594
Cthe_1735	12.8518	11.1873	-1.66456	1.66456
Cthe_1736	12.8667	11.359	-1.50772	1.50772
Cthe_1737	13.1373	11.6842	-1.45309	1.45309
Cthe_1738	12.8879	11.0396	-1.84826	1.84826
Cthe_1739	13.1403	11.7982	-1.34209	1.34209
Cthe_1740	13.1228	11.1259	-1.99689	1.99689
Cthe_1741	12.8111	10.8055	-2.00566	2.00566
Cthe_1742	13.0098	11.2455	-1.76437	1.76437
Cthe_1743	13.6131	14.1064	0.493246	0.493246
Cthe_1744	13.719	14.2888	0.569741	0.569741
Cthe_1745	13.7048	14.1794	0.474589	0.474589
Cthe_1746	13.8584	14.9538	1.09541	1.09541
Cthe_1747	14.325	15.2065	0.88147	0.88147
Cthe_1748	14.9492	15.9032	0.953984	0.953984
Cthe_1749	15.7611	16.6267	0.865529	0.865529
Cthe_1750	13.5978	13.805	0.207221	0.207221
Cthe_1751	13.4718	13.3793	-0.0925168	0.0925168
Cthe_1752	14.4385	15.5282	1.08964	1.08964
Cthe_1753	13.8994	14.1632	0.263787	0.263787
Cthe_1754	13.9041	13.4358	-0.468306	0.468306
Cthe_1756	16.9152	16.6022	-0.313067	0.313067
Cthe_1757	15.7982	15.9111	0.112891	0.112891
Cthe_1758	15.3284	15.359	0.0305714	0.0305714
Cthe_1759	13.6919	13.6399	-0.0520241	0.0520241
Cthe_1760	16.0022	15.8211	-0.181034	0.181034
Cthe_1761	16.5852	16.6526	0.0673665	0.0673665
Cthe_1762	15.8336	15.6435	-0.190129	0.190129
Cthe_1763	16.1257	16.0365	-0.0891687	0.0891687
Cthe_1764	15.485	15.3377	-0.147288	0.147288
Cthe_1765	15.2149	15.6585	0.443656	0.443656
Cthe_1766	15.0606	14.666	-0.394585	0.394585
Cthe_1767	13.9539	14.3255	0.371579	0.371579
Cthe_1768	14.5935	14.843	0.249537	0.249537
Cthe_1769	15.3737	15.0828	-0.290854	0.290854
Cthe_1770	15.7968	15.1364	-0.660349	0.660349
Cthe_1771	16.2949	15.6846	-0.610358	0.610358
Cthe_1772	16.2349	16.7859	0.550972	0.550972
Cthe_1773	16.2275	15.8048	-0.422718	0.422718
Cthe_1774	16.4522	16.1554	-0.296773	0.296773
Cthe_1775	15.6427	15.4893	-0.153409	0.153409
Cthe_1776	16.1599	15.957	-0.202839	0.202839
Cthe_1777	15.1301	15.1038	-0.0262134	0.0262134
Cthe_1778	15.8364	15.8707	0.0342396	0.0342396
Cthe_1779	14.8301	14.7148	-0.115292	0.115292
Cthe_1780	15.1531	15.3863	0.233208	0.233208
Cthe_1781	14.6951	14.6049	-0.0901331	0.0901331
Cthe_1782	17.2739	17.1362	-0.137684	0.137684
Cthe_1783	17.2679	17.0412	-0.226636	0.226636
Cthe_1784	17.0626	16.9593	-0.103333	0.103333
Cthe_1785	15.889	15.9834	0.0944078	0.0944078
Cthe_1786	16.0598	15.678	-0.381776	0.381776
Cthe_1787	16.6743	16.4212	-0.253091	0.253091
Cthe_1788	13.9719	14.6393	0.667399	0.667399
Cthe_1789	16.7027	16.8187	0.115985	0.115985
Cthe_1790	16.4399	16.7734	0.33348	0.33348
Cthe_1791	16.551	16.9013	0.350295	0.350295
Cthe_1792	16.1431	16.6759	0.532864	0.532864
Cthe_1793	16.4549	16.7119	0.256915	0.256915
Cthe_1794	16.252	15.9663	-0.2857	0.2857
Cthe_1795	17.2642	17.2388	-0.0254676	0.0254676
Cthe_1796	16.9731	16.9451	-0.028017	0.028017
Cthe_1797	17.0175	16.9684	-0.049106	0.049106
Cthe_1798	16.3478	15.8134	-0.534372	0.534372
Cthe_1799	14.4226	14.7109	0.28835	0.28835
Cthe_1800	13.8251	13.5666	-0.258417	0.258417
Cthe_1801	15.7969	15.9275	0.130616	0.130616
Cthe_1802	16.2246	16.3466	0.121977	0.121977
Cthe_1803	16.5034	16.6104	0.106936	0.106936
Cthe_1804	16.0156	15.1759	-0.839697	0.839697
Cthe_1805	16.5762	15.9734	-0.602798	0.602798
Cthe_1806	16.8012	16.6004	-0.200839	0.200839
Cthe_1807	16.38	15.4537	-0.926311	0.926311
Cthe_1809	16.9106	16.1894	-0.721149	0.721149
Cthe_1810	14.2052	14.3055	0.100343	0.100343
Cthe_1811	13.0659	11.5048	-1.56115	1.56115
Cthe_1812	13.0834	11.7015	-1.38183	1.38183
Cthe_1813	13.1384	11.8318	-1.30656	1.30656
Cthe_1814	13.1794	11.7369	-1.44246	1.44246
Cthe_1815	13.4977	12.2698	-1.2279	1.2279
Cthe_1816	13.4694	12.4124	-1.05706	1.05706
Cthe_1817	13.5461	12.4351	-1.11106	1.11106
Cthe_1818	13.2727	11.6694	-1.60337	1.60337
Cthe_1819	13.5366	11.6224	-1.91422	1.91422
Cthe_1820	13.7722	12.0703	-1.70187	1.70187
Cthe_1821	13.859	12.008	-1.85099	1.85099
Cthe_1822	13.7802	11.5827	-2.19753	2.19753
Cthe_1823	14.2464	11.9289	-2.3175	2.3175
Cthe_1824	13.2624	12.3143	-0.948118	0.948118
Cthe_1825	13.2303	12.3473	-0.883061	0.883061
Cthe_1826	15.6259	16.1258	0.499927	0.499927
Cthe_1827	14.3716	14.6222	0.25055	0.25055
Cthe_1828	13.5979	13.3517	-0.246145	0.246145
Cthe_1829	13.3557	12.7481	-0.607688	0.607688
Cthe_1830	14.7009	14.8484	0.147476	0.147476
Cthe_1831	14.6666	14.8362	0.16959	0.16959
Cthe_1832	14.9023	15.0071	0.104819	0.104819
Cthe_1833	15.807	15.8739	0.0669328	0.0669328
Cthe_1834	15.691	15.6263	-0.0647581	0.0647581
Cthe_1835	14.8847	14.7781	-0.10664	0.10664
Cthe_1836	16.252	15.2234	-1.02864	1.02864
Cthe_1837	16.4665	16.342	-0.12455	0.12455
Cthe_1838	16.4715	16.1882	-0.283259	0.283259
Cthe_1839	17.414	17.1643	-0.249705	0.249705
Cthe_1840	16.5537	16.2754	-0.278275	0.278275
Cthe_1841	16.64	16.3827	-0.257277	0.257277
Cthe_1842	17.0422	16.9993	-0.0429791	0.0429791
Cthe_1843	16.2848	16.3609	0.0760436	0.0760436
Cthe_1844	16.9606	17.0771	0.116498	0.116498
Cthe_1845	16.9042	16.8463	-0.0578729	0.0578729
Cthe_1846	16.6315	16.8606	0.229131	0.229131
Cthe_1847	16.3957	16.7277	0.332011	0.332011
Cthe_1848	16.9395	17.2868	0.347208	0.347208
Cthe_1849	14.3547	14.2662	-0.0884562	0.0884562
Cthe_1850	14.1097	13.8812	-0.228466	0.228466
Cthe_1851	14.8945	15.7222	0.827753	0.827753
Cthe_1852	16.3406	16.2373	-0.103334	0.103334
Cthe_1853	17.7847	17.2702	-0.514514	0.514514
Cthe_1854	13.9714	13.3858	-0.585621	0.585621
Cthe_1855	14.8457	14.7121	-0.133626	0.133626
Cthe_1856	14.6601	13.943	-0.717105	0.717105
Cthe_1857	14.2801	13.7788	-0.501303	0.501303
Cthe_1858	16.3917	16.1373	-0.25442	0.25442
Cthe_1859	16.5897	16.493	-0.0966969	0.0966969
Cthe_1860	16.2415	16.2953	0.053853	0.053853
Cthe_1861	16.087	15.7253	-0.361624	0.361624
Cthe_1862	17.8531	17.1587	-0.694307	0.694307
Cthe_1863	17.0315	16.5146	-0.516889	0.516889
Cthe_1864	17.0234	16.5594	-0.464027	0.464027
Cthe_1865	17.0252	16.6144	-0.410852	0.410852
Cthe_1866	17.3345	17.0325	-0.301965	0.301965
Cthe_1867	16.8766	16.5046	-0.371968	0.371968
Cthe_1868	17.2906	16.9844	-0.306271	0.306271
Cthe_1869	17.3379	17.0769	-0.260938	0.260938
Cthe_1870	16.7631	16.2714	-0.491717	0.491717
Cthe_1871	15.1078	15.2781	0.170355	0.170355
Cthe_1872	15.2919	15.5779	0.286068	0.286068
Cthe_1873	15.3293	15.7257	0.39642	0.39642
Cthe_1875	12.9695	11.5848	-1.38472	1.38472
Cthe_1876	13.2238	12.4252	-0.798638	0.798638
Cthe_1877	14.3661	14.0927	-0.273412	0.273412
Cthe_1878	14.1615	13.8136	-0.347919	0.347919
Cthe_1879	13.7081	12.7584	-0.949723	0.949723
Cthe_1882	12.8846	11.5097	-1.37492	1.37492
Cthe_1883	12.9597	11.8097	-1.15001	1.15001
Cthe_1888	13.2603	12.2627	-0.9976	0.9976
Cthe_1890	13.7578	13.4949	-0.262844	0.262844
Cthe_1891	15.0406	15.2301	0.189496	0.189496
Cthe_1893	15.7895	16.1587	0.369244	0.369244
Cthe_1894	16.4943	16.7871	0.292766	0.292766
Cthe_1895	15.0531	15.1054	0.0523626	0.0523626
Cthe_1896	15.4974	15.5758	0.0784411	0.0784411
Cthe_1897	14.5004	14.8473	0.346888	0.346888
Cthe_1899	16.4058	16.7245	0.318711	0.318711
Cthe_1902	13.618	13.7064	0.0884309	0.0884309
Cthe_1903	13.5379	13.0473	-0.4906	0.4906
Cthe_1904	13.4471	12.6804	-0.766664	0.766664
Cthe_1905	14.143	14.1366	-0.00640633	0.00640633
Cthe_1906	14.0917	14.3018	0.210111	0.210111
Cthe_1907	14.9215	15.6648	0.743289	0.743289
Cthe_1908	15.5629	15.481	-0.0819561	0.0819561
Cthe_1909	16.445	16.4904	0.0453988	0.0453988
Cthe_1910	15.8037	15.7862	-0.0175009	0.0175009
Cthe_1911	15.1894	15.0335	-0.155931	0.155931
Cthe_1912	17.1627	16.9339	-0.228806	0.228806
Cthe_1913	16.6488	16.8385	0.189695	0.189695
Cthe_1914	16.7036	17.0268	0.3232	0.3232
Cthe_1915	16.8475	17.0438	0.196335	0.196335
Cthe_1916	17.3909	17.3031	-0.0877939	0.0877939
Cthe_1917	15.5857	15.9454	0.359726	0.359726
Cthe_1918	16.4409	16.6878	0.246942	0.246942
Cthe_1919	15.2121	14.9624	-0.249662	0.249662
Cthe_1920	13.3679	12.5965	-0.771354	0.771354
Cthe_1921	14.3181	14.4687	0.150584	0.150584
Cthe_1922	13.9766	14.405	0.428456	0.428456
Cthe_1923	16.1604	16.4895	0.329071	0.329071
Cthe_1926	14.702	14.8084	0.106419	0.106419
Cthe_1927	13.2508	12.402	-0.848802	0.848802
Cthe_1928	14.6603	14.813	0.152682	0.152682
Cthe_1929	15.6051	15.5458	-0.0592629	0.0592629
Cthe_1930	14.9198	14.4854	-0.434441	0.434441
Cthe_1931	14.9708	14.6392	-0.331615	0.331615
Cthe_1932	13.0307	12.0111	-1.01964	1.01964
Cthe_1933	15.9573	15.8944	-0.0629035	0.0629035
Cthe_1934	15.908	15.8508	-0.0571439	0.0571439
Cthe_1935	16.1851	16.4761	0.290966	0.290966
Cthe_1936	15.8397	15.7537	-0.0859839	0.0859839
Cthe_1937	16.236	16.2923	0.0562915	0.0562915
Cthe_1938	15.5077	15.6997	0.191961	0.191961
Cthe_1939	16.1415	16.3	0.158489	0.158489
Cthe_1940	16.7038	16.7734	0.0696274	0.0696274
Cthe_1941	16.8584	17.0595	0.201112	0.201112
Cthe_1942	17.6041	17.5743	-0.02983	0.02983
Cthe_1943	17.4618	17.3806	-0.0811577	0.0811577
Cthe_1944	16.6331	16.4266	-0.206487	0.206487
Cthe_1945	16.8054	16.858	0.0526193	0.0526193
Cthe_1946	16.5808	16.8659	0.285052	0.285052
Cthe_1947	17.2686	17.4498	0.181287	0.181287
Cthe_1948	16.69	16.8584	0.168411	0.168411
Cthe_1950	13.0057	11.6624	-1.34322	1.34322
Cthe_1951	12.9282	11.5407	-1.38748	1.38748
Cthe_1952	12.8086	11.3332	-1.47535	1.47535
Cthe_1953	13.6912	13.666	-0.0252085	0.0252085
Cthe_1954	13.5304	13.0755	-0.454863	0.454863
Cthe_1955	14.1431	14.2443	0.101137	0.101137
Cthe_1956	15.6856	15.5478	-0.137754	0.137754
Cthe_1957	15.7539	15.2877	-0.466227	0.466227
Cthe_1958	14.0666	13.7963	-0.27038	0.27038
Cthe_1959	14.5436	14.3164	-0.227202	0.227202
Cthe_1960	16.9133	17.1662	0.252899	0.252899
Cthe_1961	15.7325	16.414	0.681564	0.681564
Cthe_1962	16.2846	16.1727	-0.111892	0.111892
Cthe_1963	17.5836	17.3832	-0.200441	0.200441
Cthe_1964	17.8586	17.6965	-0.162061	0.162061
Cthe_1965	18.1176	17.8675	-0.250074	0.250074
Cthe_1966	15.2976	15.2361	-0.0615286	0.0615286
Cthe_1967	14.8077	14.761	-0.0467137	0.0467137
Cthe_1968	14.8768	14.9962	0.119467	0.119467
Cthe_1969	15.5691	16.2553	0.686191	0.686191
Cthe_1970	16.1458	16.8956	0.749835	0.749835
Cthe_1971	16.1249	16.9005	0.775648	0.775648
Cthe_1972	14.5184	15.2899	0.771532	0.771532
Cthe_1973	14.8174	15.5459	0.728558	0.728558
Cthe_1974	14.6017	14.8584	0.256637	0.256637
Cthe_1977	14.5297	14.4686	-0.0610952	0.0610952
Cthe_1979	15.4171	15.4291	0.0120435	0.0120435
Cthe_1981	15.6073	15.2218	-0.385515	0.385515
Cthe_1982	12.9304	11.0781	-1.85221	1.85221
Cthe_1983	12.9483	11.5373	-1.411	1.411
Cthe_1984	12.6433	10.4477	-2.19556	2.19556
Cthe_1986	12.7861	11.079	-1.70706	1.70706
Cthe_1987	15.5433	14.9887	-0.554575	0.554575
Cthe_1991	15.8848	15.9063	0.021491	0.021491
Cthe_2002	13.4209	12.5745	-0.846373	0.846373
Cthe_2008	13.8849	13.3512	-0.533688	0.533688
Cthe_2010	14.8398	14.5773	-0.26252	0.26252
Cthe_2015	13.4819	12.5507	-0.931202	0.931202
Cthe_2018	15.536	15.5378	0.00172837	0.00172837
Cthe_2019	16.0638	16.3232	0.259397	0.259397
Cthe_2021	14.9818	14.2377	-0.744099	0.744099
Cthe_2024	13.2988	12.7955	-0.503253	0.503253
Cthe_2025	14.823	14.0565	-0.76653	0.76653
Cthe_2026	13.1253	12.2978	-0.82751	0.82751
Cthe_2029	13.6659	13.1284	-0.537503	0.537503
Cthe_2030	14.3871	14.8382	0.451052	0.451052
Cthe_2032	14.8184	15.7163	0.897851	0.897851
Cthe_2033	15.0375	15.9089	0.871452	0.871452
Cthe_2034	14.8393	15.3707	0.53136	0.53136
Cthe_2036	13.7744	13.7987	0.0243022	0.0243022
Cthe_2038	14.7563	15.2182	0.461882	0.461882
Cthe_2039	13.825	13.5602	-0.264814	0.264814
Cthe_2040	13.8779	13.1562	-0.721685	0.721685
Cthe_2041	13.3229	12.1771	-1.14585	1.14585
Cthe_2044	13.3815	11.9393	-1.44224	1.44224
Cthe_2046	14.9915	14.6749	-0.316679	0.316679
Cthe_2047	15.3024	15.4331	0.130692	0.130692
Cthe_2048	13.6401	13.2362	-0.403902	0.403902
Cthe_2049	14.3675	14.5889	0.221347	0.221347
Cthe_2050	15.2632	15.7433	0.480115	0.480115
Cthe_2051	14.9364	15.5698	0.633364	0.633364
Cthe_2052	14.7645	15.2561	0.491619	0.491619
Cthe_2053	14.916	15.157	0.24106	0.24106
Cthe_2054	15.0105	15.1634	0.152899	0.152899
Cthe_2055	15.0945	15.0691	-0.0253612	0.0253612
Cthe_2056	14.2122	13.8744	-0.337759	0.337759
Cthe_2057	14.7842	14.5368	-0.247398	0.247398
Cthe_2058	15.8993	15.799	-0.10024	0.10024
Cthe_2059	14.8883	15.1067	0.218417	0.218417
Cthe_2060	15.7992	15.8407	0.041508	0.041508
Cthe_2061	14.7676	13.9882	-0.779335	0.779335
Cthe_2062	12.8023	11.3469	-1.45541	1.45541
Cthe_2063	12.7258	11.0489	-1.67689	1.67689
Cthe_2064	13.6653	13.238	-0.427307	0.427307
Cthe_2065	17.1725	17.1947	0.0222124	0.0222124
Cthe_2066	16.7879	16.907	0.119058	0.119058
Cthe_2067	13.3836	13.0705	-0.313105	0.313105
Cthe_2068	16.5278	16.7513	0.223516	0.223516
Cthe_2069	16.0844	15.6573	-0.427157	0.427157
Cthe_2070	15.0219	14.916	-0.105905	0.105905
Cthe_2071	13.4802	12.4727	-1.00754	1.00754
Cthe_2072	13.598	12.4359	-1.16213	1.16213
Cthe_2073	14.9483	15.5151	0.56675	0.56675
Cthe_2074	14.7044	14.5833	-0.121078	0.121078
Cthe_2075	16.5732	16.6359	0.0627123	0.0627123
Cthe_2076	16.1648	16.3455	0.180622	0.180622
Cthe_2077	16.8697	17.0266	0.156907	0.156907
Cthe_2078	16.278	16.2476	-0.0304519	0.0304519
Cthe_2079	15.7566	15.0434	-0.713195	0.713195
Cthe_2080	14.6926	14.5482	-0.144402	0.144402
Cthe_2081	14.643	14.4399	-0.203101	0.203101
Cthe_2082	15.7908	15.2981	-0.492633	0.492633
Cthe_2083	15.6666	15.3422	-0.324369	0.324369
Cthe_2084	14.4429	14.1022	-0.340728	0.340728
Cthe_2085	15.9792	16.044	0.0647551	0.0647551
Cthe_2086	15.3512	15.067	-0.284268	0.284268
Cthe_2087	15.6825	15.1783	-0.504134	0.504134
Cthe_2088	17.4701	17.0577	-0.412401	0.412401
Cthe_2089	17.9163	17.6888	-0.227427	0.227427
Cthe_2090	17.2038	16.9262	-0.277576	0.277576
Cthe_2091	12.9927	11.753	-1.23974	1.23974
Cthe_2092	13.8689	13.8203	-0.0486109	0.0486109
Cthe_2093	16.1424	16.133	-0.00938749	0.00938749
Cthe_2094	13.984	13.5851	-0.398862	0.398862
Cthe_2095	16.0904	16.0417	-0.0486449	0.0486449
Cthe_2096	16.4672	16.4449	-0.0222727	0.0222727
Cthe_2097	13.9881	15.2579	1.26973	1.26973
Cthe_2098	13.6562	15.236	1.57973	1.57973
Cthe_2099	13.2998	13.9961	0.696323	0.696323
Cthe_2100	15.3065	14.0448	-1.26169	1.26169
Cthe_2101	15.8116	15.2412	-0.570405	0.570405
Cthe_2102	16.3771	15.9412	-0.435982	0.435982
Cthe_2103	17.3212	16.5774	-0.743804	0.743804
Cthe_2104	16.385	16.6938	0.308814	0.308814
Cthe_2105	15.4898	16.1848	0.69501	0.69501
Cthe_2106	16.0291	16.4988	0.469707	0.469707
Cthe_2107	15.4875	15.9897	0.50219	0.50219
Cthe_2108	14.8341	15.6049	0.770877	0.770877
Cthe_2109	16.3042	15.6631	-0.64113	0.64113
Cthe_2110	13.9783	13.1123	-0.865936	0.865936
Cthe_2111	14.025	13.8282	-0.19686	0.19686
Cthe_2112	15.8808	16.1347	0.25386	0.25386
Cthe_2113	14.6639	15.2719	0.608068	0.608068
Cthe_2115	15.2923	15.4571	0.164865	0.164865
Cthe_2116	14.4575	14.8454	0.387981	0.387981
Cthe_2117	14.0615	14.3204	0.258871	0.258871
Cthe_2118	14.241	14.2221	-0.0189031	0.0189031
Cthe_2119	15.6785	15.7504	0.0719473	0.0719473
Cthe_2120	15.2936	15.3735	0.0798851	0.0798851
Cthe_2121	16.3776	16.3649	-0.0126717	0.0126717
Cthe_2122	13.4909	14.4582	0.967283	0.967283
Cthe_2123	15.0364	16.2141	1.17766	1.17766
Cthe_2125	14.9566	16.2941	1.33755	1.33755
Cthe_2126	16.3502	17.2938	0.943623	0.943623
Cthe_2127	16.0986	16.9811	0.882494	0.882494
Cthe_2128	13.6833	13.6564	-0.0268922	0.0268922
Cthe_2130	16.8299	17.1774	0.347439	0.347439
Cthe_2131	16.1895	16.1279	-0.0616012	0.0616012
Cthe_2132	14.7263	12.9882	-1.73812	1.73812
Cthe_2133	15.8835	14.7055	-1.17803	1.17803
Cthe_2137	13.2798	13.0466	-0.233265	0.233265
Cthe_2138	12.959	12.6488	-0.310182	0.310182
Cthe_2139	13.6056	14.0684	0.462795	0.462795
Cthe_2140	15.6438	15.7187	0.0748899	0.0748899
Cthe_2141	15.6567	15.7369	0.080184	0.080184
Cthe_2142	16.7208	16.5758	-0.144938	0.144938
Cthe_2143	16.9448	16.7151	-0.229692	0.229692
Cthe_2144	16.48	16.1874	-0.292586	0.292586
Cthe_2146	13.8645	13.8923	0.0277303	0.0277303
Cthe_2147	14.5805	14.7888	0.208317	0.208317
Cthe_2148	16.7531	16.6007	-0.152434	0.152434
Cthe_2149	16.3727	16.1489	-0.223842	0.223842
Cthe_2150	16.2787	16.0283	-0.250422	0.250422
Cthe_2151	16.6066	16.4153	-0.191252	0.191252
Cthe_2152	17.0108	16.7958	-0.214942	0.214942
Cthe_2154	15.2122	16.0032	0.790984	0.790984
Cthe_2155	13.842	14.3335	0.491575	0.491575
Cthe_2156	13.2039	12.4857	-0.718252	0.718252
Cthe_2157	14.6576	14.3175	-0.340105	0.340105
Cthe_2159	15.9857	16.2016	0.215841	0.215841
Cthe_2160	16.036	15.8597	-0.176262	0.176262
Cthe_2161	17.6302	17.432	-0.198193	0.198193
Cthe_2162	16.7329	16.7917	0.0587239	0.0587239
Cthe_2163	17.3202	17.161	-0.159191	0.159191
Cthe_2164	16.533	16.4755	-0.057538	0.057538
Cthe_2165	12.7656	11.727	-1.0386	1.0386
Cthe_2166	16.2349	16.2656	0.0307808	0.0307808
Cthe_2167	13.6136	12.5686	-1.04506	1.04506
Cthe_2168	16.2303	15.3891	-0.841218	0.841218
Cthe_2169	14.8373	14.8473	0.00995874	0.00995874
Cthe_2170	14.3176	14.5438	0.226194	0.226194
Cthe_2171	14.8389	15.0791	0.24019	0.24019
Cthe_2172	15.4418	14.5275	-0.914283	0.914283
Cthe_2174	17.7297	17.5171	-0.212623	0.212623
Cthe_2175	16.5143	16.5934	0.0791127	0.0791127
Cthe_2176	14.9159	14.1777	-0.738243	0.738243
Cthe_2177	15.2932	14.7974	-0.495751	0.495751
Cthe_2178	15.7425	15.7966	0.0541188	0.0541188
Cthe_2179	15.5839	14.7826	-0.801283	0.801283
[truncated: 985 more rows]

## Sheet: Significant Changers
ID	p-value	fold in log 2
Cthe_0602	3.78028e-05	2.27608
Cthe_1559	2.44942e-05	2.17712
Cthe_1562	0.000153026	2.16629
Cthe_1561	0.000175142	1.96078
Cthe_1376	0.000860115	1.94746
Cthe_1566	0.00189182	1.94559
Cthe_1560	8.90557e-06	1.85557
Cthe_1564	0.000253351	1.83258
Cthe_1568	0.0015752	1.74614
Cthe_1563	0.000117998	1.59543
Cthe_2098	0.00398193	1.57973
Cthe_1480	0.018693	1.55169
Cthe_1249	0.0104697	1.49672
Cthe_1250	0.00301839	1.47635
Cthe_3028	0.00153643	1.44352
Cthe_1248	0.0189791	1.43894
Cthe_1481	0.00713051	1.4055
Cthe_0554	0.00940247	1.35802
Cthe_2125	8.07315e-05	1.33755
Cthe_0619	0.0021646	1.32344
Cthe_2097	0.0042653	1.26973
Cthe_1377	0.0228474	1.23629
Cthe_1375	0.0115264	1.2281
Cthe_1571	0.0295743	1.21657
Cthe_2123	0.000397923	1.17766
Cthe_2663	1.28379e-05	1.17675
Cthe_1309	0.00166806	1.15579
Cthe_1746	0.000824572	1.09541
Cthe_1752	0.0364805	1.08964
Cthe_0079	0.0228977	1.08785
Cthe_1570	0.0101847	1.07048
Cthe_0302	0.00619429	1.06237
Cthe_1079	0.00071957	1.06143
Cthe_1569	0.0260624	1.05488
Cthe_1565	0.000656459	1.03926
Cthe_1322	0.0216611	1.03514
Cthe_1567	0.0118722	1.03328
Cthe_0872	0.00647756	1.01555
Cthe_0419	0.00793412	-1.0019
Cthe_2443	0.0222618	-1.00582
Cthe_2071	0.00704925	-1.00754
Cthe_2220	0.00133809	-1.00833
Cthe_1085	0.00138284	-1.00883
Cthe_2538	0.00477275	-1.00972
Cthe_2267	0.00270352	-1.01262
Cthe_1932	0.000154243	-1.01964
Cthe_2485	0.0088204	-1.01972
Cthe_0420	0.0045337	-1.02029
Cthe_1191	0.0244638	-1.02102
Cthe_2962	0.0121273	-1.02214
Cthe_2269	0.000514548	-1.02303
Cthe_2495	0.0105016	-1.02661
Cthe_1836	0.00725676	-1.02864
Cthe_1415	0.0220063	-1.03276
Cthe_1038	9.44532e-06	-1.03671
Cthe_2235	0.0034169	-1.0374
Cthe_2165	0.000145915	-1.0386
Cthe_1429	0.0101381	-1.04006
Cthe_2960	0.00848546	-1.041
Cthe_2638	0.00099315	-1.04157
Cthe_2167	0.00901548	-1.04506
Cthe_1720	0.00096416	-1.05258
Cthe_0021	0.00746156	-1.0573
Cthe_0515	0.00112645	-1.05923
Cthe_0119	0.000507248	-1.06022
Cthe_0386	0.015103	-1.06129
Cthe_1294	0.0013244	-1.0628
Cthe_2539	0.00983519	-1.06377
Cthe_0453	0.00150499	-1.0648
Cthe_2552	0.0123922	-1.0654
Cthe_0845	0.00037043	-1.06778
Cthe_3173	0.00102762	-1.06872
Cthe_1498	0.00340907	-1.06908
Cthe_0169	0.0176445	-1.07016
Cthe_2318	0.0118898	-1.08166
Cthe_2271	0.00552397	-1.08244
Cthe_2395	0.0137294	-1.08267
Cthe_2793	0.00089554	-1.09328
Cthe_0415	0.000158972	-1.09337
Cthe_2284	0.014132	-1.09365
Cthe_2637	0.00719187	-1.09542
Cthe_1702	0.000895758	-1.09737
Cthe_0024	0.000715781	-1.09928
Cthe_1414	0.000560169	-1.10115
Cthe_0843	0.00156475	-1.10122
Cthe_0670	0.000289511	-1.10125
Cthe_2652	0.00177582	-1.11324
Cthe_2671	0.000301538	-1.11631
Cthe_1721	0.000641573	-1.11694
Cthe_3043	0.00014632	-1.11822
Cthe_2385	0.000809961	-1.11956
Cthe_2751	0.017123	-1.12774
Cthe_1196	0.0220824	-1.13553
Cthe_0384	0.000161558	-1.13732
Cthe_1612	0.0248474	-1.13736
Cthe_2817	0.0148119	-1.13827
Cthe_0750	0.0321442	-1.13853
Cthe_1724	0.00527183	-1.13892
Cthe_3011	0.0079089	-1.13951
Cthe_2234	0.00257308	-1.13987
Cthe_3159	0.000134024	-1.14122
Cthe_0514	0.000261843	-1.14126
Cthe_0051	0.000268096	-1.14341
Cthe_2469	0.00489571	-1.14401
Cthe_2219	0.00735771	-1.14491
Cthe_1011	0.000294325	-1.14543
Cthe_2041	6.48194e-05	-1.14585
Cthe_1626	0.00961007	-1.14779
Cthe_1883	0.0161111	-1.15001
Cthe_1430	0.0117433	-1.15874
Cthe_2493	0.00100332	-1.16101
Cthe_2072	0.000436176	-1.16213
Cthe_0841	0.000406699	-1.16384
Cthe_0527	0.000647037	-1.1652
Cthe_0469	0.0173071	-1.16881
Cthe_2133	0.00500091	-1.17803
Cthe_1403	0.000223904	-1.17879
Cthe_2818	0.0130554	-1.17902
Cthe_2537	0.00645951	-1.17941
Cthe_1729	9.63654e-05	-1.18376
Cthe_0120	0.000329208	-1.18696
Cthe_0352	0.00236008	-1.19411
Cthe_0557	0.00337335	-1.19927
Cthe_3162	0.01247	-1.20178
Cthe_2426	0.00464656	-1.20308
Cthe_2291	7.57262e-05	-1.20591
Cthe_0263	0.00179216	-1.20629
Cthe_1378	2.43653e-05	-1.20643
Cthe_0022	0.00116484	-1.21318
Cthe_1497	0.000879568	-1.21916
Cthe_0434	0.0125686	-1.22691
Cthe_1815	0.015868	-1.2279
Cthe_1639	0.00796378	-1.23013
Cthe_2507	0.00333807	-1.23022
Cthe_3098	0.0013072	-1.23074
Cthe_3010	0.00974713	-1.2334
Cthe_2951	0.0058118	-1.23371
Cthe_3170	0.000464561	-1.2347
Cthe_0025	0.000242821	-1.23646
Cthe_2639	2.39537e-05	-1.23669
Cthe_1719	0.000197171	-1.23855
Cthe_2091	2.41937e-05	-1.23974
Cthe_1084	0.000213552	-1.23974
Cthe_2233	3.49893e-05	-1.24013
Cthe_2414	0.00117019	-1.243
Cthe_0526	0.000995586	-1.24317
Cthe_1581	0.000594259	-1.24952
Cthe_2536	0.00483545	-1.25387
Cthe_0260	0.00087602	-1.25476
Cthe_2100	0.0416042	-1.26169
Cthe_2983	0.00117679	-1.26275
Cthe_3231	0.0016553	-1.26286
Cthe_2789	0.000121409	-1.26761
Cthe_1443	0.00186044	-1.26763
Cthe_2454	0.000282012	-1.26788
Cthe_1672	2.40081e-05	-1.27092
Cthe_1267	0.000142628	-1.27147
Cthe_1404	0.000273515	-1.2837
Cthe_2266	0.00101159	-1.28476
Cthe_1625	0.000275804	-1.2884
Cthe_1614	0.00687501	-1.29178
Cthe_1407	0.000413756	-1.29217
Cthe_1648	0.00285307	-1.29486
Cthe_2449	0.0215234	-1.30238
Cthe_1813	0.00935908	-1.30656
Cthe_0665	0.000562458	-1.31127
Cthe_2660	0.000117667	-1.31495
Cthe_3134	0.0236611	-1.31579
Cthe_1391	0.000124512	-1.32376
Cthe_0558	0.000126664	-1.32685
Cthe_1589	0.0110295	-1.33087
Cthe_2659	0.000444893	-1.33395
Cthe_1739	0.000258046	-1.34209
Cthe_2317	0.000259006	-1.34224
Cthe_1232	0.00971431	-1.34239
Cthe_1950	0.000273004	-1.34322
Cthe_1722	1.97976e-05	-1.34439
Cthe_0595	0.00028781	-1.3487
Cthe_0842	0.000134252	-1.35001
Cthe_1300	4.72294e-05	-1.35013
Cthe_1647	0.00112124	-1.35333
Cthe_2464	0.000810582	-1.35532
Cthe_2467	0.00202251	-1.35656
Cthe_2265	0.00820975	-1.36119
Cthe_1611	0.00483804	-1.36131
Cthe_0751	0.0157528	-1.36307
Cthe_1635	0.00848747	-1.36406
Cthe_0034	0.0242829	-1.36441
Cthe_0223	0.0249796	-1.36666
Cthe_2466	0.00235592	-1.36862
Cthe_1272	0.00252193	-1.37093
Cthe_1159	0.000557791	-1.37287
Cthe_1882	0.00474889	-1.37492
Cthe_2416	5.02953e-05	-1.3781
Cthe_1156	0.000310606	-1.37984
Cthe_1812	0.0040575	-1.38183
Cthe_1875	0.000248776	-1.38472
Cthe_1951	0.000326365	-1.38748
Cthe_1117	3.21133e-05	-1.39583
Cthe_2444	0.0151689	-1.399
Cthe_1638	0.0018428	-1.40534
Cthe_1983	0.00154592	-1.411
Cthe_0666	0.000164281	-1.41103
Cthe_1615	0.00480101	-1.41229
Cthe_2195	4.68424e-05	-1.41377
Cthe_1327	0.000138272	-1.41474
Cthe_2949	5.12813e-05	-1.41526
Cthe_1541	0.0133434	-1.4155
Cthe_1709	0.000136845	-1.41702
Cthe_2955	0.0178843	-1.41792
Cthe_3008	3.75552e-05	-1.41907
Cthe_0473	0.00920098	-1.42032
Cthe_2397	0.00038001	-1.4413
Cthe_2044	0.00327492	-1.44224
Cthe_1086	0.000891001	-1.44224
Cthe_1814	0.0109817	-1.44246
Cthe_0772	0.0152027	-1.44304
Cthe_2647	0.000108806	-1.4437
Cthe_1701	2.14023e-05	-1.45307
Cthe_1737	0.000188048	-1.45309
Cthe_1546	0.00154809	-1.4543
Cthe_2062	2.15288e-06	-1.45541
Cthe_1299	0.0131006	-1.45578
Cthe_2701	0.0137073	-1.46468
Cthe_2498	0.000553235	-1.46482
Cthe_1467	5.39866e-05	-1.46801
Cthe_1158	0.000305476	-1.46965
Cthe_1952	0.00027817	-1.47535
Cthe_0123	1.32853e-05	-1.47836
Cthe_1610	0.000830176	-1.47843
Cthe_2497	0.00211883	-1.48266
Cthe_2783	0.000207051	-1.48682
Cthe_1577	0.000239393	-1.49034
Cthe_3158	0.0026413	-1.49544
Cthe_1645	0.000354904	-1.49718
Cthe_1298	0.0033426	-1.49723
Cthe_2791	0.000413098	-1.50111
Cthe_3138	0.00131307	-1.50279
Cthe_2465	0.000275027	-1.50351
Cthe_3197	2.24999e-05	-1.50468
Cthe_3140	0.00464538	-1.50511
Cthe_1161	0.000914532	-1.50686
Cthe_1736	0.00570465	-1.50772
Cthe_1539	0.0410422	-1.51146
Cthe_2658	0.0179901	-1.51172
Cthe_1082	0.000889645	-1.51277
Cthe_1671	2.29171e-05	-1.51796
Cthe_0124	1.70603e-05	-1.5245
Cthe_2787	0.000185993	-1.52702
Cthe_2868	0.0015135	-1.52724
Cthe_1540	0.00790675	-1.52786
Cthe_2644	7.76291e-05	-1.53124
Cthe_1580	3.65988e-05	-1.53271
Cthe_0669	2.15072e-05	-1.538
Cthe_2645	1.75744e-07	-1.53965
Cthe_1582	0.0058032	-1.54008
Cthe_2796	0.000261478	-1.54084
Cthe_0891	0.0285624	-1.54225
Cthe_3006	0.000740829	-1.5485
Cthe_1613	0.000199582	-1.55245
Cthe_2396	0.00821871	-1.55403
Cthe_2316	0.00440993	-1.5584
Cthe_1268	8.14991e-06	-1.55933
Cthe_1811	0.000240006	-1.56115
Cthe_2642	0.000342837	-1.562
Cthe_0973	0.000148977	-1.56544
Cthe_0748	0.0287693	-1.56622
Cthe_1157	0.000524688	-1.5694
Cthe_1083	4.62378e-06	-1.57132
Cthe_3116	0.000110619	-1.57265
Cthe_2499	0.00156065	-1.57272
Cthe_0667	9.32213e-07	-1.57334
Cthe_0470	0.00905841	-1.57378
Cthe_2461	0.00036467	-1.57399
Cthe_0844	1.00012e-05	-1.57916
Cthe_0023	0.000528686	-1.5871
Cthe_0623	0.000662487	-1.58837
Cthe_2643	1.25204e-05	-1.58958
Cthe_1080	3.88702e-05	-1.59388
Cthe_1650	4.60534e-05	-1.60073
Cthe_1818	0.0411191	-1.60337
Cthe_2550	0.00186985	-1.60856
Cthe_1543	0.00218296	-1.61126
Cthe_1608	0.000235201	-1.61347
Cthe_1579	5.66788e-05	-1.6152
Cthe_2966	0.00438305	-1.61654
Cthe_1073	5.4254e-06	-1.61748
Cthe_2479	0.00699212	-1.61794
Cthe_0447	5.00753e-05	-1.62282
Cthe_1641	0.000187521	-1.62497
Cthe_1624	0.000307073	-1.62844
Cthe_2650	0.00250715	-1.64405
Cthe_1637	0.000128292	-1.64415
Cthe_2790	2.02393e-05	-1.64469
Cthe_1627	0.000176396	-1.65638
Cthe_3009	4.86184e-05	-1.65996
Cthe_2784	0.00111143	-1.66054
Cthe_2850	0.000169821	-1.66106
Cthe_3199	5.68893e-05	-1.66224
Cthe_1653	4.70157e-05	-1.66404
Cthe_1735	0.000124882	-1.66456
Cthe_2865	8.97249e-05	-1.66726
Cthe_2785	0.000429104	-1.66817
Cthe_2321	0.000527548	-1.66926
Cthe_1634	2.11283e-05	-1.67006
Cthe_0171	0.000703663	-1.6724
Cthe_2063	4.51973e-05	-1.67689
Cthe_2545	0.00055439	-1.6773
Cthe_3005	3.22657e-05	-1.67746
Cthe_1578	7.6429e-05	-1.67842
Cthe_1439	9.9785e-05	-1.6817
Cthe_2496	0.00178182	-1.68218
Cthe_2646	4.49316e-06	-1.68879
Cthe_2196	1.57827e-05	-1.6929
Cthe_0530	4.38792e-05	-1.69345
Cthe_2640	4.90782e-07	-1.69385
Cthe_1640	4.3585e-05	-1.69501
Cthe_2400	3.43684e-05	-1.69579
Cthe_2795	8.52471e-05	-1.7016
Cthe_1820	0.0377797	-1.70187
Cthe_0039	0.0023021	-1.70243
Cthe_1121	0.000126073	-1.7026
Cthe_1986	5.92693e-05	-1.70706
Cthe_3099	0.000118405	-1.70731
Cthe_2847	0.000172124	-1.70847
Cthe_0432	0.00107047	-1.70859
Cthe_0173	6.19732e-05	-1.70979
Cthe_1636	0.000269197	-1.71459
Cthe_2575	2.7888e-05	-1.71647
Cthe_2651	8.13383e-05	-1.71971
Cthe_0718	0.00256679	-1.72509
Cthe_2794	1.19684e-05	-1.73146
Cthe_2535	0.000672792	-1.7338
Cthe_2132	0.00144111	-1.73812
Cthe_1113	0.000992662	-1.73897
Cthe_1667	3.88777e-05	-1.74488
Cthe_1651	2.56375e-05	-1.74598
Cthe_0664	0.000367119	-1.74628
Cthe_0448	7.61048e-06	-1.74777
Cthe_2786	0.00022015	-1.75102
Cthe_2848	1.95102e-05	-1.75347
Cthe_1617	0.000106687	-1.75534
Cthe_1616	0.000170922	-1.75669
Cthe_1609	3.96061e-05	-1.7611
Cthe_1742	0.000197456	-1.76437
Cthe_1633	0.00060979	-1.7644
Cthe_1077	2.01468e-06	-1.76827
Cthe_1730	8.81713e-06	-1.77035
Cthe_1542	0.00162397	-1.77121
Cthe_0675	0.000682617	-1.77285
Cthe_0746	0.0223845	-1.77322
Cthe_2558	1.89607e-05	-1.77509
Cthe_1618	1.00394e-05	-1.77788
Cthe_2866	5.98118e-05	-1.77907
Cthe_2491	0.000108798	-1.78141
Cthe_1628	3.01975e-06	-1.78233
Cthe_1649	1.03865e-05	-1.78251
Cthe_2250	0.000123404	-1.78703
Cthe_0966	0.00147293	-1.79141
Cthe_0690	0.00242774	-1.8023
Cthe_2641	3.36816e-05	-1.80255
Cthe_2533	0.00321691	-1.80486
Cthe_3160	0.00454976	-1.80906
Cthe_0264	6.99391e-05	-1.81054
Cthe_2292	2.92448e-05	-1.82048
Cthe_0671	0.000161373	-1.82542
Cthe_0318	3.05703e-06	-1.82754
Cthe_1390	0.000299085	-1.82921
Cthe_2788	1.34373e-06	-1.83409
Cthe_2649	3.97325e-05	-1.8342
Cthe_1652	1.1594e-05	-1.83938
Cthe_2534	0.000451495	-1.83981
Cthe_0118	0.000108212	-1.84304
Cthe_2792	9.02468e-05	-1.84759
Cthe_0668	1.05831e-05	-1.84803
Cthe_1738	0.000173757	-1.84826
Cthe_1821	0.0376936	-1.85099
Cthe_1982	0.00376525	-1.85221
Cthe_2982	5.71356e-05	-1.8545
Cthe_1670	9.72185e-06	-1.85689
Cthe_1126	0.00119828	-1.85794
Cthe_2648	5.59468e-06	-1.86259
Cthe_1234	0.000288369	-1.86434
Cthe_3198	9.00365e-06	-1.87607
Cthe_2574	1.11023e-07	-1.87935
Cthe_1642	3.81348e-05	-1.88143
Cthe_2389	0.000136021	-1.88148
Cthe_2573	1.39229e-05	-1.88275
Cthe_0454	0.000428271	-1.8842
Cthe_0358	0.000110307	-1.88512
Cthe_1081	2.42648e-05	-1.88992
Cthe_1630	2.79208e-06	-1.89159
Cthe_0513	0.000891135	-1.89969
Cthe_1819	0.0174886	-1.91422
Cthe_0528	3.33069e-06	-1.91501
Cthe_0416	3.12083e-05	-1.92396
Cthe_1669	2.33678e-06	-1.92787
Cthe_2867	2.39092e-05	-1.92959
Cthe_2481	0.00336776	-1.93185
Cthe_1646	7.74866e-07	-1.93689
Cthe_0622	0.000289396	-1.93887
Cthe_0172	0.000170442	-1.9409
Cthe_0449	2.44071e-06	-1.94251
Cthe_1714	1.48676e-05	-1.94658
Cthe_1160	9.26835e-05	-1.94861
Cthe_1179	0.00133625	-1.95563
Cthe_0122	2.79453e-05	-1.96373
Cthe_1629	1.83046e-05	-1.96507
Cthe_2618	1.66285e-06	-1.96634
Cthe_0281	0.000192681	-1.96942
Cthe_2482	0.00346865	-1.98563
Cthe_1122	0.00021568	-1.98713
Cthe_1233	9.97436e-05	-1.98829
Cthe_3157	9.76532e-05	-1.98958
Cthe_1710	6.8891e-05	-1.99654
Cthe_1740	0.00348558	-1.99689
Cthe_1741	0.000116378	-2.00566
Cthe_0747	0.0212152	-2.02344
Cthe_0038	0.0103912	-2.03779
Cthe_2483	0.00249048	-2.04249
Cthe_2388	2.60819e-06	-2.04466
Cthe_2531	0.00764578	-2.09997
Cthe_2532	0.00297673	-2.10152
Cthe_2849	0.000803235	-2.1071
Cthe_2478	0.00255385	-2.11885
Cthe_2657	0.020251	-2.15536
Cthe_0121	6.15036e-05	-2.15541
Cthe_1984	0.000156796	-2.19556
Cthe_2480	0.000279832	-2.19635
Cthe_1822	0.0175021	-2.19753
Cthe_1668	0.00149429	-2.26746
Cthe_1823	0.0236212	-2.3175
Cthe_0035	0.00927599	-2.36635
Cthe_0037	0.00133199	-2.39232
Cthe_0036	0.0160136	-2.66943
