# Supplementary material for: Integrated omics analyses reveal the details of metabolic adaptation of Clostridium thermocellum to lignocellulose-derived growth inhibitors released during the deconstruction of switchgrass
Source: Biotechnol Biofuels. 2017 Jan 10;10:14. doi: 10.1186/s13068-016-0697-5 (PMC5223564; doi:10.1186/s13068-016-0697-5)
Supplement: Supplementary file 6 — Additional file 6: Table S5. The comparison table of position preference, gene expression and MS detected proteins. [file 13068_2016_697_MOESM6_ESM.xlsx]

## Sheet: Supplementary Table 5
Table S5: The comparison table of position preference, gene expression and MS detected proteins
Locus_tag	Protein	Avg_19_43_hrs_MS	Avg_19_43_hrs_MA	Abundance profile	Expression profile	genome_Start	Genome_End		Regions
Cthe_2726	ribosomal protein L7Ae/L30e/S12e/Gadd45	5.05071	14.9477	MA	HE	3218844	3219083
Cthe_2727	ribosomal protein S12	4.77055	14.6438	MA	HE	3219171	3219599		region_start	region_end
Cthe_2916	ribosomal protein S14	4.46948	14.6993	MA	HE	3439822	3440007		4959	5606
Cthe_2928	ribosomal protein L36	3.97262	13.7956	LA	HE	3445961	3446074		77021	89422
Cthe_2927	translation initiation factor IF-1	3.34262	13.5087	LA	HE	3445723	3445941		301366	302154
Cthe_2925	methionine aminopeptidase, type I	3.12515	14.5712	LA	HE	3444607	3445377		427307	433477
Cthe_1237	leucyl-tRNA synthetase	2.42575	13.7801	LA	HE	1500066	1502543		518050	524434
Cthe_2926	hypothetical protein	1.88897	13.7166	LA	HE	3445409	3445681		589301	590184
Cthe_0339	histidine kinase	1.64918	14.7314	LA	HE	427459	428025		767331	770482
Cthe_1806	cellulosome enzyme, dockerin type I	1.32426	14.0126	LA	HE	2132940	2139473		1457191	1460222
Cthe_1236	Fibronectin, type III	0.445321	14.5693	LA	HE	1499016	1499723		1480198	1500383
Cthe_2923	preprotein translocase, SecY subunit	0.168941	14.3055	LA	HE	3442610	3443893		1670428	1677233
Cthe_1372	hypothetical protein	1.47876	12.0637	LA	LE	1670728	1671186		1943973	1946770
Cthe_0474	protein of unknown function DUF1078-like protein	0.67652	11.9076	LA	LE	588682	590004		2134534	2138807
Cthe_0004	YD repeat containing protein	-1.09057	11.318	LA	LE	3874	9702		2366019	2366079
Cthe_2194	Carbohydrate binding family 6	-1.91825	11.2809	LA	LE	2616652	2618157		2536885	2539872
Cthe_3232	YD repeat protein	-3.14386	11.8252	LA	LE	3832532	3837541		2617742	2625122
Cthe_1221	glycosyltransferase 36	-3.98289	11.8405	LA	LE	1455455	1464223		2801877	2804617
Cthe_0624	glycoside hydrolase, family 9-like Ig-like	2.86592	12.5899	LA	ME	765032	769837		2817227	2817492
Cthe_0625	glycoside hydrolase, family 9	1.98401	12.7507	LA	ME	770401	772533		3085369	3086987
Cthe_1373	YD repeat protein	1.52099	13.0514	LA	ME	1671219	1676972		3211628	3221720
Cthe_0056	Ig-like, group 2	-0.535332	12.456	LA	ME	75394	89286		3364860	3365984
Cthe_0338	NADH-quinone oxidoreductase, E subunit	5.58078	14.4423	HA	HE	426965	427462		3384837	3385119
Cthe_0340	ferredoxin	7.62903	15.0684	HA	HE	428009	428377		3428644	3445977
Cthe_0341	NADH dehydrogenase (quinone)	6.44084	14.4237	HA	HE	428410	430203		3580970	3587813
Cthe_0342	hydrogenase, Fe-only	7.60775	14.3893	HA	HE	430223	431971		3600421	3604026
Cthe_0344	Malate dehydrogenase (oxaloacetate-decarboxylating)	8.57272	14.8748	HA	HE	432885	434057		3619308	3634120
Cthe_0412	glycoside hydrolase, family 9	6.54191	14.8466	HA	HE	516253	518940		3665813	3669757
Cthe_0413	glycoside hydrolase, family 9	5.42931	14.5014	HA	HE	519467	523141		3784722	3789969
Cthe_2348	S-layer homology domain	7.95463	15.0209	HA	HE	2800406	2803516		3813483	3814742
Cthe_2724	DNA-directed RNA polymerase, beta subunit	5.48688	14.0108	HA	HE	3211435	3215187		3831659	3837027
Cthe_2725	DNA-directed RNA polymerase, beta' subunit	5.79144	13.3129	HA	ME	3215205	3218702
Cthe_2728	ribosomal protein S7	7.24924	14.6813	HA	HE	3219779	3220249
Cthe_2729	translation elongation factor G	6.71393	14.5152	HA	HE	3220322	3222415
Cthe_2902	ribosomal protein S10	7.2077	14.9352	HA	HE	3433095	3433406
Cthe_2903	ribosomal protein L3	6.78292	14.8141	HA	HE	3433509	3434147
Cthe_2904	ribosomal protein L4/L1e	7.29045	14.6992	HA	HE	3434171	3434797
Cthe_2905	Ribosomal protein L25/L23	6.83447	14.7036	HA	HE	3434797	3435150
Cthe_2906	ribosomal protein L2	6.36407	14.6769	HA	HE	3435194	3436021
Cthe_2907	ribosomal protein S19	5.90424	14.6913	HA	HE	3436078	3436362
Cthe_2908	ribosomal protein L22	6.69047	14.6485	HA	HE	3436492	3436869
Cthe_2909	ribosomal protein S3	6.18237	14.5269	HA	HE	3436889	3437569
Cthe_2910	ribosomal protein L16	6.27368	14.4581	HA	HE	3437556	3437993
Cthe_2911	ribosomal protein L29	6.58379	14.3157	HA	HE	3437983	3438186
Cthe_2912	ribosomal protein S17	6.75825	14.7232	HA	HE	3438213	3438470
Cthe_2913	ribosomal protein L14	6.86482	14.3269	HA	HE	3438495	3438863
Cthe_2914	ribosomal protein L24	6.55968	14.7126	HA	HE	3438882	3439232
Cthe_2915	ribosomal protein L5	6.98279	14.1871	HA	HE	3439258	3439806
Cthe_2917	ribosomal protein S8	7.48115	14.4776	HA	HE	3440034	3440432
Cthe_2918	ribosomal protein L6	6.40653	14.5157	HA	HE	3440506	3441057
Cthe_2919	ribosomal protein L18	6.59276	14.791	HA	HE	3441073	3441441
Cthe_2920	ribosomal protein S5-like protein	6.80714	14.3481	HA	HE	3441461	3441961
Cthe_2921	ribosomal protein L30	7.08756	14.4412	HA	HE	3441974	3442153
Cthe_2922	ribosomal protein L15	6.80915	14.0465	HA	HE	3442168	3442608
Cthe_2924	adenylate kinases	6.80795	14.6585	HA	HE	3443957	3444610
Cthe_3077	cellulosome anchoring protein, cohesin region	9.71143	15.1885	HA	HE	3619516	3625077
Cthe_3078	cellulosome anchoring protein, cohesin region	7.52589	14.6431	HA	HE	3625229	3632170
Cthe_3079	cellulosome anchoring protein, cohesin region	5.37445	15.0735	HA	HE	3632842	3634908
Cthe_2611	S-layer domain-containing protein	Absent	12.0336	Absent	LE	3082209	3087095
Cthe_2350	cell wall hydrolase SleB	Absent	11.5694	Absent	LE	2804360	2804803
Cthe_2139	alpha-L-arabinofuranosidase B	Absent	11.0144	Absent	LE	2539645	2542593
Cthe_2349	hypothetical protein	Absent	10.7995	Absent	LE	2803904	2804074
Cthe_2137	Carbohydrate binding family 6	Absent	10.375	Absent	LE	2535141	2537513
Cthe_0414	manganese containing catalase	Absent	10.025	Absent	LE	523249	523860
Cthe_2138	glycoside hydrolase family 43	Absent	9.98505	Absent	LE	2537843	2539585
Cthe_3231	hypothetical protein	Absent	9.84456	Absent	LE	3831881	3832360
Cthe_0057	hypothetical protein	Absent	9.66271	Absent	LE	89362	89994
Cthe_0415	spore coat protein CotJB	Absent	9.63722	Absent	LE	523923	524168
Cthe_1615	hypothetical protein	Absent	9.57076	Absent	LE	1945394	1945588
Cthe_1614	hypothetical protein	Absent	9.50439	Absent	LE	1944809	1945384
Cthe_2195	Carbohydrate binding family 6	Absent	9.47433	Absent	LE	2618279	2621176
Cthe_1613	glycoside hydrolase family 18	Absent	9.38606	Absent	LE	1942344	1944767
Cthe_2847	phage/plasmid primase, P4 family	Absent	9.36769	Absent	LE	3362822	3364975
Cthe_2865	phage/plasmid primase, P4 family	Absent	9.3288	Absent	LE	3383076	3385229
Cthe_2848	hypothetical protein	Absent	9.21428	Absent	LE	3365247	3366560
Cthe_2196	glycoside hydrolase family 43	Absent	9.20422	Absent	LE	2621203	2622804
Cthe_1616	phage minor structural protein	Absent	9.18914	Absent	LE	1945599	1948121
Cthe_0416	hypothetical protein	Absent	9.07587	Absent	LE	524181	524438
Cthe_0475	flagellar FlbD family protein	Absent	13.0921	Absent	ME	590140	590430
Cthe_0247	DNA mismatch repair protein MutS domain protein	Absent	13.0289	Absent	ME	300315	302120
Cthe_1235	PKD domain containing protein	Absent	12.5154	Absent	ME	1478377	1499034
Cthe_3052	YD repeat protein	Absent	12.5117	Absent	ME	3581242	3590070
Cthe_0343	flavin reductase domain protein FMN-binding protein	Absent	12.4376	Absent	ME	432224	432826
Cthe_1374	copper amine oxidase-like domain-containing protein	Absent	12.3519	Absent	ME	1677115	1677903
	HA/ME	For Proteins (Mass Spectrometry)
	HA/HE	HA = Highly abundant (Top 15%)
	LA/ME	MA = Moderately abundant (below 15% - above 30%)
	LA/LE	LA = Less abundant (below 30%)
	LA/HE
	MA/HE	For transcripts (Microarray)
	Mass spec absent/Microarray present	HE = Highly expressed (Top 30%)
	Only PP/ NO MS AND MA	ME = Moderately expressed (below 30% - above 60%)
		LE = Less expressed (below 60%)
