# Supplementary material for: Integrated omics analyses reveal the details of metabolic adaptation of Clostridium thermocellum to lignocellulose-derived growth inhibitors released during the deconstruction of switchgrass
Source: Biotechnol Biofuels. 2017 Jan 10;10:14. doi: 10.1186/s13068-016-0697-5 (PMC5223564; doi:10.1186/s13068-016-0697-5)
Supplement: Supplementary file 7 — Additional file 7: Table S6. Significantly time-dependent (p < 0.05) proteins grouping into four different clusters. [file 13068_2016_697_MOESM7_ESM.xls]

## Sheet: significantly_changing_prot_SWG
Data Set 5: Significantly time-dependent (p-value < 0.05) proteins grouping into 4 different clusters
Locus_tag	Protein	19 hours	43 hours	91 hours	187 hours	p-value	cluster
Cthe_1270	proteinase inhibitor I4, serpin	0.34	3.81	5.47	9.41	8.14e-09	C3
Cthe_0266	methyl-accepting chemotaxis sensory transducer	18.13	71.66	110.66	138.65	2.22e-07	C3
Cthe_2302	hypothetical protein	2.76	6.55	11.24	12.14	1.09e-06	C3
Cthe_2904	ribosomal protein L4/L1e	230.07	106.52	89.13	56.9	1.22e-06	C2
Cthe_1558	transcriptional regulator, BadM/Rrf2 family	4.21	0.82	1	1.14	1.39e-06	C2
Cthe_2053	hypothetical protein	0.34	2.54	3.74	2.1	1.78e-06	C3
Cthe_1566	Nitrogenase	0.31	1.97	6.41	7.38	2.38e-06	C3
Cthe_2423	hypothetical protein	113.45	95.38	190.62	435.37	2.65e-06	C4
Cthe_1385	preprotein translocase, SecA subunit	66.24	58.94	116.38	202.31	2.71e-06	C4
Cthe_0285	isocitrate dehydrogenase, NADP-dependent	122.54	86.47	75.09	64.05	2.84e-06	C2
Cthe_2032	hypothetical protein	0.07	0.62	1.13	2.56	3.45e-06	C3
Cthe_2908	ribosomal protein L22	167.02	63.87	50.45	38.99	6.19e-06	C2
Cthe_2100	transcriptional regulator, AbrB family	3165.34	3530.31	2017.73	270.78	6.2e-06	C1
Cthe_3158	putative aconitate hydratase	124.91	57.43	37.98	33.4	1.09e-05	C2
Cthe_0017	protein of unknown function DUF1538	0.22	0.31	2.19	3.64	1.13e-05	C3
Cthe_0417	ribosomal protein S15	160.28	86.2	63.99	32.91	1.36e-05	C2
Cthe_1569	O-acetylhomoserine aminocarboxypropyltransferase	11.01	24.43	38.59	73.7	1.36e-05	C3
Cthe_2931	ribosomal protein S4	130.6	76.04	57.97	43.04	1.43e-05	C2
Cthe_0160	ribosomal protein L21	169.56	50.05	44.46	31.26	1.47e-05	C2
Cthe_1348	ribosomal protein S21	106.04	26.03	21.35	2.97	1.51e-05	C1
Cthe_3131	von Willebrand factor, type A	3.59	10.35	13.13	23.1	1.62e-05	C3
Cthe_1076	protein of unknown function DUF881	0.59	3.62	5.04	8.8	1.77e-05	C3
Cthe_0145	metal dependent phosphohydrolase	78.18	53.59	37.17	20.87	1.88e-05	C2
Cthe_2874	Phosphoenolpyruvate carboxykinase (GTP)	117.91	103.22	69.2	75.2	2.18e-05	C2
Cthe_3079	cellulosome anchoring protein, cohesin region	36.16	47.59	88.07	127.42	2.27e-05	C4
Cthe_0622	methylthioadenosine phosphorylase	16.95	6.05	3.18	0.64	2.74e-05	C1
Cthe_2903	ribosomal protein L3	154.18	78.65	72.73	52.8	3.45e-05	C2
Cthe_2923	preprotein translocase, SecY subunit	0.33	3.83	5.98	4.48	3.63e-05	C3
Cthe_1107	type II secretion system protein E	32.71	44.23	72.07	95.68	3.63e-05	C4
Cthe_0870	NADPH-dependent FMN reductase	79.53	90.31	56.37	33.52	3.77e-05	C2
Cthe_1560	Pyridoxal-5'-phosphate-dependent enzyme, beta subunit	4.65	14.62	38.05	44.65	4.14e-05	C3
Cthe_0077	hypothetical protein	1.1	0.98	10.01	12.28	4.19e-05	C3
Cthe_0860	Rubrerythrin	92.15	84.72	43.25	36.21	4.31e-05	C2
Cthe_2922	ribosomal protein L15	170.79	73.63	63.15	42.83	4.47e-05	C2
Cthe_2383	hypothetical protein	151.36	40.67	60.28	72.45	5.58e-05	C2
Cthe_1246	phosphoribosylaminoimidazolecarboxamide formyltransferase/IMP cyclohydrolase	40.76	32.4	19.08	17.42	5.63e-05	C2
Cthe_2424	copper amine oxidase-like protein	43.97	19.04	42.38	82.02	5.64e-05	C4
Cthe_2210	3-isopropylmalate dehydratase, small subunit	172.87	144.67	96.51	63.77	5.87e-05	C2
Cthe_1019	binding-protein-dependent transport systems inner membrane component	0.43	3.14	2.04	0.53	6.78e-05	C4
Cthe_2090	hypothetical protein	131.44	238.57	250.65	226.94	7.21e-05	C4
Cthe_2174	transcription termination factor Rho	26.35	30.96	62.01	108.36	7.54e-05	C3
Cthe_3201	CRISPR-associated protein, Csh1 family	1.04	1.68	5.67	5.12	7.97e-05	C3
Cthe_1091	metal dependent phosphohydrolase	12.28	22.83	45.76	55.54	8.17e-05	C3
Cthe_0095	methylglyoxal synthase	14.46	12.39	8.66	1.32	9.33e-05	C1
Cthe_2910	ribosomal protein L16	95.09	62.95	44.31	28.19	9.82e-05	C2
Cthe_0935	malonyl CoA-acyl carrier protein transacylase	157.7	111.62	74.3	54.42	0.000100351	C2
Cthe_3157	pyruvate carboxyltransferase	19.56	5.75	7	10.43	0.000106681	C2
Cthe_0996	DNA polymerase III, alpha subunit	0.1	0.22	0.97	1.08	0.000111771	C3
Cthe_0452	cellulosome anchoring protein, cohesin region	4.98	0.48	0.59	0.67	0.000140757	C2
Cthe_0506	pyruvate formate-lyase activating enzyme	6.17	12.99	14.7	15.01	0.00014486	C4
Cthe_0656	type IV pilus assembly protein PilM	16.21	27.34	49.97	69.47	0.000153561	C3
Cthe_1352	UDP-glucose 6-dehydrogenase	48.97	58.31	83.03	116.12	0.000156248	C4
Cthe_0401	methyl-accepting chemotaxis sensory transducer	2.17	5.25	8.16	9.92	0.00017674	C3
Cthe_0858	protein of unknown function DUF1432	164.24	314.29	416.03	597.75	0.000180095	C4
Cthe_2393	thiamine pyrophosphate enzyme-like TPP-binding	165.27	144.86	98.89	84.99	0.000187689	C2
Cthe_0725	response regulator receiver modulated metal dependent phosphohydrolase	3.12	9.69	17.59	21.46	0.000204193	C3
Cthe_2686	type IV pilus assembly protein PilM	11.2	21.81	44.4	75.73	0.000207018	C3
Cthe_2897	transcription elongation factor GreA	86.08	41.57	31.99	16.96	0.00021358	C2
Cthe_1840	cysteine synthase A	99.91	108.95	77.91	57.61	0.000229157	C2
Cthe_1279	ribosomal protein L28	37.26	4.26	2.44	2.78	0.000237461	C2
Cthe_0961	aspartate-semialdehyde dehydrogenase	133.91	138.18	199.63	263.69	0.000260136	C4
Cthe_0029	hypothetical protein	26.16	26.88	23.6	14.78	0.000266501	C2
Cthe_0094	Septum formation topological specificity factor MinE	49.83	14.14	12.92	1.83	0.000281298	C1
Cthe_1098	hypothetical protein	6.81	19.84	24.19	45.42	0.000288661	C3
Cthe_1315	Guanylate kinase	9.11	5.78	5.59	0.85	0.000319579	C1
Cthe_2720	ribosomal protein L11	165.38	89.53	79.31	70.2	0.000328235	C2
Cthe_2918	ribosomal protein L6	117.11	61.45	56.85	33.68	0.000356684	C2
Cthe_2728	ribosomal protein S7	171.95	134.61	94.06	83.05	0.000362779	C2
Cthe_0904	protein-export membrane protein SecD	28.95	40.33	61.79	109.04	0.000379764	C4
Cthe_3167	glucose-1-phosphate adenylyltransferase, GlgD subunit	1.13	0.33	3.36	3.96	0.00038056	C3
Cthe_0639	glycoside hydrolase, family 13-like protein	4.77	2.36	3.33	0.43	0.00038667	C1
Cthe_2311	hypothetical protein	1.21	6.35	7.53	14.19	0.00039524	C3
Cthe_0394	iron-containing alcohol dehydrogenase	407.11	357.36	295.11	219.02	0.000396606	C2
Cthe_0867	4Fe-4S ferredoxin, iron-sulfur binding	66.93	62.44	34.75	5.04	0.000433339	C1
Cthe_0119	putative anti-sigma regulatory factor, serine/threonine protein kinase	5.27	0.83	6.12	8.13	0.000437379	C4
Cthe_0895	RNA polymerase, sigma 38 subunit, RpoS	16.98	16.72	27.46	34.53	0.000444404	C4
Cthe_3200	alanyl-tRNA synthetase	26.18	29.79	47.15	56.46	0.000455313	C4
Cthe_1864	acetylglutamate kinase	156.19	108.38	91.4	50.33	0.000459902	C2
Cthe_0711	chorismate mutase	62.78	45.44	26.57	9.49	0.000467592	C1
Cthe_0044	cellulosome enzyme, dockerin type I	0.26	0.23	1.09	6.41	0.000468588	C3
Cthe_2915	ribosomal protein L5	177.89	89.93	80.12	61.65	0.000475209	C2
Cthe_2171	type III restriction enzyme, res subunit	1.72	3.7	4.56	5.46	0.000479781	C4
Cthe_2972	glycoside hydrolase, family 11	15.54	21.74	53.29	104.69	0.000486498	C3
Cthe_3047	Peptidoglycan glycosyltransferase	0.3	0.86	2.24	2.96	0.000499499	C3
Cthe_0897	putative deoxyguanosinetriphosphate triphosphohydrolase	5.77	20.21	26.54	25.76	0.000501272	C3
Cthe_0431	hypothetical protein	178.43	200.12	93.76	30.04	0.000507488	C1
Cthe_3202	CRISPR-associated protein, Csh2 family	21.49	37.09	67.42	68.98	0.000515035	C4
Cthe_1565	Nitrogenase	0.28	2.09	3.81	4.26	0.000521106	C3
Cthe_3077	cellulosome anchoring protein, cohesin region	782.13	898.64	1125.33	1555.82	0.000531963	C4
Cthe_2391	pyruvate ferredoxin/flavodoxin oxidoreductase, delta subunit	95.1	142.66	73.45	67.28	0.000540803	C2
Cthe_1794	translation elongation factor G	33.97	49.61	77.4	86.24	0.00055681	C4
Cthe_2089	glycoside hydrolase, family 48	152.02	155.53	207.72	249.27	0.000557893	C4
Cthe_2730	translation elongation factor Tu	673.86	657.03	859.91	1133.28	0.000568583	C4
Cthe_0912	glycoside hydrolase, family 10	0.39	0.12	1.45	3.94	0.000587728	C3
Cthe_1316	protein of unknown function DUF370	87.26	86.85	123.21	228.76	0.000598956	C4
Cthe_1861	transcriptional regulator, CdaR	0.8	1.2	4.12	8.67	0.000616002	C3
Cthe_1368	S-layer-like domain containing protein	27.74	33.85	48.54	75.83	0.000621424	C4
Cthe_1557	ABC transporter related protein	31.31	51.79	66.76	91.64	0.000634618	C4
Cthe_1165	YbbR-like protein	1.36	8.42	11.05	12.76	0.000643574	C3
Cthe_2719	NusG antitermination factor	72.38	66.76	84.08	121.03	0.000650279	C4
Cthe_2632	transcription-repair coupling factor	0.12	0.2	0.92	0.95	0.000654987	C3
Cthe_3132	cellulosome enzyme, dockerin type I	0.34	1.4	3.78	7.38	0.000679938	C3
Cthe_0088	cell shape determining protein, MreB/Mrl family	54.38	60.07	77.5	85.69	0.000707639	C4
Cthe_0140	phosphoglycerate mutase, 2,3-bisphosphoglycerate-independent	44.67	26.94	22.42	16.35	0.000707878	C2
Cthe_1050	recA protein	98.41	116.13	177.69	244.57	0.00072131	C4
Cthe_1075	protein of unknown function DUF881	5.73	12.84	18.98	17.93	0.000725971	C4
Cthe_0479	response regulator receiver protein	68.08	83.07	105.98	117.58	0.000731212	C4
Cthe_0931	Ribonuclease III	5.73	0.53	3.14	0.73	0.000736555	C2
Cthe_0287	multi-sensor hybrid histidine kinase	1.11	2.21	5.66	6.06	0.000801645	C3
Cthe_0903	protein-export membrane protein SecF	12.22	16.79	27.57	40.5	0.000823481	C4
Cthe_0413	glycoside hydrolase, family 9	36.02	51.55	77.05	121.1	0.000840536	C4
Cthe_2579	iron-containing alcohol dehydrogenase	14.81	13.86	22.42	32.08	0.000872624	C4
Cthe_2809	glycoside hydrolase, family 16	11.59	16.3	29.82	39.89	0.00087587	C4
Cthe_0814	DNA repair protein RecN	9.08	12.81	22.47	30.18	0.000892827	C4
Cthe_1963	glycoside hydrolase, family 10	5.24	6.2	13.42	26.62	0.000919945	C3
Cthe_2725	DNA-directed RNA polymerase, beta' subunit	53.34	57.51	74.75	85.07	0.000942682	C4
Cthe_0567	peptide deformylase	61.31	59.29	30.18	17.94	0.000971117	C2
Cthe_2518	ketol-acid reductoisomerase	353.95	242.1	167.5	147.4	0.00103388	C2
Cthe_1974	hypothetical protein	0.75	0.67	0.81	0.92	0.00105078	C4
Cthe_1134	hypothetical protein	0.95	0.85	1.03	1.18	0.00105168	C4
Cthe_2702	polysaccharide pyruvyl transferase	0.37	1.29	2.65	3.97	0.00105439	C3
Cthe_1620	Protein of unknown function DUF132	1.04	0.93	1.13	1.29	0.00105473	C4
Cthe_2154	Methyltransferase type 11	0.48	0.43	2.98	8.07	0.00106336	C3
Cthe_1930	carboxyl-terminal protease	4.71	0.25	0.3	0.34	0.00110405	C2
Cthe_1785	protein of unknown function DUF147	0.39	0.35	0.66	2.88	0.00110979	C3
Cthe_2930	ribosomal protein S11	146.56	73.41	59.95	38.9	0.00111936	C2
Cthe_0390	ROK domain containing protein	27.12	54.52	48.69	63.46	0.00115037	C4
Cthe_0598	thiazole biosynthesis	0.55	0.49	0.59	0.68	0.00115682	C4
Cthe_2804	ABC transporter related protein	0.54	0.49	0.59	0.67	0.00115682	C4
Cthe_0445	cell division protein FtsZ	70.31	81.9	107.47	165.15	0.00117175	C4
Cthe_0056	Ig-like, group 2	0.69	0.69	2.44	3.1	0.00120079	C3
Cthe_2511	MscS Mechanosensitive ion channel	0.49	1.6	3.84	6.79	0.00121071	C3
Cthe_2515	Guanine deaminase	15.2	11.87	11.24	1.12	0.00125488	C1
Cthe_0118	anti-sigma-factor antagonist	1.26	1.12	1.36	1.55	0.00128247	C4
Cthe_0949	carbamoyl-phosphate synthase, large subunit	40.25	17.77	20.79	19.19	0.00128486	C2
Cthe_0395	RbsD or FucU transport	94.06	70.03	71.32	21.77	0.0013233	C1
Cthe_0952	dihydroorotase, multifunctional complex type	22.87	5.38	5.54	4.9	0.00132528	C2
Cthe_1375	aspartate kinase	34.78	47.97	28.23	24.21	0.00133326	C2
Cthe_0139	Triose-phosphate isomerase	264.42	219.67	172.67	143.79	0.00133738	C2
Cthe_1938	D-alanine--D-alanine ligase	23.52	14.36	11.68	9.24	0.00137008	C2
Cthe_1372	hypothetical protein	1.89	4.11	20.4	42.9	0.00137348	C3
Cthe_2666	ATPase, P-type (transporting), HAD superfamily, subfamily IC	5.7	8.45	12.6	15.89	0.00139885	C4
Cthe_2914	ribosomal protein L24	166.08	53.58	45.08	8.87	0.0014481	C1
Cthe_1223	ribosomal protein L20	156.81	76.11	51.48	8.79	0.00147749	C1
Cthe_1322	chaperone protein DnaK	60.7	51.13	71.37	107.62	0.00149048	C4
Cthe_2633	hypothetical protein	8	18.5	30.06	48.38	0.00149122	C3
Cthe_1070	metal dependent phosphohydrolase	0.49	1.1	4.09	5.56	0.00153104	C3
Cthe_1035	DNA ligase, NAD-dependent	12.35	15.39	20.45	22.17	0.00160025	C4
Cthe_0769	ribosomal protein S16	121.5	55.34	38.01	23.68	0.00161671	C2
Cthe_2933	ribosomal protein L17	172.68	63.88	52.37	46.36	0.00165697	C2
Cthe_1481	membrane protein-like protein	59.19	26.62	25.83	22.4	0.00172012	C2
Cthe_0641	Coat F	1.74	1.55	1.89	2.15	0.00175764	C4
Cthe_2929	ribosomal protein S13	36.78	20.25	13.13	12.71	0.00176985	C2
Cthe_1341	Radical SAM	0.28	0.25	1.01	2.06	0.00177202	C3
Cthe_2905	Ribosomal protein L25/L23	174.1	74.81	75.73	52.68	0.00177861	C2
Cthe_0106	GTP cyclohydrolase II	35.41	22.09	21.72	10.73	0.00177883	C2
Cthe_0584	protein of unknown function DUF503	1.45	1.3	1.57	1.79	0.00178747	C4
Cthe_1969	hypothetical protein	0.89	4.29	7.26	10.78	0.00183478	C3
Cthe_0162	ribosomal protein L27	39.85	9.57	7.54	3.8	0.00186781	C1
Cthe_1020	extracellular solute-binding protein, family 1	890.92	1423.38	1834.81	2757.55	0.00187515	C4
Cthe_1054	ATPase associated with various cellular activities, AAA_3	13.03	16.82	31.02	47.05	0.00190623	C3
Cthe_0950	carbamoyl-phosphate synthase, small subunit	26.47	8.38	7.77	3.89	0.00190952	C2
Cthe_1236	Fibronectin, type III	1.8	1.03	5.75	11.48	0.00193436	C3
Cthe_1465	Redoxin	25.84	28.17	18.37	4.02	0.00193747	C1
Cthe_2717	ribosomal protein L33	26.63	2.54	3.08	3.52	0.00198735	C2
Cthe_2917	ribosomal protein S8	246.87	129.31	128.22	97.51	0.00199891	C2
Cthe_2253	ATP-dependent metalloprotease FtsH	17.3	27.23	29.66	31.86	0.00204824	C4
Cthe_2147	glycoside hydrolase, family 5	0.21	0.19	1.75	2.91	0.00205284	C3
Cthe_0239	cellulosome enzyme, dockerin type I	2.7	3.53	6.5	11.79	0.00210491	C3
Cthe_1102	fimbrial assembly protein	0.76	1.44	6.68	5.7	0.00212591	C3
Cthe_0638	FHA domain containing protein	0.9	1.91	3.96	4.62	0.00213206	C3
Cthe_0135	beta-ketoacyl synthase	3.41	4.45	8.51	10.4	0.00213247	C4
Cthe_0196	glutamine synthetase, catalytic region	0.2	1.92	1.17	0.41	0.0021341	C4
Cthe_0393	sugar ABC transporter (sugar-binding protein)	307.25	614.18	978.16	1392.29	0.00218002	C3
Cthe_2346	O-antigen polymerase	1.88	2.16	3.98	5.43	0.00223284	C4
Cthe_1323	GrpE protein	39.3	16.51	12.6	3.44	0.00224419	C1
Cthe_2906	ribosomal protein L2	101.77	66.67	55.99	50.9	0.00229681	C2
Cthe_0374	Glutamate dehydrogenase (NADP(+))	158.01	115.5	80.07	104.72	0.00232522	C2
Cthe_0324	valyl-tRNA synthetase	15.09	22.75	38.79	48.77	0.00234413	C3
Cthe_0339	histidine kinase	1.53	6.43	8.88	9.24	0.00236792	C3
Cthe_0706	transcriptional regulator, RpiR family	4.73	3.74	9.69	11.62	0.00239057	C4
Cthe_1048	Rhomboid-like protein	0.56	2.59	3.62	3.91	0.00242014	C3
Cthe_1369	histidine triad (HIT) protein	57.54	60.64	46.2	30.51	0.00242776	C2
Cthe_0745	glycoside hydrolase, family 9	1.17	2.16	4.42	4.48	0.00247469	C3
Cthe_1028	acetate kinase	34.8	20.8	18.85	13.49	0.00249247	C2
Cthe_1943	deoxyribose-phosphate aldolase	24.64	18.01	11.12	2.3	0.0024992	C1
Cthe_0188	ribonuclease PH	13.39	10.18	7.49	4.27	0.00257036	C2
Cthe_2065	cysteinyl-tRNA synthetase	15.84	10.72	6.8	3.17	0.00260545	C2
Cthe_1199	amidohydrolase	2.95	4.1	0.98	0.4	0.00266196	C1
Cthe_1391	2-isopropylmalate synthase	82.37	53.06	52.36	51.37	0.00266755	C2
Cthe_3106	6-pyruvoyl tetrahydropterin synthase and hypothetical protein	32.82	26.07	18.1	4.04	0.00270552	C1
Cthe_1106	twitching motility protein	34.5	50.29	63.87	94.77	0.0027491	C4
Cthe_2131	hypothetical protein	123.72	126.28	76.81	40.04	0.00281515	C2
Cthe_0991	translation initiation factor IF-2	20.97	27.11	34.09	38.42	0.00281818	C4
Cthe_0600	thiamine biosynthesis protein ThiF	0.65	0.58	0.71	0.81	0.00285035	C4
Cthe_0838	hypothetical protein	0.65	0.58	0.7	0.8	0.00285035	C4
Cthe_0418	Polyribonucleotide nucleotidyltransferase	37.13	25.53	43.36	62.57	0.00315306	C4
Cthe_0570	peptidase, membrane zinc metallopeptidase, putative	0.61	0.55	0.67	0.76	0.00320737	C4
Cthe_1039	ribosomal protein S20	53.84	16.34	15.11	3.72	0.00321021	C1
Cthe_1472	Carbohydrate binding family 11	0.62	0.22	1.17	2.5	0.00322044	C3
Cthe_2460	transcriptional regulator, XRE family	5	6.84	6.09	1.21	0.00331896	C1
Cthe_1916	two component transcriptional regulator, winged helix family	1.26	6.65	11.83	9.86	0.00334504	C3
Cthe_0978	UDP-N-acetylmuramyl-tripeptide synthetases	3.08	4.7	8.25	9.53	0.00342397	C4
Cthe_2183	UTP-glucose-1-phosphate uridylyltransferase	97.82	109.56	94.84	70.97	0.00349762	C2
Cthe_1224	ribosomal protein L35	123.54	84.98	54.42	27.85	0.00354633	C1
Cthe_1839	Radical SAM	0.39	0.89	2.29	3.42	0.00356341	C3
Cthe_0325	NAD+ synthetase	1.53	2.31	5.79	5.24	0.00367726	C3
Cthe_2924	adenylate kinases	121.51	103.32	64.71	50.9	0.00381116	C2
Cthe_1801	ABC transporter related protein	25.86	8.05	9.06	3.77	0.00385136	C2
Cthe_1756	Putative virion core protein (lumpy skin disease virus)-like protein	19.37	21.08	41.59	73.57	0.00386295	C3
Cthe_0936	3-oxoacyl-(acyl-carrier-protein) synthase III	21.19	14.93	8.25	8.13	0.0039344	C2
Cthe_2332	multi-sensor signal transduction histidine kinase	0.71	1.84	3.19	6.23	0.00394932	C3
Cthe_3176	small acid-soluble spore protein, alpha/beta type	2.02	1.8	2.19	2.5	0.00397159	C4
Cthe_1750	hypothetical protein	2.02	1.8	2.19	2.5	0.00397159	C4
Cthe_3095	glycosyl transferase, family 39	1.96	3.35	6.73	11.25	0.00399038	C3
Cthe_1754	periplasmic binding protein	0.91	2.21	7.06	8.73	0.0040044	C3
Cthe_3080	cellulosome anchoring protein, cohesin region	52.98	91.14	143.72	173.28	0.00401293	C4
Cthe_1390	alpha/beta hydrolase fold	0.45	0.4	0.49	0.56	0.00406584	C4
Cthe_1298	ribosomal protein L25	1.33	1.18	1.44	1.64	0.00410754	C4
Cthe_1768	NifU-related domain containing protein	23.62	17.07	9.72	2.23	0.00421382	C1
Cthe_2185	ribosomal protein S18	54.02	39.95	24.41	17.52	0.00427182	C2
Cthe_0953	aspartate carbamoyltransferase	42.69	16.02	13.87	14.78	0.00427868	C2
Cthe_1141	hypothetical protein	3.42	4.16	9.8	12.59	0.00427943	C3
Cthe_1797	3-phosphoshikimate 1-carboxyvinyltransferase	17.68	27.64	30.38	32.88	0.00430093	C4
Cthe_1512	Type II site-specific deoxyribonuclease	0.45	1.23	1.45	5.61	0.00430706	C3
Cthe_0451	protein of unknown function DUF115	0.44	1.37	2.36	3.19	0.00440154	C3
Cthe_0429	NADH dehydrogenase (quinone)	97.35	72.72	54.35	35.17	0.00447394	C2
Cthe_1866	acetylornithine and succinylornithine aminotransferases	18.08	9.2	7.46	3.9	0.00450504	C2
Cthe_2164	Rubredoxin-type Fe(Cys)4 protein	2.68	2.39	2.9	3.31	0.00454337	C4
Cthe_0521	helicase-like protein	0.45	1.82	3.03	2.8	0.00454991	C3
Cthe_1100	prepilin-type cleavage/methylation	1.66	2	5.85	13.05	0.00480747	C3
Cthe_0115	glycogen debranching enzyme, putative	1.21	1.42	5.47	10.42	0.00486316	C3
Cthe_1053	L-lactate dehydrogenase	5.81	13.12	17.97	24.88	0.00487132	C3
Cthe_2724	DNA-directed RNA polymerase, beta subunit	46.65	43.11	65.99	81.56	0.00496683	C4
Cthe_1178	isochorismatase hydrolase	18.19	29	21.34	16.62	0.00500991	C4
Cthe_1771	Rubrerythrin	128.57	194.83	117.06	125.93	0.00503526	C2
Cthe_2087	metalloenzyme	1.49	6.05	10.48	11.87	0.00509575	C3
Cthe_2875	sigma 54 modulation protein/ribosomal protein S30EA	70	55.72	77.96	95.81	0.00511946	C4
Cthe_0489	response regulator receiver modulated CheB methylesterase	3.63	6.15	12.32	11.04	0.00515835	C3
Cthe_0347	phosphofructokinase	211.77	151.54	134.77	128.6	0.00516238	C2
Cthe_0642	hypothetical protein	2.29	2.04	2.48	2.82	0.00516568	C4
Cthe_2630	ribose-phosphate pyrophosphokinase	85.12	86.27	105.31	134.68	0.00519458	C4
Cthe_1002	hypothetical protein	2.11	1.88	2.29	2.61	0.00525469	C4
Cthe_2663	methyl-accepting chemotaxis sensory transducer	1.77	7.85	12.85	18.29	0.00529106	C3
Cthe_0412	glycoside hydrolase, family 9	85.42	101.64	130.29	182.59	0.00549184	C4
Cthe_1411	tryptophan synthase, alpha subunit	25.9	44.73	24	17.97	0.00551359	C2
Cthe_1834	hypothetical protein	0.71	0.63	0.77	0.87	0.00552931	C4
Cthe_1828	hypothetical protein	0.71	0.63	0.77	0.87	0.00552931	C4
Cthe_1862	ABC transporter related protein	233.59	174.5	204.87	272.18	0.00554707	C4
Cthe_2618	stage III sporulation protein D, SpoIIID	1.6	1.43	1.74	1.98	0.00557913	C4
Cthe_0490	CheA signal transduction histidine kinases	7.76	13.81	28.13	27.88	0.00563863	C3
Cthe_2597	sugar-phosphate isomerases, RpiB/LacA/LacB family	28.43	34.11	17.05	11.59	0.00564634	C2
Cthe_2920	ribosomal protein S5-like protein	142.86	87.78	85.94	85.97	0.00585389	C2
Cthe_0821	coagulation factor 5/8 type-like protein	42.17	45.24	55.63	95.39	0.00591625	C4
Cthe_2968	4Fe-4S ferredoxin, iron-sulfur binding	0.54	0.48	0.58	0.67	0.00594051	C4
Cthe_1837	hypothetical protein	0.82	0.74	0.89	1.02	0.00615464	C4
Cthe_0804	transcriptional regulator, MerR family	0.73	0.65	0.79	0.91	0.00618796	C4
Cthe_0696	putative rRNA methylase	0.74	0.66	0.8	0.92	0.00618796	C4
Cthe_2999	hypothetical protein	0.73	0.65	0.79	0.91	0.00618796	C4
Cthe_0560	FAD-dependent pyridine nucleotide-disulphide oxidoreductase	0.49	0.21	0.89	1.17	0.00622961	C3
Cthe_0049	transcriptional regulator, XRE family	0.63	0.57	0.69	0.78	0.00623383	C4
Cthe_0133	AMP-dependent synthetase and ligase	0.69	2.32	3.43	7.55	0.00644992	C3
Cthe_0081	arginine biosynthesis bifunctional protein ArgJ	58.86	47.82	30.86	18.55	0.00646158	C2
Cthe_1257	Carbohydrate-binding, CenC-like protein	0.7	2.37	4.52	7.04	0.00656591	C3
Cthe_2656	MazG family protein	35.96	29.49	22.44	15.28	0.00694796	C2
Cthe_2713	dihydroxy-acid dehydratase	80.5	74.78	54.61	42.96	0.0069871	C2
Cthe_1782	ribosomal protein S9	105.97	89.16	49.42	38.7	0.00706584	C2
Cthe_0284	protein of unknown function DUF815	6.96	8.02	15.33	18.86	0.00710358	C4
Cthe_0993	protein of unknown function DUF448	43.9	47.31	7.43	6.58	0.00713276	C1
Cthe_2361	DNA gyrase, A subunit	15.12	17.2	28.11	34.02	0.00717242	C4
Cthe_0932	beta-ketoacyl synthase	36.87	28.66	23.22	17.73	0.00718653	C2
Cthe_0144	preprotein translocase, SecG subunit	1.68	1.5	1.82	2.08	0.00729644	C4
Cthe_0278	pseudouridine synthase	0.6	0.54	0.65	0.75	0.00729971	C4
Cthe_0888	type IV pilus assembly PilZ	0.6	0.53	0.65	0.74	0.00729971	C4
Cthe_0047	copper amine oxidase-like protein	0.52	0.46	0.56	0.64	0.00734282	C4
Cthe_0812	response regulator receiver protein	0.52	0.46	0.56	0.64	0.00734282	C4
Cthe_0138	Phosphoglycerate kinase	326.74	245.18	243.51	236.56	0.00738065	C2
Cthe_0933	acyl carrier protein	1.88	1.68	2.04	2.33	0.00741138	C4
Cthe_2591	hypothetical protein	1.01	0.9	1.09	1.25	0.00745251	C4
Cthe_0872	Indole-3-glycerol-phosphate synthase	6.82	24.54	23.52	21.69	0.00752913	C3
Cthe_2810	Na/Pi-cotransporter II-related protein	3.86	5.9	10.62	11.64	0.00766012	C3
Cthe_2181	predicted ATPase of the PP-loop superfamily implicated in cell cycle control	0.59	0.52	0.64	0.73	0.00772748	C4
Cthe_2677	histidine kinase	0.58	0.52	0.63	0.72	0.00772748	C4
Cthe_2303	CRISPR-associated protein Cas6	0.58	0.52	0.63	0.72	0.00772748	C4
Cthe_2300	CRISPR-associated protein Cas5	0.58	0.52	0.63	0.71	0.00772748	C4
Cthe_0559	single-strand binding protein/Primosomal replication protein n	0.59	0.52	0.63	0.72	0.00772748	C4
Cthe_2115	protein of unknown function DUF77	1.47	1.31	1.59	1.81	0.00782951	C4
Cthe_3096	hypothetical protein	18.85	18.79	39.42	55.14	0.00786815	C4
Cthe_0628	hypothetical protein	0.5	0.45	0.54	0.62	0.00795718	C4
Cthe_0442	Polypeptide-transport-associated, FtsQ-type	0.49	0.43	0.53	0.6	0.00795718	C4
Cthe_3168	hypothetical protein	0.48	0.43	0.52	0.59	0.00795718	C4
Cthe_0502	hypothetical protein	0.48	0.43	0.52	0.6	0.00795718	C4
Cthe_1291	amidohydrolase 2	0.48	0.43	0.52	0.6	0.00795718	C4
Cthe_1568	Radical SAM	0.48	0.43	0.52	0.59	0.00795718	C4
Cthe_2068	8-oxoguanine DNA glycosylase-like protein	0.47	0.42	0.51	0.58	0.00795718	C4
Cthe_2443	Transketolase-like protein	0.5	0.45	0.54	0.62	0.00795718	C4
Cthe_2948	Allergen V5/Tpx-1 related	0.5	0.44	0.54	0.62	0.00795718	C4
Cthe_1859	protein of unknown function DUF214	0.47	0.42	0.51	0.59	0.00795718	C4
Cthe_2629	UDP-N-acetylglucosamine pyrophosphorylase	23.9	25	39.03	50.91	0.00797051	C4
Cthe_1103	prepilin-type cleavage/methylation	8.56	17.58	27.2	23.02	0.00811904	C4
Cthe_3125	heat shock protein Hsp20	4.29	11.44	19.61	29.82	0.00821493	C3
Cthe_1964	FAD-dependent pyridine nucleotide-disulphide oxidoreductase	23.55	18.02	30.93	40.77	0.00827599	C4
Cthe_2893	response regulator receiver protein	0.4	0.85	1.9	3.73	0.0083422	C3
Cthe_0621	putative translation initiation factor, aIF-2BI family	9.06	4.93	1.66	1.02	0.0083571	C1
Cthe_1789	ATPase AAA-2	27.82	36.45	50.68	59.01	0.00837038	C4
Cthe_3092	conserved hypothetical protein, CF-27 family	240.38	193.56	137.13	128.14	0.00839838	C2
Cthe_2208	LexA DNA-binding region containing protein	125.77	128.03	166.5	267.83	0.00850279	C4
Cthe_0889	putative transmembrane anti-sigma factor	0.42	0.38	0.46	0.52	0.00859543	C4
Cthe_2802	NLPA lipoprotein	0.43	0.38	0.46	0.53	0.00859543	C4
Cthe_0265	aminotransferase, class V	6.15	23.78	17.93	14.92	0.00865435	C4
Cthe_1307	cellulosome anchoring protein, cohesin region	30.33	16.73	16.86	14.29	0.00868472	C2
Cthe_0856	branched-chain amino acid aminotransferase	16.53	11.25	23.8	33.3	0.00871114	C4
Cthe_0063	Rubredoxin-type Fe(Cys)4 protein	181.28	216.77	108.74	111.03	0.00877417	C2
Cthe_1945	Thioredoxin-disulfide reductase	33.69	24.05	40.21	54.15	0.00879103	C4
Cthe_2921	ribosomal protein L30	196.27	94.25	92.07	82.3	0.00881787	C2
Cthe_1245	phosphoribosylamine--glycine ligase	35.97	25.74	16.56	16.77	0.00885282	C2
Cthe_2593	peptide chain release factor 1	14.92	13.95	10.4	7.98	0.00912687	C2
Cthe_1058	Glycine hydroxymethyltransferase	81.04	94.5	102.37	111.35	0.00912901	C4
Cthe_2086	peptidase U32	0.5	1.85	2.14	1.96	0.00920928	C3
Cthe_1773	peptidase S16, lon-like protein	3.82	5.81	7.98	11.64	0.00926079	C4
Cthe_1970	hypothetical protein	36.58	80.4	85.79	72.55	0.00935339	C4
Cthe_0205	hypothetical protein	0.21	0.19	0.98	1.35	0.00938748	C3
Cthe_1363	lipopolysaccharide biosynthesis	7.3	11.1	18.27	28.66	0.0093887	C3
Cthe_2168	Propeptide, PepSY amd peptidase M4	5.74	0.97	2.71	5.58	0.00954708	C4
Cthe_1848	copper-translocating P-type ATPase	0.19	0.78	1.41	1.28	0.00964528	C3
Cthe_0552	transcriptional regulator, XRE family with cupin sensor	38.16	32.78	34.54	20.86	0.00985235	C2
Cthe_1250	phosphoribosylaminoimidazole carboxylase, catalytic subunit	17.87	7.03	3.37	2.01	0.00985734	C1
Cthe_2261	hypothetical protein	61.91	39.83	43.95	24.85	0.00987852	C2
Cthe_0797	glycoside hydrolase, family 5	5.52	5.29	8.28	15.07	0.00995542	C4
Cthe_0710	hypothetical protein	0.97	0.86	1.05	1.2	0.010061	C4
Cthe_3040	hypothetical protein	0.97	0.86	1.05	1.2	0.010061	C4
Cthe_2913	ribosomal protein L14	154.33	88.02	82.12	81.06	0.010108	C2
Cthe_0498	protein of unknown function DUF342	4.59	8.26	14.01	16.98	0.0101545	C3
Cthe_2577	adenylate cyclase	0.89	0.8	0.97	1.1	0.0104342	C4
Cthe_2946	2C-methyl-D-erythritol 2,4-cyclodiphosphate synthase	0.89	0.8	0.97	1.1	0.0104342	C4
Cthe_1174	protein of unknown function DUF155	2.05	1.15	4.01	6.69	0.0104538	C4
Cthe_2182	Ig-like, group 2	5.24	1.66	3.69	4.97	0.0104621	C4
Cthe_1383	Tetratricopeptide TPR_2	3.01	4.84	15.15	24.88	0.0105326	C3
Cthe_2590	glycoside hydrolase, family 10	0.66	0.83	3.25	6.26	0.0106484	C3
Cthe_2375	hypothetical protein	21.89	19.43	28.29	40.99	0.0107054	C4
Cthe_0676	tyrosine recombinase XerD	5.05	8.13	14.69	18.54	0.0107231	C3
Cthe_1302	hypothetical protein	2.43	4.09	5.4	6.74	0.0109278	C4
Cthe_3141	lipolytic enzyme, G-D-S-L	1.1	0.78	3.89	5.96	0.0111559	C3
Cthe_1563	ABC transporter related protein	0.63	0.56	0.68	0.77	0.0112549	C4
Cthe_3205	hypothetical protein	0.63	0.56	0.68	0.78	0.0112549	C4
Cthe_0500	hypothetical protein	0.72	0.64	0.78	0.89	0.0112583	C4
Cthe_2298	CRISPR-associated protein Cas4	0.82	0.73	0.89	1.01	0.0112613	C4
Cthe_0815	arginine repressor, ArgR	0.91	0.81	0.99	1.13	0.0112637	C4
Cthe_0440	Domain of unknown function DUF1727	0.3	0.27	1.74	1.68	0.0112913	C3
Cthe_0945	metallophosphoesterase	3.22	0.38	2.84	4.22	0.0113751	C4
Cthe_1784	hypothetical protein	34.87	35.38	29.68	18.52	0.0113846	C2
Cthe_1950	hypothetical protein	1.3	1.16	1.41	1.61	0.0114278	C4
Cthe_2386	VanW	2.79	6.44	10.25	10.54	0.0115316	C3
Cthe_1069	protein of unknown function UPF0054	8.93	1.49	0.93	1.06	0.0116102	C2
Cthe_1105	type II secretion system protein	5.6	13.39	23.82	31.31	0.0116116	C3
Cthe_2427	protein of unknown function DUF1385	0.44	7.41	4.64	2.95	0.0116573	C4
Cthe_3164	two component transcriptional regulator, AraC family	0.67	0.99	4.05	4.14	0.0117336	C3
Cthe_0334	putative anti-sigma regulatory factor, serine/threonine protein kinase	1.93	4.04	13.03	16.92	0.0118776	C3
Cthe_0269	glycoside hydrolase, family 8	19.2	22.3	27.04	43.01	0.0119707	C4
Cthe_1842	O-acetylhomoserine/O-acetylserine sulfhydrylase	26.61	26.01	32.62	46.89	0.0120769	C4
Cthe_1287	periplasmic sensor signal transduction histidine kinase	0.57	0.69	2.43	2.93	0.012179	C3
Cthe_2619	cell shape determining protein, MreB/Mrl family	43.73	56.66	73.88	86.38	0.01222	C4
Cthe_0373	oxidoreductase FAD/NAD(P)-binding	39.55	62.51	68.61	79.79	0.0122962	C4
Cthe_3078	cellulosome anchoring protein, cohesin region	168.38	201.72	287.8	258.86	0.0123975	C4
Cthe_1104	prepilin-type cleavage/methylation	26.02	27.59	49.32	118.06	0.0124336	C3
Cthe_2051	CRISPR-associated RAMP protein, SSO1426 family	3.49	7.2	6.9	10.03	0.0126309	C4
Cthe_3124	AMP-dependent synthetase and ligase	8.95	18.07	16.64	25.77	0.0127111	C4
Cthe_2441	transcriptional regulator, DeoR family	1.28	3.64	5.02	7.52	0.0127694	C3
Cthe_2564	hypothetical protein	1.5	3.79	4.74	7.23	0.0128324	C3
Cthe_0611	RNA-metabolising metallo-beta-lactamase	1.99	2.39	9.59	13.84	0.0129221	C3
Cthe_2326	protein of unknown function DUF163	0.88	0.78	0.95	1.08	0.012938	C4
Cthe_0201	glutamate synthase, alpha subunit-like protein	4.4	2.12	0.63	0.72	0.0129683	C2
Cthe_2706	ABC transporter related protein	31.5	25.56	29.28	40.82	0.0131378	C4
Cthe_1398	cellulosome enzyme, dockerin type I	12.19	5.18	8.2	11.78	0.0131963	C4
Cthe_1099	hypothetical protein	2.58	6.5	8.07	10.86	0.0134584	C3
Cthe_3155	beta-lactamase-like protein	43.91	75.05	55.51	37.84	0.0135235	C2
Cthe_0100	hypothetical protein	5.75	11.44	16.62	18.42	0.0135417	C4
Cthe_0922	diaminopimelate dehydrogenase	46.98	39.17	30.34	24.24	0.0136099	C2
Cthe_2356	quinolinate synthetase complex, A subunit	18.05	15.69	9.92	7.16	0.0137097	C2
Cthe_0700	biotin/lipoyl attachment protein	66.11	54.62	55.71	31.05	0.013732	C2
Cthe_2902	ribosomal protein S10	217.92	100.27	90.76	80.11	0.013829	C2
Cthe_2704	Transketolase-like protein	30.6	47.78	40.2	55.47	0.0138709	C4
Cthe_1384	FolC bifunctional protein	1.19	2.57	5.44	7.1	0.0139846	C3
Cthe_1357	glycosyl transferase, group 1	9.09	9.97	14.82	17.39	0.0139865	C4
Cthe_3118	hemerythrin-like metal-binding protein	30.13	28.3	24.95	5.37	0.0141326	C1
Cthe_0433	glycoside hydrolase, family 9	5.32	2.12	6.19	11.27	0.014145	C4
Cthe_2203	GTP cyclohydrolase I	24.45	23.25	38.52	57.47	0.0141659	C4
Cthe_0046	hypothetical protein	0.32	0.79	1.32	2.02	0.014256	C3
Cthe_0927	chromosome segregation protein SMC	0.97	1.04	2.9	3.28	0.0143074	C3
Cthe_1471	glycoside hydrolase, family 5	0.25	0.82	0.52	2.48	0.014455	C3
Cthe_0768	nucleic acid binding protein, containing KH domain	167.18	50.67	46.6	54.83	0.0144888	C2
Cthe_2780	hypothetical protein	1.23	2.65	7	18.56	0.0145016	C3
Cthe_1564	GCN5-related N-acetyltransferase	0.78	0.69	0.84	0.96	0.0145223	C4
Cthe_0615	Phenylacetate--CoA ligase	42.5	54.45	59.3	65.92	0.0145783	C4
Cthe_0902	3-methyl-2-oxobutanoate hydroxymethyltransferase	24.39	36.39	23.37	16.6	0.0146393	C2
Cthe_0620	iron (metal) dependent repressor, DtxR family	14.17	22.79	34.59	50.04	0.0146395	C4
Cthe_3109	Uracil-DNA glycosylase superfamily	15.79	24.21	29.37	31.68	0.014738	C4
Cthe_2366	single-stranded nucleic acid binding R3H	52.75	32	37.3	37.08	0.0150844	C2
Cthe_0880	phospho-2-dehydro-3-deoxyheptonate aldolase	2.84	4.45	5.5	0.77	0.015138	C1
Cthe_0905	metal dependent phosphohydrolase	4.41	6.51	4.05	10.23	0.0154005	C4
Cthe_0043	glycoside hydrolase, family 9	2.59	3.11	5.09	7.52	0.0154698	C4
Cthe_0130	3-oxoacyl-(acyl-carrier-protein) synthase	0.41	1.53	1.77	1.78	0.015723	C4
Cthe_1317	hypothetical protein	18.12	16.3	14.58	7.37	0.0157268	C2
Cthe_0042	small GTP-binding protein	11.78	10.14	20.35	23.88	0.0157408	C4
Cthe_2331	hypothetical protein	0.79	0.71	4.87	5.91	0.0157616	C3
Cthe_0892	protein of unknown function DUF34	24.71	21.39	14.65	17.04	0.0161622	C2
Cthe_1366	dTDP-4-dehydrorhamnose 3,5-epimerase	14.42	24.13	17.31	4.24	0.0164016	C1
Cthe_1349	Undecaprenyl-phosphate galactose phosphotransferase	0.3	1.3	1.46	1.11	0.0165145	C4
Cthe_2894	hypothetical protein	1.56	4.57	5	0.98	0.016569	C4
Cthe_1659	TrkA-N	0.64	0.57	3.41	4.36	0.0166009	C3
Cthe_3150	cobalamin biosynthesis protein CobD	0.82	1.5	3.45	3.46	0.0167237	C3
Cthe_1572	ABC transporter related protein	0.52	0.47	0.57	0.65	0.0168245	C4
Cthe_2721	ribosomal protein L1	157.28	86.32	90.61	75.47	0.0169573	C2
Cthe_1605	phosphate ABC transporter (binding protein)-like protein	4.78	8.35	12.23	20.26	0.0170006	C3
Cthe_2819	methyl-accepting chemotaxis sensory transducer	4.07	1.52	1.08	0.66	0.0171586	C2
Cthe_1101	hypothetical protein	5.14	4.95	10.32	16.64	0.0172491	C4
Cthe_2096	methionyl-tRNA synthetase	22.2	37.59	41.48	41.36	0.0172545	C4
Cthe_3180	hypothetical protein	3.8	0.41	2.18	0.57	0.0173536	C2
Cthe_0082	ATP-dependent protease La	7.66	9.02	13.19	14.18	0.0173603	C4
Cthe_0069	Aspartate--ammonia ligase	18.21	17.79	25.86	32.96	0.0174876	C4
Cthe_1966	hypothetical protein	1.29	1.15	4.06	1.6	0.0176793	C4
Cthe_1313	phosphopantothenoylcysteine decarboxylase/phosphopantothenate--cysteine ligase	5.03	8.54	15.32	15.03	0.0177659	C3
Cthe_1005	translation elongation factor Ts	320.78	225.65	190.87	113.12	0.0178603	C2
Cthe_2676	GumN	8.53	0.81	1.23	1.09	0.0179171	C2
Cthe_0873	anthranilate phosphoribosyltransferase	21.13	54.88	48.39	47.07	0.0179806	C4
Cthe_1264	DNA polymerase III, alpha subunit	0.23	0.27	0.89	1.68	0.018029	C3
Cthe_1806	cellulosome enzyme, dockerin type I	2.93	2.14	4.65	6.98	0.0180974	C4
Cthe_1205	putative serine protein kinase, PrkA	9.03	16.1	24.3	31.57	0.0183539	C3
Cthe_0554	phosphoribosylformylglycinamidine synthase	13.92	8.18	6.67	4.68	0.0184324	C2
Cthe_2572	hypothetical protein	0.68	0.6	0.73	0.84	0.0188446	C4
Cthe_1853	cold-shock DNA-binding domain protein	117.72	30.35	33.59	18.51	0.0190177	C2
Cthe_0917	glutaminyl-tRNA synthetase	16.41	15.05	9.22	6.89	0.0191915	C2
Cthe_0625	glycoside hydrolase, family 9	5.67	2.76	4.89	5.38	0.0193077	C4
Cthe_0666	HflC protein	2.87	5.95	13.16	14.72	0.0193145	C3
Cthe_2189	diguanylate cyclase with GAF sensor	7.82	16.64	18.97	21.52	0.019385	C4
Cthe_2348	Ig-related protein	298.28	206.32	156.28	153.97	0.0195068	C2
Cthe_2220	NAD-dependent epimerase/dehydratase	0.44	0.4	0.48	0.55	0.0195665	C4
Cthe_0447	RNA polymerase, sigma 28 subunit	0.57	0.51	0.62	0.71	0.0195837	C4
Cthe_0120	RNA polymerase, sigma 28 subunit	0.57	0.51	0.61	0.7	0.0195837	C4
Cthe_0070	asparaginyl-tRNA synthetase	13.8	15.94	20.3	32.99	0.0195897	C4
Cthe_1331	aspartyl-tRNA synthetase	15.64	15.95	13.04	8.03	0.0199656	C2
Cthe_2919	ribosomal protein L18	117.14	79.53	61.84	44.77	0.0200696	C2
Cthe_1347	GatB/YqeY	92.97	85.25	90.73	62.23	0.0201588	C2
Cthe_1095	cell divisionFtsK/SpoIIIE	0.61	1.46	2.07	2.92	0.0202676	C3
Cthe_0351	PpiC-type peptidyl-prolyl cis-trans isomerase	1.23	1.17	3.33	7.72	0.0202923	C3
Cthe_3156	methyl-accepting chemotaxis sensory transducer	17.4	24.38	33.38	32.51	0.0204606	C4
Cthe_0773	SOS-response transcriptional repressor, LexA	13.04	6.77	7.76	4.06	0.020464	C2
Cthe_0875	anthranilate synthase component I	5.82	18.47	15.82	13.87	0.0205048	C4
Cthe_0890	RNA polymerase, sigma-24 subunit, ECF subfamily	3.85	3.38	1.66	0.78	0.020792	C2
Cthe_0616	amino acid-binding ACT	274.97	394.85	291.07	262.94	0.0208753	C4
Cthe_0327	S-layer-like domain containing protein	1.16	0.72	3.39	7.1	0.0210587	C3
Cthe_1256	glycoside hydrolase, family 3-like protein	2.82	8.98	5.51	4.49	0.0210994	C4
Cthe_0874	glutamine amidotransferase of anthranilate synthase	3.05	19.69	9.12	8.21	0.0211158	C4
Cthe_2912	ribosomal protein S17	118.8	98.64	85.68	78.84	0.0212781	C2
Cthe_0836	hypothetical protein	21.95	26.56	45.44	55.31	0.0217189	C4
Cthe_1456	ABC transporter related protein	0.53	0.48	0.58	0.66	0.0217881	C4
Cthe_2899	putative anti-sigma regulatory factor, serine/threonine protein kinase	5.43	3.56	1.16	1.33	0.0217999	C2
Cthe_2327	beta-lactamase-like protein	0.53	0.47	0.57	0.66	0.02184	C4
Cthe_2726	ribosomal protein L7Ae/L30e/S12e/Gadd45	35.29	31.13	18.29	5.41	0.0219944	C1
Cthe_0777	DNA mismatch repair protein MutS	3.06	3.35	5.17	4.78	0.0221657	C4
Cthe_2209	3-isopropylmalate dehydrogenase	54.57	40.51	34.09	32.36	0.0222012	C2
Cthe_1359	glycosyltransferase 28-like protein	8.31	12.12	19.19	19.07	0.02271	C4
Cthe_0402	copper amine oxidase-like protein	24.15	17.04	22.37	30.18	0.0231696	C4
Cthe_1843	transcriptional regulator, BadM/Rrf2 family	27.84	18.67	20.81	16.37	0.0234654	C2
Cthe_0721	nitrogen-fixing NifU-like protein	63.21	42.43	32.68	24.4	0.0235085	C2
Cthe_0305	DNA topoisomerase (ATP-hydrolyzing)	0.21	0.19	1.1	0.26	0.0236306	C4
Cthe_1171	Serine-type D-Ala-D-Ala carboxypeptidase	2	2.3	1.95	6.69	0.0237659	C4
Cthe_1305	Cupin 2, conserved barrel	27.45	49.39	32.48	27.97	0.0238377	C4
Cthe_0076	hypothetical protein	280.78	1063.03	913.29	989.84	0.0243311	C4
Cthe_1238	iojap-like protein	14.31	4.25	2.62	1.52	0.024778	C2
Cthe_0785	hypothetical protein	4.81	31.5	21.45	17.33	0.0248181	C4
Cthe_1170	Dihydrodipicolinate reductase	1.45	1.2	2.73	5.98	0.0249634	C3
Cthe_2998	ABC transporter related protein	1.76	4.05	6.99	10.9	0.0251803	C3
Cthe_1573	nitrogenase iron protein	4.89	9.88	12.52	8.57	0.0255501	C4
Cthe_2657	histone-like DNA-binding protein	667.45	741.54	843.92	462.84	0.0258492	C2
Cthe_0869	hypothetical protein	11.92	10.42	21.08	33.01	0.0258836	C4
Cthe_1559	Cystathionine gamma-synthase	1.29	3.3	11.17	12.35	0.0259082	C3
Cthe_2655	transcriptional regulator, AbrB family	0.76	0.68	0.83	0.94	0.0260799	C4
Cthe_0982	MraZ protein	5.51	8.42	21.99	39.24	0.0261104	C3
Cthe_2408	phage shock protein A, PspA	50.74	48.94	61.95	86.45	0.0261427	C4
Cthe_3063	Acetyl xylan esterase	0.44	0.39	0.47	1.64	0.0263103	C4
Cthe_2892	chaperonin GroEL	793.94	539.94	499.62	521.27	0.0264112	C2
Cthe_0580	aminotransferase, class I and II	17.93	19.63	33.26	46.85	0.0265118	C4
Cthe_0274	glycoside hydrolase, family 9	3.01	3.69	6.4	8.65	0.0268267	C3
Cthe_0947	dihydroorotate dehydrogenase family protein	19.72	5.96	8.89	10.45	0.0274762	C2
Cthe_2740	ATP-dependent Clp protease, proteolytic subunit ClpP	52.21	58.99	86.2	97.97	0.0276309	C4
Cthe_0345	L-lactate dehydrogenase	52.14	43.66	54.57	86.72	0.0281171	C4
Cthe_0637	protein of unknown function DUF909	402.1	383.76	348.64	195.11	0.0281324	C2
Cthe_1139	hypothetical protein	2.18	2.84	4.28	4.95	0.0281729	C4
Cthe_1504	Linocin_M18 bacteriocin protein	114.18	119.16	142.87	187.38	0.0287112	C4
Cthe_2727	ribosomal protein S12	30.99	24.04	9.58	5.41	0.0288671	C1
Cthe_1377	amino acid-binding ACT	0.95	5.68	7.05	8.8	0.0288792	C3
Cthe_0539	ABC transporter related protein	0.61	2.38	3.2	8.47	0.0291685	C3
Cthe_1014	MutS2 family protein	2.75	3.53	5.36	7.44	0.0292814	C4
Cthe_0146	ribonuclease R	2.63	2.86	4.84	5.97	0.0296122	C4
Cthe_0108	type IV pilus assembly PilZ	5.13	10.39	19.09	26.58	0.029931	C3
Cthe_2057	CRISPR-associated protein, TM1812 family	0.23	0.59	1.09	2.7	0.0299872	C3
Cthe_1961	Nucleotidyl transferase	0.9	1.86	3.32	3.95	0.0310274	C3
Cthe_0190	proteinase inhibitor I4, serpin	2.77	4.15	11.91	20.58	0.0314865	C3
Cthe_1217	ATP-dependent Clp protease, ATP-binding subunit clpA	2.36	1.56	4.82	5.24	0.0317418	C4
Cthe_3115	hypothetical protein	0.41	0.37	0.45	0.51	0.0318081	C4
Cthe_0693	Pseudouridine synthase, Rsu	2.1	3.57	3.28	0.72	0.0319138	C2
Cthe_0068	Peptidylprolyl isomerase	12.59	12.62	20.27	24.01	0.0323767	C4
Cthe_1798	CoA-binding protein	12.1	20	29.35	45.6	0.0328009	C3
Cthe_1263	tryptophan RNA-binding attenuator protein	40.26	36.49	70.08	102.6	0.03288	C4
Cthe_1860	cell division ATP-binding protein FtsE	9.9	2.02	6.2	4.81	0.0328851	C2
Cthe_0714	hydroxymethylbutenyl pyrophosphate reductase	53.9	35.83	47.38	53.93	0.0329137	C4
Cthe_2729	translation elongation factor G	120.61	91.37	86.97	97.68	0.0329653	C2
Cthe_0916	hypothetical protein	12.03	9.71	8.21	6.21	0.0332156	C2
Cthe_2970	ABC transporter related protein	11.36	17.93	19.97	24.86	0.0332919	C4
Cthe_2186	single-strand binding protein	41.47	37.83	33.05	25.98	0.0333305	C2
Cthe_1093	Methenyltetrahydrofolate cyclohydrolase	30.45	28.51	20.18	10.35	0.0334706	C2
Cthe_2743	putative metalloendopeptidase, glycoprotease family	8.15	7.97	10.36	13.85	0.0339919	C4
Cthe_0555	PpiC-type peptidyl-prolyl cis-trans isomerase	7.57	8.72	12.32	24.28	0.0341067	C4
Cthe_0426	putative PAS/PAC sensor protein	26.86	35.04	32.27	19.03	0.0342534	C2
Cthe_1283	endonuclease III	0.65	0.58	1.79	0.81	0.0346192	C4
Cthe_2631	Aminoacyl-tRNA hydrolase	11.48	12.63	17.26	19.96	0.0347703	C4
Cthe_0703	hypothetical protein	47.68	26.79	33.06	10.76	0.0351128	C1
Cthe_0505	formate acetyltransferase	17.9	21.38	25.81	33.58	0.0353418	C4
Cthe_0896	DNA primase	1.16	1.4	4.44	4.62	0.0354298	C3
Cthe_0080	CheW protein	8.2	22.56	15.26	18.78	0.0359409	C4
Cthe_2870	protein of unknown function DUF21	0.32	0.29	1.38	1.21	0.0361552	C3
Cthe_1555	NLPA lipoprotein	27.02	29.44	41.98	56.41	0.0362675	C4
Cthe_2886	imidazole glycerol phosphate synthase, glutamine amidotransferase subunit	2.14	1.2	6.51	5.94	0.0366853	C3
Cthe_0388	Alcohol dehydrogenase GroES-like protein	665.94	882.03	755.77	530.22	0.0371239	C2
Cthe_2081	small GTP-binding protein	0.24	0.41	1.24	0.59	0.0371819	C4
Cthe_2989	glycosyltransferase 36	7.71	12.19	10.73	9.8	0.0387439	C4
Cthe_0404	type 3a, cellulose-binding	0.27	0.57	1.22	0.33	0.0389306	C4
Cthe_0258	cellulosome enzyme, dockerin type I	5.96	4.88	11.46	14.13	0.0391557	C4
Cthe_0153	Holliday junction resolvase YqgF	40.37	33.68	59.93	83.77	0.0396262	C4
Cthe_0617	AAA ATPase, central region	12.42	13.86	25.66	24.08	0.0398906	C4
Cthe_1003	ribosome recycling factor	69.03	43.86	61.01	43.78	0.0412067	C2
Cthe_0819	ABC transporter related protein	4.4	10.35	9.03	6.34	0.0421365	C4
Cthe_2872	glycoside hydrolase, family 5	7.66	10.23	17.89	23.59	0.0424566	C4
Cthe_0779	copper amine oxidase-like protein	4.23	0.43	1.32	3.07	0.0429141	C2
Cthe_1177	putative nicotinate phosphoribosyltransferase	2.62	5.41	6.24	8	0.0429744	C4
Cthe_2926	hypothetical protein	1.55	8.85	3.26	3.81	0.0430128	C4
Cthe_2314	hypothetical protein	0.56	0.5	1.51	0.69	0.0434584	C4
Cthe_1601	phosphate uptake regulator, PhoU	44.47	67.03	74.75	99.56	0.0435366	C4
Cthe_0954	Uracil phosphoribosyltransferase	54.01	29.88	45.1	48.09	0.0440414	C4
Cthe_2505	transcriptional regulator, LacI family	1.24	2.41	3.68	4.84	0.0440866	C3
Cthe_0824	copper amine oxidase-like protein	2.99	2.93	5.46	6.17	0.0443887	C4
Cthe_1933	Zn-dependent hydrolase of the beta-lactamase fold	17.23	15.17	9.88	4.14	0.0454387	C1
Cthe_0396	ABC transporter related protein	0.63	1.11	2.66	3.17	0.0454636	C3
Cthe_1237	leucyl-tRNA synthetase	3.73	7.74	7.47	8.85	0.0456541	C4
Cthe_2891	chaperonin Cpn10	432.54	206.66	215.56	180.24	0.046009	C2
Cthe_2911	ribosomal protein L29	125.99	73.03	46.96	24.39	0.0463303	C1
Cthe_1863	N-acetyl-gamma-glutamyl-phosphate reductase	48.78	60.32	34.29	33.2	0.0463465	C2
Cthe_2977	MAEBL, putative	0.37	0.33	0.4	7.5	0.0467773	C3
Cthe_2470	DNA adenine methylase	30.96	48.2	48.86	31.71	0.0469756	C4
Cthe_2883	histidinol-phosphate aminotransferase	1.77	4.53	6.14	9.93	0.0470241	C3
Cthe_3068	periplasmic sensor signal transduction histidine kinase	0.29	0.26	0.61	1.09	0.0473735	C4
Cthe_0770	signal recognition particle protein	16.05	17.76	23.2	22.78	0.047481	C4
Cthe_1663	Endoribonuclease L-PSP	0.98	3.67	4.19	1.21	0.0475352	C4
Cthe_1412	tryptophan synthase, beta subunit	11.35	27.63	15.81	17.41	0.0476421	C4
Cthe_0111	PHP-like protein	17.51	14.6	11.73	9.69	0.0477558	C2
Cthe_0929	Stage V sporulation protein S	194.02	92.37	109.62	98.78	0.047878	C2
Cthe_2763	hypothetical protein	0.4	0.36	1.08	1.48	0.0481668	C4
Cthe_2907	ribosomal protein S19	56.07	63.97	27.82	24.9	0.0481826	C2
Cthe_0019	regulatory protein, P-II family	27.23	17.49	33.72	37.85	0.048645	C4
Cthe_2723	ribosomal protein L7/L12	668.01	481.04	483.8	426.51	0.0491352	C2
Cthe_3087	response regulator receiver protein	6.8	6.8	9.73	14.53	0.0493505	C4
Cthe_1006	ribosomal protein S2	142.73	89.9	94.66	101.57	0.0496818	C2
Cthe_0423	iron-containing alcohol dehydrogenase	283.79	315.27	353.77	327.27	0.049712	C4
Cthe_0547	periplasmic solute binding protein	0.87	1.34	2.99	4.34	0.0497304	C3
Cthe_0342	hydrogenase, Fe-only	182.7	208.25	159.65	153.53	0.0499449	C2
